# Supplementary material for: Knockdown of the Ribosomal Protein eL29 in Mammalian Cells Leads to Significant Changes in Gene Expression at the Transcription Level
Source: Cells. 2020 May 15;9(5):1228. doi: 10.3390/cells9051228 (PMC7291024; doi:10.3390/cells9051228)
Supplement: Supplementary file 1 [file cells-09-01228-s001.zip › Table S4.xlsx]

## Sheet: DESeq2 results
baseMean	log2FoldChange	lfcSE	stat	pvalue	padj	ensembl	hgnc_symbol	entez	description	norma_rep1_normalized_counts	norma_rep2_normalized_counts	norma_rep3_normalized_counts	L29_knockdown_rep1_normalized_counts	L29_knockdown_rep2_normalized_counts	L29_knockdown_rep3_normalized_counts
3237.66086083583	-2.22033130584923	0.144115785840927	15.4065794589637	1.47832416122584e-53	1.79158105098959e-49	ENSG00000162244	RPL29	6159	ribosomal protein L29 [Source:HGNC Symbol;Acc:HGNC:10331]	6191.56638079101	5110.14569782888	4700.28129652849	997.257988097841	1339.86302050416	1086.85078126462
68.0509183711933	-1.85852901673229	0.957994686396269	1.94002017247466	0.052377238361214	0.162800654449744	ENSG00000205609	EIF3CL	728689	eukaryotic translation initiation factor 3 subunit C like [Source:HGNC Symbol;Acc:HGNC:26347]	63.1792487835817	139.241027188798	103.576898597241	66.2203024802332	5.87229957854268	30.2157335987637
46.6662912107814	-1.70831251881243	0.353122487515302	4.83773358879729	1.31328003265441e-06	5.18424779014293e-05	ENSG00000119917	IFIT3	3437	interferon induced protein with tetratricopeptide repeats 3 [Source:HGNC Symbol;Acc:HGNC:5411]	89.1278688196956	64.6476197662275	61.378902872439	18.7788917481258	18.5956153320518	27.4688487261488
798.196726094607	-1.64431814531196	0.130263551885398	12.6230102090151	1.57676762674005e-36	4.77721171711567e-33	ENSG00000108064	TFAM	7019	transcription factor A, mitochondrial [Source:HGNC Symbol;Acc:HGNC:11741]	1420.40489675945	1096.02579972896	1108.65643313343	472.437381873903	374.848456430308	316.807388641583
968.785967241347	-1.59674891174668	0.12620174160289	12.6523524276793	1.08574429362361e-36	4.38604503147484e-33	ENSG00000106554	CHCHD3	54927	coiled-coil-helix-coiled-coil-helix domain containing 3 [Source:HGNC Symbol;Acc:HGNC:21906]	1415.89209327491	1484.90609709196	1467.33939679424	488.251185451272	517.74107950818	438.58595132751
29.7651522887048	-1.57764357273803	0.444529033977927	3.54902256579346	0.000386663943169267	0.00460312409358383	ENSG00000146250	PRSS35	167681	serine protease 35 [Source:HGNC Symbol;Acc:HGNC:21387]	55.281842685634	45.7506232191764	32.6075421509832	8.89526451227013	19.5743319284756	16.4813092356893
1566.52879515285	-1.57330902906007	0.115318148779823	13.6432040030749	2.21606083996857e-42	1.34282206597895e-38	ENSG00000145907	G3BP1	10146	G3BP stress granule assembly factor 1 [Source:HGNC Symbol;Acc:HGNC:30292]	2619.68242277637	2184.09496933286	2232.65759198497	864.817383137374	794.71787629611	703.20252738941
49.9605095270195	-1.47698200599276	0.408416750806969	3.61636001235128	0.000298774774155477	0.00376779551299711	ENSG00000185361	TNFAIP8L1	126282	TNF alpha induced protein 8 like 1 [Source:HGNC Symbol;Acc:HGNC:28279]	94.7688731753726	58.6801471724219	64.2560389445846	9.88362723585571	40.127380453375	32.046990180507
42.5620871361459	-1.45372585316593	0.369069775956822	3.93889163477857	8.18588898012347e-05	0.00136270313942467	ENSG00000067715	SYT1	6857	synaptotagmin 1 [Source:HGNC Symbol;Acc:HGNC:11509]	22.5640174227078	91.5012464383528	70.9693564462576	5.93017634151342	33.2763642784085	31.1313618896353
513.834178636455	-1.44298868957017	0.144550915140036	9.982563501395	1.81710391678039e-23	3.1459260524945e-20	ENSG00000164983	TMEM65	157378	transmembrane protein 65 [Source:HGNC Symbol;Acc:HGNC:25203]	830.355841155645	769.803964600924	655.02797909181	287.613552563401	283.827812962896	256.375921444056
24.5688842429974	-1.41125184015974	0.46856464664955	3.01186154408113	0.00259650997360466	0.0191405744343764	ENSG00000105825	TFPI2	7980	tissue factor pathway inhibitor 2 [Source:HGNC Symbol;Acc:HGNC:11761]	45.1280348454155	26.8536266721253	33.5665875083651	22.7323426424681	12.7233157535091	6.40939803610139
211.131179219635	-1.40861288882788	0.194935760013583	7.22603635541128	4.97294669600557e-13	1.43493192878313e-10	ENSG00000047644	WWC3	55841	WWC family member 3 [Source:HGNC Symbol;Acc:HGNC:29237]	317.024444789044	298.373629690281	303.058332932667	89.9410078462869	116.46727497443	141.922385085102
45.0944541052748	-1.3899674716441	0.354866860196764	3.91687031827487	8.97059727919872e-05	0.00145908503665934	ENSG00000204252	HLA-DOA	3111	major histocompatibility complex, class II, DO alpha [Source:HGNC Symbol;Acc:HGNC:4936]	69.948454010394	70.6150923600331	54.665585370766	16.8021663009547	27.4040646998659	31.1313618896353
300.678668798401	-1.36638831272767	0.1664763230596	8.20770357979666	2.25458980468232e-16	1.30111304014024e-13	ENSG00000178202	POGLUT3	143888	protein O-glucosyltransferase 3 [Source:HGNC Symbol;Acc:HGNC:28496]	480.613571103675	448.555023301055	369.232462592016	198.6609074407	160.5095218135	146.50052653946
297.434119434968	-1.33273215721173	0.162148277835069	8.21921869911772	2.04833212740022e-16	1.24118685259817e-13	ENSG00000065559	MAP2K4	6416	mitogen-activated protein kinase kinase 4 [Source:HGNC Symbol;Acc:HGNC:6844]	460.305955423238	413.744766503856	401.840004742999	196.684181993529	167.360537988466	144.669269957717
44.7477809399514	-1.33208132002197	0.385803209398949	3.45274815649472	0.000554906809597306	0.00612264669777101	ENSG00000148677	ANKRD1	27063	ankyrin repeat domain 1 [Source:HGNC Symbol;Acc:HGNC:15819]	30.4614235206555	91.5012464383528	73.8464925184032	25.6974308132248	18.5956153320518	28.3844770170205
98.4214890471382	-1.33197860095265	0.247738750100447	5.37654525346798	7.59286218240294e-08	4.6473685246738e-06	ENSG00000143469	SYT14	255928	synaptotagmin 14 [Source:HGNC Symbol;Acc:HGNC:23143]	87.9996679485603	170.07296892346	165.914846827062	38.5461462198373	53.8294128033079	74.1658915606018
34.9433628267674	-1.30731824033494	0.407628871828756	3.20712866699036	0.00134067017974206	0.0116685658962055	ENSG00000169393	ELSPBP1	64100	epididymal sperm binding protein 1 [Source:HGNC Symbol;Acc:HGNC:14417]	37.2306287474678	67.6313560631303	42.1979957248018	8.89526451227013	23.4891983141707	30.2157335987637
238.363400312909	-1.22080260925518	0.172362123530631	7.08277772545678	1.41293211222552e-12	3.56735922251273e-10	ENSG00000091483	FH	2271	fumarate hydratase [Source:HGNC Symbol;Acc:HGNC:3700]	358.767877021053	329.205571424943	311.689741149104	165.05657483879	140.935189885024	124.525447558541
348.876734607007	-1.20831288641375	0.171105740949178	7.06179044438167	1.64370745244294e-12	3.9059001208149e-10	ENSG00000187840	EIF4EBP1	1978	eukaryotic translation initiation factor 4E binding protein 1 [Source:HGNC Symbol;Acc:HGNC:3288]	472.716165005728	555.969529989557	432.529456179218	200.637632887871	186.934869916942	244.472753662725
141.542926313556	-1.2030926390326	0.212672047156314	5.65703229512025	1.54012792175104e-08	1.21992224076476e-06	ENSG00000188428	BLOC1S5	63915	biogenesis of lysosomal organelles complex 1 subunit 5 [Source:HGNC Symbol;Acc:HGNC:18561]	222.255571613671	183.99707164234	184.136708617317	107.731536870827	86.1270604852927	65.0096086518856
618.724549701058	-1.20301736829808	0.154679314969643	7.77749350993821	7.39755636721704e-15	3.44811483131936e-12	ENSG00000139324	TMTC3	160418	transmembrane O-mannosyltransferase targeting cadherins 3 [Source:HGNC Symbol;Acc:HGNC:26899]	710.766548815294	877.218471289426	1005.07953453619	390.4032758163	398.337654744479	330.541813004658
24.5256857107364	-1.19613556716036	0.480437379915178	2.48968048108899	0.0127857983330049	0.0614885277768595	ENSG00000163485	ADORA1	134	adenosine A1 receptor [Source:HGNC Symbol;Acc:HGNC:262]	38.3588296186032	23.8698903752225	39.3208596526562	7.90690178868457	16.6381821392043	21.0594506900474
1205.11766675197	-1.19269340677792	0.118257114141746	10.0855954031512	6.39761349540628e-24	1.29221129918048e-20	ENSG00000169504	CLIC4	25932	chloride intracellular channel 4 [Source:HGNC Symbol;Acc:HGNC:13518]	1721.6345293526	1671.88690503121	1633.25424362131	806.503982445826	727.186431142869	670.239908918031
93.429508754228	-1.19059957824374	0.248328474905821	4.79445451712807	1.63118066266392e-06	6.19695249242132e-05	ENSG00000077713	SLC25A43	203427	solute carrier family 25 member 43 [Source:HGNC Symbol;Acc:HGNC:30557]	125.230296696028	144.213921016969	119.880669672732	65.2319397566477	53.8294128033079	52.1908125796828
954.59526137597	-1.18937037043355	0.120912274079475	9.83663883165234	7.82825315566244e-23	1.18588249991841e-19	ENSG00000148730	EIF4EBP2	1979	eukaryotic translation initiation factor 4E binding protein 2 [Source:HGNC Symbol;Acc:HGNC:3289]	1421.53309763059	1316.82228569977	1244.84087388165	587.087457809829	581.357658275726	575.930194958254
23.7245173112122	-1.18702843520741	0.456105176207191	2.60253226038415	0.00925381085114245	0.0487171736337947	ENSG00000184731	FAM110C	642273	family with sequence similarity 110 member C [Source:HGNC Symbol;Acc:HGNC:33340]	29.3332226495201	29.8373629690281	39.3208596526562	9.88362723585571	15.6594655427805	18.3125658174326
399.273431802413	-1.18386552656268	0.16845940540439	7.02760124150261	2.10114346364718e-12	4.80448257281891e-10	ENSG00000114450	GNB4	59345	G protein subunit beta 4 [Source:HGNC Symbol;Acc:HGNC:20731]	650.971902645119	458.500810957398	549.532989779805	310.345895205869	249.572732088064	176.716260138224
149.713624810349	-1.1788980957024	0.203049845284061	5.80595416880597	6.40004682283306e-09	5.42392779342055e-07	ENSG00000117322	CR2	1380	complement C3d receptor 2 [Source:HGNC Symbol;Acc:HGNC:2336]	138.768707149653	231.736852392785	254.147019706193	67.2086652038188	105.701392413768	100.719111995879
91.154158728037	-1.17016336400188	0.25022539818025	4.67643721425495	2.91901916167106e-06	9.8539256881035e-05	ENSG00000163293	NIPAL1	152519	NIPA like domain containing 1 [Source:HGNC Symbol;Acc:HGNC:27194]	121.845694082622	131.284397063724	125.634941817024	52.3832243500352	48.935829821189	66.8408652336288
147.054103681685	-1.16205685612097	0.203747962508922	5.70340356689498	1.17438489764281e-08	9.61646660441436e-07	ENSG00000110315	RNF141	50862	ring finger protein 141 [Source:HGNC Symbol;Acc:HGNC:21159]	226.768375098213	185.986229173608	197.563343620663	91.9177332934581	94.9355098531067	85.1534310510614
103.579336397563	-1.15545408746852	0.238599485648749	4.84265120826584	1.28118070316298e-06	5.0906980136499e-05	ENSG00000118961	LDAH	60526	lipid droplet associated hydrolase [Source:HGNC Symbol;Acc:HGNC:26145]	179.383938510527	115.371136813575	132.348259318697	88.9526451227014	58.7229957854268	46.697042834453
150.322357156251	-1.15416820225688	0.20429978150662	5.64938539701514	1.61022490655197e-08	1.26716335340931e-06	ENSG00000073849	ST6GAL1	6480	ST6 beta-galactoside alpha-2,6-sialyltransferase 1 [Source:HGNC Symbol;Acc:HGNC:10860]	229.024776840484	204.883225720659	188.931935404226	86.9759196755302	96.8929430459543	95.2253422506493
47.6133366712969	-1.15067659458648	0.325585159203776	3.53418011251029	0.000409042235432596	0.00483156223314584	ENSG00000102312	PORCN	64840	porcupine O-acyltransferase [Source:HGNC Symbol;Acc:HGNC:17652]	62.0510479124463	67.6313560631303	67.1331750167301	24.7090680896393	29.3614978927134	34.7938750531219
75.6877528667817	-1.13817190566494	0.306007105312702	3.71942966651663	0.000199673137440807	0.00273737415457595	ENSG00000179750	APOBEC3B	9582	apolipoprotein B mRNA editing enzyme catalytic subunit 3B [Source:HGNC Symbol;Acc:HGNC:17352]	125.230296696028	94.4849827352556	91.1093089512766	28.6625189839815	59.7017123818506	54.9376974522977
32.7453419636164	-1.12792426910302	0.438175541590385	2.57413790146558	0.0100490211648709	0.0518607828091088	ENSG00000180855	ZNF443	10224	zinc finger protein 443 [Source:HGNC Symbol;Acc:HGNC:20878]	39.4870304897386	65.6421985318618	28.7713607214558	28.6625189839815	14.6807489463567	19.2281941083042
95.1457345113156	-1.12408626023172	0.280830776545133	4.00271748723761	6.26190596123095e-05	0.00112426723472826	ENSG00000104998	IL27RA	9466	interleukin 27 receptor subunit alpha [Source:HGNC Symbol;Acc:HGNC:17290]	143.281510634194	123.327766938649	121.798760387496	36.5694207726661	61.6591455746982	84.2378027601898
164.539541125873	-1.12125240927599	0.199209781103802	5.62850078476688	1.81782675649781e-08	1.39821909201227e-06	ENSG00000118276	B4GALT6	9331	beta-1,4-galactosyltransferase 6 [Source:HGNC Symbol;Acc:HGNC:929]	227.896575969348	226.763958564613	219.621386840446	127.498791342539	92.9780766602591	92.4784573780344
37.0991012046541	-1.11241409811798	0.437856397084357	2.54059117447053	0.0110665235797959	0.0554195038279118	ENSG00000123689	G0S2	50486	G0/G1 switch 2 [Source:HGNC Symbol;Acc:HGNC:30229]	32.7178252629262	65.6421985318618	45.0751317969474	3.95345089434228	30.3402144891372	44.8657862527098
141.440054186943	-1.11034305240049	0.211116073410831	5.25939609647708	1.44529266531696e-07	7.88986568061991e-06	ENSG00000174132	FAM174A	345757	family with sequence similarity 174 member A [Source:HGNC Symbol;Acc:HGNC:24943]	207.588960288911	202.894068189391	169.751028256589	82.0341060576024	92.9780766602591	93.394085668906
730.017106236269	-1.10585471984188	0.144165580489157	7.67072636956545	1.71025045939784e-14	7.40233047051517e-12	ENSG00000060982	BCAT1	586	branched chain amino acid transaminase 1 [Source:HGNC Symbol;Acc:HGNC:976]	822.458435057698	1056.24264910359	1118.24688670725	470.460656426732	494.251881194009	418.442128928334
279.815822047229	-1.06452321283136	0.181948759307174	5.85067585448159	4.89579524891999e-09	4.29943062475807e-07	ENSG00000214413	BBIP1	92482	BBSome interacting protein 1 [Source:HGNC Symbol;Acc:HGNC:28093]	333.947457856075	410.761030206953	390.331460454417	206.567809229384	189.871019706213	147.416154830332
2106.84371376433	-1.06134169298109	0.119775474430567	8.86109362560983	7.92332889437985e-19	6.85877306221353e-16	ENSG00000170515	PA2G4	5036	proliferation-associated 2G4 [Source:HGNC Symbol;Acc:HGNC:8550]	3060.80896339031	2753.98860204129	2693.95840888564	1730.62312899833	1221.43831233688	1180.24486693353
226.42390769767	-1.0586329688558	0.174523895126255	6.06583395408379	1.31270698494029e-09	1.43321585139562e-07	ENSG00000130348	QRSL1	55278	glutaminyl-tRNA amidotransferase subunit QRSL1 [Source:HGNC Symbol;Acc:HGNC:21020]	313.639842175638	292.406157096475	310.730695791722	166.044937562376	143.871339674296	131.850473885514
471.774471622654	-1.05675429324326	0.150308665044121	7.0305613647295	2.05704229191047e-12	4.7940952953198e-10	ENSG00000198729	PPP1R14C	81706	protein phosphatase 1 regulatory inhibitor subunit 14C [Source:HGNC Symbol;Acc:HGNC:14952]	802.150819377261	563.926160114631	554.328216566715	312.32262065304	298.508561909253	299.410451115022
431.753092134533	-1.05455219014287	0.161465662112769	6.53112356115917	6.52781153295368e-11	1.06906145902521e-08	ENSG00000163428	LRRC58	116064	leucine rich repeat containing 58 [Source:HGNC Symbol;Acc:HGNC:26968]	577.638846021319	534.088797145603	629.1337544425	354.82221776722	247.615298895216	247.219638535339
241.290991175565	-1.05273070583898	0.189937669718222	5.54250616742186	2.98172898506373e-08	2.13819961952588e-06	ENSG00000105612	DNASE2	1777	deoxyribonuclease 2, lysosomal [Source:HGNC Symbol;Acc:HGNC:2960]	361.024278763324	337.162201550017	278.123153640739	129.47551678971	177.147703952704	164.813092356893
84.4398716505507	-1.04051795750036	0.275061645419345	3.78285367963257	0.000155040563391366	0.00225022345837121	ENSG00000091592	NLRP1	22861	NLR family pyrin domain containing 1 [Source:HGNC Symbol;Acc:HGNC:14374]	178.255737639391	83.5446163132786	85.3550368069855	56.3366752443775	51.8719796104604	51.2751842888112
88.4140913601127	-1.03988596813753	0.261069145198252	3.98318218473444	6.79985871339308e-05	0.00118742777734309	ENSG00000026508	CD44	960	CD44 molecule (Indian blood group) [Source:HGNC Symbol;Acc:HGNC:1681]	107.179082757862	121.338609407381	128.512077889169	51.3948616264497	46.9783966283415	75.0815198514735
388.104800344789	-1.03180625534657	0.148314972174242	6.95685836851589	3.47944437115252e-12	7.66679751527224e-10	ENSG00000119729	RHOQ	23433	ras homolog family member Q [Source:HGNC Symbol;Acc:HGNC:17736]	526.869806820226	517.18095812982	517.884492986204	287.613552563401	244.679149105945	234.400842463137
816.609724511323	-1.02189322097898	0.133384267255036	7.66127251743326	1.84099738921839e-14	7.69346460687507e-12	ENSG00000114978	MOB1A	55233	MOB kinase activator 1A [Source:HGNC Symbol;Acc:HGNC:16015]	1210.55953472827	1008.50286835315	1046.31848490361	706.679347363683	469.783966283415	457.814145435814
698.710833774229	-1.01999827495704	0.135328690470158	7.53719164364464	4.80200378567074e-14	1.81860887120449e-11	ENSG00000118689	FOXO3	2309	forkhead box O3 [Source:HGNC Symbol;Acc:HGNC:3821]	928.509316944424	936.893197227482	936.987314162076	385.461462198373	510.890063333213	493.523648779807
791.978993057736	-1.0196364280053	0.136132969083398	7.49000359626805	6.88717268089398e-14	2.5292619915077e-11	ENSG00000134287	ARF3	377	ADP ribosylation factor 3 [Source:HGNC Symbol;Acc:HGNC:654]	1242.14915912006	974.687190321584	972.471992385205	501.099900857884	529.485678665265	531.980036996416
188.616119667397	-1.0191619766057	0.192521589093603	5.29375422987077	1.198304555529e-07	6.78609948993266e-06	ENSG00000164171	ITGA2	3673	integrin subunit alpha 2 [Source:HGNC Symbol;Acc:HGNC:6137]	252.716995134327	261.574215361813	240.720384702847	155.172947602935	112.552408588735	108.959766613724
217.232445396594	-1.01851671226634	0.182407383288574	5.58374718119287	2.35390821987633e-08	1.7289099222231e-06	ENSG00000198478	SH3BGRL2	83699	SH3 domain binding glutamate rich protein like 2 [Source:HGNC Symbol;Acc:HGNC:15567]	302.357833464284	292.406157096475	274.286972211212	181.858741139745	124.29700774582	128.187960722028
33.6445751312443	-1.01464299687747	0.392618842663885	2.58429521617761	0.00975782320715116	0.0507097167441959	ENSG00000132122	SPATA6	54558	spermatogenesis associated 6 [Source:HGNC Symbol;Acc:HGNC:18309]	46.2562357165509	45.7506232191764	43.1570410821837	21.7439799188826	15.6594655427805	29.3001053078921
262.788161362375	-1.01328844792125	0.170754263118548	5.93419121382502	2.95297521513346e-09	2.77419431257383e-07	ENSG00000206527	HACD2	201562	3-hydroxyacyl-CoA dehydratase 2 [Source:HGNC Symbol;Acc:HGNC:9640]	383.588296186032	367.99414328468	303.058332932667	188.777280204844	156.594655427805	176.716260138224
379.867435975604	-1.01129543554416	0.15797661763836	6.40155138565645	1.53806030336389e-10	2.24662805954522e-08	ENSG00000152484	USP12	219333	ubiquitin specific peptidase 12 [Source:HGNC Symbol;Acc:HGNC:20485]	495.280182428435	517.18095812982	508.294039412385	290.578640734158	255.445031666607	212.425763482218
242.784728032466	-1.0100096831883	0.192228524869953	5.25421335814546	1.48658470296429e-07	8.07888789920371e-06	ENSG00000134970	TMED7	51014	transmembrane p24 trafficking protein 7 [Source:HGNC Symbol;Acc:HGNC:24253]	371.178086603543	318.265205002966	269.491745424302	250.055769067149	121.360857956549	126.356704140285
8525.89628432536	-1.00805233379946	0.110099017634582	9.15587037429507	5.39213614452739e-20	5.94066344868431e-17	ENSG00000147180	ZNF711	7552	zinc finger protein 711 [Source:HGNC Symbol;Acc:HGNC:13128]	8681.50570338681	12617.2262208363	13000.8188646685	4923.03472617973	6198.2122051518	5734.579985729
567.169656698323	-1.00259239989957	0.137105755596232	7.31254786160939	2.62123865107881e-13	8.35968189800634e-11	ENSG00000161654	LSM12	124801	LSM12 homolog [Source:HGNC Symbol;Acc:HGNC:26407]	762.663788887522	703.167187303428	803.680009485998	398.310177604985	354.295407905409	380.901369002597
182.51393434432	-1.00226760603167	0.200192006944399	5.00653158599901	5.54195710799238e-07	2.46922713940293e-05	ENSG00000104626	ERI1	90459	exoribonuclease 1 [Source:HGNC Symbol;Acc:HGNC:23994]	241.434986422973	218.807328439539	269.491745424302	132.440604960466	133.105457113634	99.8034837050074
235.826277346895	-1.00205623732519	0.206978647501828	4.84135078385967	1.28959493586566e-06	5.10738595678297e-05	ENSG00000164332	UBLCP1	134510	ubiquitin like domain containing CTD phosphatase 1 [Source:HGNC Symbol;Acc:HGNC:28110]	312.511641304502	314.286889940429	304.976423647431	230.288514595438	144.85005627072	108.044138322852
867.653488501726	-1.00074719447302	0.131641584846542	7.60205975672218	2.91454085186172e-14	1.13939743818427e-11	ENSG00000095139	ARCN1	372	archain 1 [Source:HGNC Symbol;Acc:HGNC:649]	1202.66212863032	1069.17217305684	1193.05242458303	675.051740208945	500.124180772552	565.858283758666
472.547735170151	-0.997739164327671	0.159037258828422	6.27361897254583	3.52751151569884e-10	4.49999074302676e-08	ENSG00000122359	ANXA11	311	annexin A11 [Source:HGNC Symbol;Acc:HGNC:535]	699.484540103941	630.562937412127	559.123443353624	270.811386262446	320.040327030576	355.263776858192
1448.42916493353	-0.992756262280487	0.124667009549512	7.96326362417646	1.67559941257258e-15	8.82895186129004e-13	ENSG00000152332	UHMK1	127933	U2AF homology motif kinase 1 [Source:HGNC Symbol;Acc:HGNC:19683]	1872.81344608474	1978.21716484656	1921.92689619325	1126.73350488755	893.568252534912	897.315725054195
168.89198438268	-0.992093328758738	0.198764125282865	4.99130981180267	5.99712153050018e-07	2.64287693920479e-05	ENSG00000197147	LRRC8B	23507	leucine rich repeat containing 8 VRAC subunit B [Source:HGNC Symbol;Acc:HGNC:30692]	277.537414299305	212.839855845734	179.341481830408	162.091486668034	89.063210274564	92.4784573780344
36.066724629484	-0.991508301177414	0.375794507670357	2.63843212431182	0.00832903722093958	0.0455915095214845	ENSG00000178127	NDUFV2	4729	NADH:ubiquinone oxidoreductase core subunit V2 [Source:HGNC Symbol;Acc:HGNC:7717]	43.9998339742801	44.7560444535421	54.665585370766	17.7905290245403	32.2976476819848	22.8907072717907
115.16260863902	-0.990025433368618	0.244511134853948	4.04899937976232	5.14370811064265e-05	0.000960502289566691	ENSG00000113273	ARSB	411	arylsulfatase B [Source:HGNC Symbol;Acc:HGNC:714]	179.383938510527	108.409085454135	168.791982899207	106.743174147242	62.637862171122	65.0096086518856
710.819456402891	-0.988531926652754	0.156174892169286	6.32964692929791	2.45722810634091e-10	3.34597162030849e-08	ENSG00000133313	CNDP2	55748	carnosine dipeptidase 2 [Source:HGNC Symbol;Acc:HGNC:24437]	1137.22647810447	817.543745351369	888.076000935602	420.054157523868	473.69883266911	528.317523832929
1051.31514046873	-0.988408750671559	0.135620751926281	7.28803473386451	3.14508900605131e-13	9.77316247803483e-11	ENSG00000110880	CORO1C	23603	coronin 1C [Source:HGNC Symbol;Acc:HGNC:2254]	1499.37895773893	1276.04455630877	1416.50999285301	623.656878582495	792.760443103262	699.540014225924
40.383745149169	-0.98709642859445	0.352303941290292	2.8018319209807	0.00508133396481573	0.0314990722862413	ENSG00000082482	KCNK2	3776	potassium two pore domain channel subfamily K member 2 [Source:HGNC Symbol;Acc:HGNC:6277]	65.4356505258525	52.7126745786163	43.1570410821837	30.6392444311527	28.3827812962896	21.9750789809191
238.792473349828	-0.986543650028788	0.16860042591827	5.85137104284078	4.87537218175483e-09	4.29943062475807e-07	ENSG00000075188	NUP37	79023	nucleoporin 37 [Source:HGNC Symbol;Acc:HGNC:29929]	376.81909095922	294.395314627744	280.041244355503	196.684181993529	142.892623077872	141.922385085102
386.956146333602	-0.984573414966782	0.150136261426378	6.55786553902958	5.45833902541944e-11	9.1874459234803e-09	ENSG00000119950	MXI1	4601	MAX interactor 1, dimerization protein [Source:HGNC Symbol;Acc:HGNC:7534]	482.869972845946	568.899053942802	490.07217762213	236.218690936951	280.891663173625	262.785319480157
31.277106545532	-0.978953150454683	0.396783430569832	2.46722286021062	0.0136165581023465	0.0644467340872924	ENSG00000136161	RCBTB2	1102	RCC1 and BTB domain containing protein 2 [Source:HGNC Symbol;Acc:HGNC:1914]	39.4870304897386	45.7506232191764	39.3208596526562	21.7439799188826	16.6381821392043	24.7219638535339
283.744609859942	-0.977604297632474	0.174877016558673	5.59023888256052	2.2675743900053e-08	1.69634160694285e-06	ENSG00000164323	CFAP97	57587	cilia and flagella associated protein 97 [Source:HGNC Symbol;Acc:HGNC:29276]	327.178252629262	371.972458347217	430.611365464455	202.614358335042	201.615618863299	168.47560552038
49.2499884237261	-0.974999574678046	0.319306803057426	3.05348826063908	0.00226197571806175	0.017251657474632	ENSG00000175445	LPL	4023	lipoprotein lipase [Source:HGNC Symbol;Acc:HGNC:6677]	56.4100435567694	71.6096711256674	67.1331750167301	23.7207053660537	38.1699472605274	38.4563882166084
46.3440689958207	-0.972924234992048	0.335519731890704	2.89975265987927	0.00373457225722605	0.025270397088399	ENSG00000180730	SHISA2	387914	shisa family member 2 [Source:HGNC Symbol;Acc:HGNC:20366]	69.948454010394	61.6638834693247	52.7474946560023	25.6974308132248	32.2976476819848	35.7095033439935
715.89387606686	-0.971374608587313	0.145362832269505	6.68241388408263	2.35038083858655e-11	4.45066646606725e-09	ENSG00000128641	MYO1B	4430	myosin IB [Source:HGNC Symbol;Acc:HGNC:7596]	1089.84204151678	820.527481648272	913.970225584912	662.203024802332	445.31605137282	363.504431476036
382.941507325141	-0.969643167915506	0.162759075093592	5.95753672941387	2.560681749995e-09	2.46292874033249e-07	ENSG00000099810	MTAP	4507	methylthioadenosine phosphorylase [Source:HGNC Symbol;Acc:HGNC:7413]	489.639178072758	493.311067754598	532.270173346932	321.21788516531	223.147383984622	238.063355626623
34.0802611700365	-0.969558855598988	0.378047034167747	2.56465140040954	0.0103279510219498	0.0527230153475189	ENSG00000127507	ADGRE2	30817	adhesion G protein-coupled receptor E2 [Source:HGNC Symbol;Acc:HGNC:3337]	30.4614235206555	49.7289382817135	54.665585370766	13.837078130198	27.4040646998659	28.3844770170205
24.8090271421296	-0.969290610236433	0.48834895883828	1.98483193768295	0.0471631728872127	0.151811551718494	ENSG00000156076	WIF1	11197	WNT inhibitory factor 1 [Source:HGNC Symbol;Acc:HGNC:18081]	19.1794148093016	24.8644691408567	55.6246307281478	15.8138035773691	20.5530485248994	12.8187960722028
309.660466345064	-0.962390494275798	0.182002256030836	5.28779431235591	1.23800072493265e-07	6.91397732048791e-06	ENSG00000163082	SGPP2	130367	sphingosine-1-phosphate phosphatase 2 [Source:HGNC Symbol;Acc:HGNC:19953]	414.049719706687	435.62549934781	372.109598664161	155.172947602935	260.338614648726	220.666418100062
133.334943282627	-0.956239211145139	0.21625126356841	4.42188958975787	9.78414532153704e-06	0.000260030827087078	ENSG00000121879	PIK3CA	5290	phosphatidylinositol-4,5-bisphosphate 3-kinase catalytic subunit alpha [Source:HGNC Symbol;Acc:HGNC:8975]	144.40971150533	183.002492876706	201.39952505019	89.9410078462869	98.8503762388018	82.4065461784465
65.6702572402928	-0.95353000713742	0.294731062652184	3.23525453529373	0.00121534334451446	0.0109263694303937	ENSG00000151470	C4orf33	132321	chromosome 4 open reading frame 33 [Source:HGNC Symbol;Acc:HGNC:27025]	98.1534757887787	80.5608800163758	77.6826739479306	68.1970279274044	40.127380453375	29.3001053078921
51.8958421130819	-0.952034727820762	0.313586811519313	3.03595270224599	0.00239776974188257	0.0179929235305727	ENSG00000131831	RAI2	10742	retinoic acid induced 2 [Source:HGNC Symbol;Acc:HGNC:9835]	93.6406723042372	58.6801471724219	51.7884492986204	53.3715870736208	26.4253481034421	27.4688487261488
1181.01304400769	-0.950080847402992	0.128974845210582	7.36640424612848	1.75291744958212e-13	5.74151528959073e-11	ENSG00000139146	SINHCAF	58516	SIN3-HDAC complex associated factor [Source:HGNC Symbol;Acc:HGNC:30702]	1569.32741174932	1505.79225117028	1586.2610211096	687.900455615557	920.972317234778	815.82480716662
31.6760998983336	-0.947030968726803	0.395089540338071	2.39700339299402	0.01652977064737	0.0737028294611762	ENSG00000123338	NCKAP1L	3071	NCK associated protein 1 like [Source:HGNC Symbol;Acc:HGNC:4862]	38.3588296186032	42.7668869222736	43.1570410821837	13.837078130198	24.4679149105945	27.4688487261488
177.514746030177	-0.946818337926058	0.201268350747464	4.70425844108025	2.54790332345357e-06	8.90046568812575e-05	ENSG00000133169	BEX1	55859	brain expressed X-linked 1 [Source:HGNC Symbol;Acc:HGNC:1036]	213.229964644588	249.639270174202	234.966112558555	87.9642823991158	156.594655427805	122.694190976798
755.266063733502	-0.94415386635734	0.144835538999864	6.51879968740423	7.08722227849977e-11	1.14520062390852e-08	ENSG00000110092	CCND1	595	cyclin D1 [Source:HGNC Symbol;Acc:HGNC:1582]	1371.89225930063	803.61964263249	834.369460922217	553.48312520792	489.35829821189	478.873596125861
103.160062266882	-0.943080261150824	0.246339889225782	3.82837007889716	0.000128994694091578	0.00192760381960029	ENSG00000138587	MNS1	55329	meiosis specific nuclear structural 1 [Source:HGNC Symbol;Acc:HGNC:29636]	91.3842705619664	139.241027188798	179.341481830408	63.2552143094765	73.4037447317835	72.3346349788586
528.80507084217	-0.942108015504739	0.135566256156127	6.94942858361261	3.66768733125037e-12	7.93726835132558e-10	ENSG00000147669	POLR2K	5440	RNA polymerase II subunit K [Source:HGNC Symbol;Acc:HGNC:9198]	762.663788887522	662.389457912423	658.864160521337	423.019245694624	344.508241941171	321.385530095941
519.372434590728	-0.940956632640107	0.159030714093092	5.91682328791717	3.28218995769117e-09	3.05975846901994e-07	ENSG00000101782	RIOK3	8780	RIO kinase 3 [Source:HGNC Symbol;Acc:HGNC:11451]	578.767046892454	726.042498913017	744.219197328323	408.193804840841	322.976476819848	336.035582749887
42.0471521023618	-0.940826484740854	0.353011305325991	2.66514547989346	0.0076955023844743	0.0432368073238035	ENSG00000132334	PTPRE	5791	protein tyrosine phosphatase receptor type E [Source:HGNC Symbol;Acc:HGNC:9669]	49.6408383299571	56.6909896411534	58.5017668002934	18.7788917481258	28.3827812962896	40.2876447983516
35.4963624236195	-0.938852631468784	0.388897484313614	2.41413912235976	0.0157724386918296	0.0715635284561148	ENSG00000174529	TMEM81	388730	transmembrane protein 81 [Source:HGNC Symbol;Acc:HGNC:32349]	45.1280348454155	34.8102567971994	59.4608121576753	17.7905290245403	27.4040646998659	28.3844770170205
48.5716049999868	-0.938239376232438	0.358476323094799	2.6172980355646	0.00886289192189763	0.0472336795081255	ENSG00000229544	NKX1-2	390010	NK1 homeobox 2 [Source:HGNC Symbol;Acc:HGNC:31652]	83.4868644640187	64.6476197662275	44.1160864395655	23.7207053660537	34.2550808748323	41.2032730892233
185.960888337525	-0.935398504078521	0.191741085400969	4.87844585902086	1.06925004845497e-06	4.37778423554926e-05	ENSG00000136379	ABHD17C	58489	abhydrolase domain containing 17C [Source:HGNC Symbol;Acc:HGNC:26925]	262.870802974545	252.623006471104	216.7442507683	141.335869472737	135.062890306482	107.12851003198
123.148190499793	-0.933475149720968	0.213534506382416	4.37154240565325	1.23371882039797e-05	0.000308914016206673	ENSG00000104205	SGK3	23678	serum/glucocorticoid regulated kinase family member 3 [Source:HGNC Symbol;Acc:HGNC:10812]	186.153143737339	148.192236079506	150.570121108952	97.8479096349715	78.2973277139024	77.8284047240884
162.353543280033	-0.929552878410788	0.225268408714371	4.12642360158639	3.68448327425984e-05	0.000736835854797937	ENSG00000164181	ELOVL7	79993	ELOVL fatty acid elongase 7 [Source:HGNC Symbol;Acc:HGNC:26292]	212.101763773453	206.872383251928	209.071887909245	172.963476627475	86.1270604852927	86.9846876328046
3799.70235076019	-0.927964806791146	0.127553155951286	7.27512228035772	3.46106798320085e-13	1.04861707221028e-10	ENSG00000127184	COX7C	1350	cytochrome c oxidase subunit 7C [Source:HGNC Symbol;Acc:HGNC:2292]	5949.0031934969	4762.04312985688	4274.46515785095	2715.03240168956	2832.40583005042	2265.26439161641
535.463605410163	-0.925018464140495	0.143355754440645	6.45260783391494	1.09941599519411e-10	1.66547780571968e-08	ENSG00000112078	KCTD20	222658	potassium channel tetramerization domain containing 20 [Source:HGNC Symbol;Acc:HGNC:21052]	876.612076872196	635.535831240298	601.321439078426	388.426550369129	346.465675134018	364.420059766908
934.648403583078	-0.922541110150997	0.118537665613968	7.7826832962559	7.10022221658223e-15	3.4419037217104e-12	ENSG00000196914	ARHGEF12	23365	Rho guanine nucleotide exchange factor 12 [Source:HGNC Symbol;Acc:HGNC:14193]	1164.30329901172	1263.11503235552	1243.88182852427	619.703427688153	656.718836200357	660.167997718444
2640.44991033053	-0.919791327587142	0.150468353102959	6.1128556843961	9.78638662725698e-10	1.11887942958233e-07	ENSG00000112695	COX7A2	1347	cytochrome c oxidase subunit 7A2 [Source:HGNC Symbol;Acc:HGNC:2288]	4007.3694942729	3337.80633746861	3019.07478503809	1526.03204521612	2167.85726107867	1784.5595389088
778.760370554382	-0.918573112035319	0.140038718178083	6.55942245106242	5.40165753100083e-11	9.1874459234803e-09	ENSG00000128951	DUT	1854	deoxyuridine triphosphatase [Source:HGNC Symbol;Acc:HGNC:3078]	993.944967470277	1069.17217305684	983.021491316406	652.319397566477	495.230597790433	478.873596125861
33.4637114105134	-0.915746308455058	0.418618920315337	2.18754161365962	0.0287030088183146	0.107964502781619	ENSG00000084628	NKAIN1	79570	sodium/potassium transporting ATPase interacting 1 [Source:HGNC Symbol;Acc:HGNC:25743]	38.3588296186032	55.6964108755191	37.4027689378925	21.7439799188826	13.7020323499329	33.8782467622502
216.116583215748	-0.914845729782419	0.175569037977585	5.21074638399066	1.88082417490406e-07	9.74090092977024e-06	ENSG00000154359	LONRF1	91694	LON peptidase N-terminal domain and ring finger 1 [Source:HGNC Symbol;Acc:HGNC:26302]	289.947623881795	272.51458178379	284.836471142412	139.359144025565	150.722355849262	159.319322611663
45.5770698628148	-0.907566182176688	0.3382035962236	2.68349063200576	0.00728580163744818	0.0414343641690448	ENSG00000172348	RCAN2	10231	regulator of calcineurin 2 [Source:HGNC Symbol;Acc:HGNC:3041]	59.7946461701756	70.6150923600331	47.952267869093	29.6508817075671	35.2337974712561	30.2157335987637
204.993019396072	-0.907481419769528	0.223308294222389	4.06380525600084	4.82791113379485e-05	0.00091707609765611	ENSG00000176597	B3GNT5	84002	UDP-GlcNAc:betaGal beta-1,3-N-acetylglucosaminyltransferase 5 [Source:HGNC Symbol;Acc:HGNC:15684]	269.640008201358	322.243520065503	202.358570407572	199.649270164285	125.275724342244	110.791023195467
424.24646001257	-0.905190599507332	0.143584249549346	6.30424717438274	2.89598022382286e-10	3.83328431748007e-08	ENSG00000162377	COA7	65260	cytochrome c oxidase assembly factor 7 (putative) [Source:HGNC Symbol;Acc:HGNC:25716]	614.869474768786	512.208064301649	529.393037274786	352.845492320049	277.955513384354	258.207178025799
454.619913183794	-0.90500485237359	0.150375580607253	6.01829664576496	1.76261961011391e-09	1.81027008940428e-07	ENSG00000172380	GNG12	55970	G protein subunit gamma 12 [Source:HGNC Symbol;Acc:HGNC:19663]	682.56152703691	548.012899864482	538.024445491223	420.054157523868	294.593695523558	244.472753662725
255.067846966737	-0.90482078729231	0.167283230444826	5.40891507705994	6.34076856192563e-08	3.98154270476564e-06	ENSG00000109762	SNX25	83891	sorting nexin 25 [Source:HGNC Symbol;Acc:HGNC:21883]	331.691056113804	357.053776862703	308.812605076959	181.858741139745	175.190270759857	175.800631847353
77.7441977660856	-0.90427588940936	0.277577610349004	3.25774073878796	0.00112302956834036	0.0102950040383637	ENSG00000198794	SCAMP5	192683	secretory carrier membrane protein 5 [Source:HGNC Symbol;Acc:HGNC:30386]	101.538078402185	111.392821751038	89.1912182365129	36.5694207726661	64.5952953639695	63.1783520701423
530.90556961945	-0.899050327806328	0.153520893986468	5.85620826234619	4.73554316849488e-09	4.21985644551393e-07	ENSG00000128059	PPAT	5471	phosphoribosyl pyrophosphate amidotransferase [Source:HGNC Symbol;Acc:HGNC:9238]	780.715002825688	662.389457912423	631.051845157263	408.193804840841	410.082253901564	293.001053078921
30.0858260598854	-0.898859484855349	0.428013352375819	2.10007346702142	0.035722378936571	0.125411213885372	ENSG00000054277	OPN3	23596	opsin 3 [Source:HGNC Symbol;Acc:HGNC:14007]	25.9486200361139	61.6638834693247	30.6894514362195	17.7905290245403	21.5317651213232	22.8907072717907
112.652394980835	-0.898128636076068	0.223042693766316	4.02671175150461	5.6562301925806e-05	0.00104081861702455	ENSG00000219545	UMAD1	729852	UBAP1-MVB12-associated (UMA) domain containing 1 [Source:HGNC Symbol;Acc:HGNC:48955]	162.460925443496	136.257290891895	140.979667535133	89.9410078462869	67.5314451532409	78.74403301496
456.018111225693	-0.895977595846649	0.145278303761955	6.16731867488451	6.9457688816548e-10	8.1724051530849e-08	ENSG00000197747	S100A10	6281	S100 calcium binding protein A10 [Source:HGNC Symbol;Acc:HGNC:10487]	701.740941846211	555.969529989557	526.515901202641	328.136424230409	301.444711698524	322.301158386813
99.0213981815819	-0.89357073628526	0.242853051006631	3.67947090877134	0.000233718347539792	0.00309217538628246	ENSG00000130429	ARPC1B	10095	actin related protein 2/3 complex subunit 1B [Source:HGNC Symbol;Acc:HGNC:704]	166.973728928037	108.409085454135	113.167352171059	69.1853906509899	70.4675949425122	65.9252369427572
142.95362641256	-0.891440654591566	0.234072133754297	3.80840145425983	0.000139868066246056	0.00206462983536657	ENSG00000115540	MOB4	25843	MOB family member 4, phocein [Source:HGNC Symbol;Acc:HGNC:17261]	226.768375098213	157.143444970215	164.95580146968	157.149673050106	94.9355098531067	56.7689540340409
729.073108233724	-0.889471055492095	0.131535707368324	6.76220224369505	1.35909798284653e-11	2.7916793990029e-09	ENSG00000101166	PRELID3B	51012	PRELI domain containing 3B [Source:HGNC Symbol;Acc:HGNC:15892]	895.791491681498	937.887775993116	1006.99762525095	532.727508012623	529.485678665265	471.548569798888
165.007583625566	-0.889365894947471	0.193884350466078	4.58709479547744	4.49456633449042e-06	0.00014054865494497	ENSG00000078804	TP53INP2	58476	tumor protein p53 inducible nuclear protein 2 [Source:HGNC Symbol;Acc:HGNC:16104]	242.563187294108	200.904910658122	200.440479692809	117.615164106683	107.658825606616	120.862934395055
237.085085026773	-0.888482798230474	0.188655632675928	4.70954821559295	2.48266480825582e-06	8.77184105284323e-05	ENSG00000166450	PRTG	283659	protogenin [Source:HGNC Symbol;Acc:HGNC:26373]	236.922182938431	362.026670690874	327.993512224596	175.928564798232	157.573372024229	162.066207484278
61.9088801011324	-0.884275116126651	0.29249836617734	3.02317967680722	0.00250133681288224	0.0186502754423642	ENSG00000172123	SLFN12	55106	schlafen family member 12 [Source:HGNC Symbol;Acc:HGNC:25500]	99.2816766599141	60.6693047036904	80.5598100200762	56.3366752443775	35.2337974712561	39.37201650748
376.070066068359	-0.881296733428764	0.161808864560195	5.44652937170144	5.13621250695529e-08	3.34654620278447e-06	ENSG00000180628	PCGF5	84333	polycomb group ring finger 5 [Source:HGNC Symbol;Acc:HGNC:28264]	539.280016402715	424.685132925833	491.031222979512	342.961865084193	251.530165280912	206.931993736988
165.173903565339	-0.87972329016512	0.194018844502928	4.53421569651625	5.78179214396857e-06	0.000168436391809508	ENSG00000103707	MTFMT	123263	mitochondrial methionyl-tRNA formyltransferase [Source:HGNC Symbol;Acc:HGNC:29666]	244.819589036379	205.877804486294	191.809071476372	127.498791342539	119.403424763701	101.634740286751
76.8156634464521	-0.879203468873995	0.264146581737706	3.32846809180757	0.000873250075371892	0.00855309101237775	ENSG00000165895	ARHGAP42	143872	Rho GTPase activating protein 42 [Source:HGNC Symbol;Acc:HGNC:26545]	116.204689726945	81.5554587820101	100.699762525095	64.2435770330621	45.9996800319177	52.1908125796828
1110.96704806321	-0.87797857463605	0.124286294379856	7.06416245666386	1.61587614058889e-12	3.9059001208149e-10	ENSG00000265241	RBM8A	9939	RNA binding motif protein 8A [Source:HGNC Symbol;Acc:HGNC:9905]	1622.35285269269	1343.6759123719	1356.09013533795	801.562168827898	827.015523978095	715.105695170741
98.1383825813646	-0.876455910684868	0.242689521832619	3.61142872616212	0.000304514777163434	0.00382823089672579	ENSG00000166575	TMEM135	65084	transmembrane protein 135 [Source:HGNC Symbol;Acc:HGNC:26167]	135.384104536247	116.36571557921	127.553032531787	88.9526451227014	66.5527285568171	54.022069161426
171.481696386267	-0.871344586045335	0.196837406658192	4.42672254648438	9.56756670004215e-06	0.00025539502387183	ENSG00000139998	RAB15	376267	RAB15, member RAS oncogene family [Source:HGNC Symbol;Acc:HGNC:20150]	282.050217783847	190.95912300178	192.768116833754	152.207859432178	90.0419268709878	120.862934395055
109.244022712864	-0.871117553415397	0.227331035752113	3.8319341243194	0.000127139786544472	0.00190458229064581	ENSG00000124120	TTPAL	79183	alpha tocopherol transfer protein like [Source:HGNC Symbol;Acc:HGNC:16114]	152.307117603277	128.300660766821	141.938712892515	94.8828214642148	67.5314451532409	70.5033783971153
1446.12204222696	-0.870660015495641	0.120482965351894	7.22641589167988	4.9590751727492e-13	1.43493192878313e-10	ENSG00000128595	CALU	813	calumenin [Source:HGNC Symbol;Acc:HGNC:1458]	1920.19788267243	1784.27430554788	1902.74598904561	948.828214642148	1123.5666526945	997.119208759203
260.58878771948	-0.87051395843346	0.17586919107267	4.94978087477391	7.42970837949872e-07	3.20429309078808e-05	ENSG00000157224	CLDN12	9069	claudin 12 [Source:HGNC Symbol;Acc:HGNC:2034]	315.896243917909	352.080883034531	341.420147227942	208.544534676555	190.849736302637	154.741181157305
89.0432399387897	-0.869396981153838	0.255156967544186	3.40730253036606	0.000656083630615874	0.00687214997358148	ENSG00000166206	GABRB3	2562	gamma-aminobutyric acid type A receptor subunit beta3 [Source:HGNC Symbol;Acc:HGNC:4083]	100.40987753105	108.409085454135	134.26635003346	42.4995971141795	76.3398945210549	72.3346349788586
302.881503745575	-0.866687556123499	0.156518170631671	5.53729674085604	3.07175860157216e-08	2.18980249955606e-06	ENSG00000163602	RYBP	23429	RING1 and YY1 binding protein [Source:HGNC Symbol;Acc:HGNC:10480]	386.972898799438	404.793557613148	381.70005223798	220.404887359582	219.232517598927	204.185108864373
1576.54085784731	-0.866590132436814	0.11614514299613	7.46126880627015	8.56932212434218e-14	2.96718899499723e-11	ENSG00000180817	PPA1	5464	inorganic pyrophosphatase 1 [Source:HGNC Symbol;Acc:HGNC:9226]	2317.32458931209	1879.75386704877	1891.23744475703	1405.45179293868	1016.88654368431	948.590909343006
231.048435597773	-0.86611615574157	0.196577569435739	4.40597652228426	1.05308369767573e-05	0.000273283112037091	ENSG00000124333	VAMP7	6845	vesicle associated membrane protein 7 [Source:HGNC Symbol;Acc:HGNC:11486]	258.357999490004	346.113410440726	288.67265257194	199.649270164285	149.743639252838	143.753641666846
533.192411100222	-0.864767639702503	0.137235124598217	6.30135792301191	2.95049165849962e-10	3.84483961390935e-08	ENSG00000154429	CCSAP	126731	centriole, cilia and spindle associated protein [Source:HGNC Symbol;Acc:HGNC:29578]	734.458767109138	636.530410005932	692.430748029702	423.019245694624	374.848456430308	337.866839331631
31.1550644223386	-0.860793890589088	0.396555015030765	2.17067962315975	0.0299553985571823	0.11142372235775	ENSG00000164440	TXLNB	167838	taxilin beta [Source:HGNC Symbol;Acc:HGNC:21617]	37.2306287474678	46.7452019848107	36.4437235805106	24.7090680896393	23.4891983141707	18.3125658174326
163.71004489679	-0.860696325316979	0.198424440987693	4.33765276612454	1.44012434146316e-05	0.000344238005802604	ENSG00000113552	GNPDA1	10007	glucosamine-6-phosphate deaminase 1 [Source:HGNC Symbol;Acc:HGNC:4417]	259.486200361139	169.078390157826	203.317615764954	151.219496708592	106.680109010192	92.4784573780344
57.9961518438712	-0.85825143032139	0.302899802549762	2.8334499497747	0.00460485184160625	0.0293099787124087	ENSG00000041353	RAB27B	5874	RAB27B, member RAS oncogene family [Source:HGNC Symbol;Acc:HGNC:9767]	90.256069690831	68.6259348287646	62.3379482298208	64.2435770330621	32.2976476819848	30.2157335987637
106.119693074758	-0.857466087115386	0.226441579112828	3.78669893786662	0.000152661880224297	0.00222368909427675	ENSG00000007062	PROM1	8842	prominin 1 [Source:HGNC Symbol;Acc:HGNC:9454]	139.896908020788	132.278975829358	138.102531462988	78.0806551632601	71.446311538936	76.9127764332167
347.860362588657	-0.856003377814323	0.172084596206518	4.97431726420788	6.54779964489971e-07	2.85441668692589e-05	ENSG00000033867	SLC4A7	9497	solute carrier family 4 member 7 [Source:HGNC Symbol;Acc:HGNC:11033]	337.332060469481	444.576708238518	568.713896927442	232.265240042609	266.210914227268	238.063355626623
84.0837533991236	-0.852069802276419	0.25274091683311	3.37131720875673	0.00074809665250064	0.00757531722611907	ENSG00000154721	JAM2	58494	junctional adhesion molecule 2 [Source:HGNC Symbol;Acc:HGNC:14686]	93.6406723042372	107.414506688501	122.757805744878	45.4646852849363	66.5527285568171	68.6721218153721
807.044360399789	-0.851124481924939	0.126217380778115	6.74332232754202	1.5480525214175e-11	3.07554893558338e-09	ENSG00000164687	FABP5	2171	fatty acid binding protein 5 [Source:HGNC Symbol;Acc:HGNC:3560]	1068.40622496521	1057.23722786923	989.734808818079	558.424938825847	612.676589361287	555.786372559078
143.156805287404	-0.850980821508335	0.227225410607512	3.74509531849077	0.000180325298821277	0.00252006559861112	ENSG00000162694	EXTL2	2135	exostosin like glycosyltransferase 2 [Source:HGNC Symbol;Acc:HGNC:3516]	194.050549835287	194.937438064317	156.324393253243	151.219496708592	76.3398945210549	86.069059341933
149.426940292241	-0.850302810220593	0.205401189097076	4.13971707738617	3.47734414632025e-05	0.000701196900320384	ENSG00000272398	CD24	100133941	CD24 molecule [Source:HGNC Symbol;Acc:HGNC:1645]	213.229964644588	179.024177814168	184.136708617317	119.591889553854	114.509841781582	86.069059341933
161.484440508548	-0.849044575163718	0.197267487990643	4.30402690180751	1.67721284237142e-05	0.000388337278891361	ENSG00000130962	PRRG1	5638	proline rich and Gla domain 1 [Source:HGNC Symbol;Acc:HGNC:9469]	207.588960288911	197.92117436122	216.7442507683	128.487154066124	117.445991570854	100.719111995879
297.909991790134	-0.848792245362838	0.168959540882113	5.02364199696222	5.07007073126409e-07	2.28417052759069e-05	ENSG00000137992	DBT	1629	dihydrolipoamide branched chain transacylase E2 [Source:HGNC Symbol;Acc:HGNC:2698]	376.81909095922	351.086304268897	421.020911890636	202.614358335042	242.721715913098	193.197569373913
183.308892664363	-0.845614990233863	0.184631240140943	4.58002117945122	4.64928846749601e-06	0.000143006921161381	ENSG00000128923	MINDY2	54629	MINDY lysine 48 deubiquitinase 2 [Source:HGNC Symbol;Acc:HGNC:26954]	251.588794263191	225.769379798979	228.252795056882	152.207859432178	118.424708167277	123.60981926767
489.706209417636	-0.84253122016745	0.158766291563888	5.30673867776532	1.11603997043541e-07	6.41262724471306e-06	ENSG00000066583	ISOC1	51015	isochorismatase domain containing 1 [Source:HGNC Symbol;Acc:HGNC:24254]	736.715168851408	648.465355193544	494.867404409039	448.716676507849	335.699792573357	273.772858970617
28.2837606236239	-0.841468397392255	0.432392096773417	1.94607719167727	0.0516454679075904	0.161270658482888	ENSG00000198246	SLC29A3	55315	solute carrier family 29 member 3 [Source:HGNC Symbol;Acc:HGNC:23096]	48.5126374588217	20.8861540783197	39.3208596526562	27.674156260396	19.5743319284756	13.7344243630744
152.676330227016	-0.839675942719183	0.208654473003855	4.02424127616793	5.71592935397139e-05	0.00104797803087412	ENSG00000104267	CA2	760	carbonic anhydrase 2 [Source:HGNC Symbol;Acc:HGNC:1373]	269.640008201358	147.197657313872	175.50530040088	123.545340448196	93.9567932566829	106.212881741109
1069.58348792442	-0.837632880669207	0.165737447527191	5.05397478461702	4.32708761408892e-07	1.97142762387758e-05	ENSG00000138430	OLA1	29789	Obg like ATPase 1 [Source:HGNC Symbol;Acc:HGNC:28833]	1482.4559446719	1354.61627879387	1182.50292565183	1239.40685537631	586.251241257845	572.267681794767
193.419544488995	-0.837388823714139	0.19510052730474	4.2920889824463	1.76999985364401e-05	0.000403966633263875	ENSG00000187325	TAF9B	51616	TATA-box binding protein associated factor 9b [Source:HGNC Symbol;Acc:HGNC:17306]	324.921850886992	206.872383251928	200.440479692809	227.323426424681	91.9993600638354	108.959766613724
2700.907050591	-0.837248154195232	0.128171800830902	6.53223367985461	6.47959504910012e-11	1.06906145902521e-08	ENSG00000083312	TNPO1	3842	transportin 1 [Source:HGNC Symbol;Acc:HGNC:6401]	3325.93616810712	3606.34260418986	3423.79192585324	2337.47784127987	1825.30645233035	1686.58731178554
142.461538444792	-0.837232898495596	0.206507162184243	4.0542559862821	5.02941182312873e-05	0.0009479228908942	ENSG00000105948	TTC26	79989	tetratricopeptide repeat domain 26 [Source:HGNC Symbol;Acc:HGNC:21882]	178.255737639391	168.083811392192	201.39952505019	92.9060960170436	111.573691992311	102.550368577622
331.359866028855	-0.834731233656625	0.156548920790089	5.3320791318382	9.70946081594404e-08	5.71208522468086e-06	ENSG00000149313	AASDHPPT	60496	aminoadipate-semialdehyde dehydrogenase-phosphopantetheinyl transferase [Source:HGNC Symbol;Acc:HGNC:14235]	473.844365876863	380.923667237925	416.225685103727	288.601915286987	228.040966966741	200.522595700886
110.787308658855	-0.833784053487176	0.234053799939559	3.56236067819659	0.000367534966165534	0.00443641061251006	ENSG00000184743	ATL3	25923	atlastin GTPase 3 [Source:HGNC Symbol;Acc:HGNC:24526]	144.40971150533	142.224763485701	136.184440748224	106.743174147242	65.5740119603933	69.5877501062437
37.3901086197978	-0.833712197009844	0.37480988224039	2.22436023305045	0.0261242171577674	0.100892092968446	ENSG00000163273	NPPC	4880	natriuretic peptide C [Source:HGNC Symbol;Acc:HGNC:7941]	46.2562357165509	53.7072533442505	42.1979957248018	38.5461462198373	23.4891983141707	20.1438223991758
3725.35625020075	-0.833586363645577	0.138274553429636	6.02848711472979	1.65501589931778e-09	1.7142852721224e-07	ENSG00000124766	SOX4	6659	SRY-box transcription factor 4 [Source:HGNC Symbol;Acc:HGNC:11200]	5045.31429571745	4807.79375307606	4406.81341716964	2104.22423851368	3107.4251936455	2880.56660308214
37.8543511551554	-0.832300559367691	0.362818706773075	2.29398469216267	0.0217913780427547	0.0892194967905893	ENSG00000112183	RBM24	221662	RNA binding motif protein 24 [Source:HGNC Symbol;Acc:HGNC:21539]	53.0254409433632	37.7939930941022	54.665585370766	28.6625189839815	26.4253481034421	26.5532204352772
1511.71182189105	-0.831171870506506	0.134651786910695	6.17275039251995	6.71121215100891e-10	7.99444462523303e-08	ENSG00000101856	PGRMC1	10857	progesterone receptor membrane component 1 [Source:HGNC Symbol;Acc:HGNC:16090]	2189.83789087379	1840.96529518903	1780.94722865811	989.351086309156	1225.35317872257	1043.81625159366
87.5828739519675	-0.83103806702399	0.268400140647082	3.09626539323136	0.00195974873112588	0.0155128640578148	ENSG00000181458	TMEM45A	55076	transmembrane protein 45A [Source:HGNC Symbol;Acc:HGNC:25480]	86.8714670774249	116.36571557921	129.471123246551	36.5694207726661	93.9567932566829	62.2627237792707
73.6083601431377	-0.829708949890526	0.288791571483677	2.87303727608069	0.00406546144594662	0.0268777671040346	ENSG00000104332	SFRP1	6422	secreted frizzled related protein 1 [Source:HGNC Symbol;Acc:HGNC:10776]	101.538078402185	81.5554587820101	97.8226264529496	35.5810580490805	66.5527285568171	58.6002106157842
128.205407012848	-0.829657363189718	0.227498800080414	3.6468647874031	0.000265459520452991	0.00342609577036187	ENSG00000072133	RPS6KA6	27330	ribosomal protein S6 kinase A6 [Source:HGNC Symbol;Acc:HGNC:10435]	157.948121958954	172.062126454729	159.201529325389	120.58025227744	87.1057770817165	72.3346349788586
245.275511319462	-0.828040977606649	0.181173665601013	4.57042680490988	4.86731904303287e-06	0.000148323904280431	ENSG00000168243	GNG4	2786	G protein subunit gamma 4 [Source:HGNC Symbol;Acc:HGNC:4407]	303.486034335419	336.167622784383	297.304060788376	131.452242236881	204.55176865257	198.691339119143
477.040307804251	-0.827473126838617	0.735829252066729	1.12454502795925	0.260781879515881	0.461576690207824	ENSG00000183054	RGPD6	729540	RANBP2 like and GRIP domain containing 6 [Source:HGNC Symbol;Acc:HGNC:32419]	485.126374588217	619.62257099015	592.690030861989	737.318591794836	324.933910012695	102.550368577622
312.406417933434	-0.825906715933672	0.174603875020855	4.73017403442521	2.24327446874078e-06	8.08853450739831e-05	ENSG00000104164	BLOC1S6	26258	biogenesis of lysosomal organelles complex 1 subunit 6 [Source:HGNC Symbol;Acc:HGNC:8549]	373.434488345813	352.080883034531	471.850315831875	250.055769067149	218.253801002503	208.763250318731
516.06111040491	-0.825420592783396	0.145524319202267	5.67204572615887	1.41102299812228e-08	1.12501234962131e-06	ENSG00000168461	RAB31	11031	RAB31, member RAS oncogene family [Source:HGNC Symbol;Acc:HGNC:9771]	790.868810665907	615.644255927613	567.754851570061	475.402470044659	359.188990887527	287.507283333691
677.085239755668	-0.824626001116441	0.13868253237113	5.94614178885665	2.74536364924967e-09	2.59930172384818e-07	ENSG00000100644	HIF1A	3091	hypoxia inducible factor 1 subunit alpha [Source:HGNC Symbol;Acc:HGNC:4910]	969.124548305298	776.766015960364	835.328506279599	643.424133054206	441.401184987125	396.467049947415
4876.47260332289	-0.823899195213918	0.125253356600011	6.57786120530878	4.77263405699501e-11	8.26279316238893e-09	ENSG00000134333	LDHA	3939	lactate dehydrogenase A [Source:HGNC Symbol;Acc:HGNC:6535]	6039.25926318773	6323.53179190268	6290.37849906761	2966.0765334803	4269.16179360053	3370.42773869846
134.92093510475	-0.82200960574856	0.210835392463384	3.89882171178313	9.66619120214893e-05	0.0015474844277258	ENSG00000108960	MMD	23531	monocyte to macrophage differentiation associated [Source:HGNC Symbol;Acc:HGNC:7153]	168.101929799173	163.11091756402	185.095753974699	110.696625041584	90.0419268709878	92.4784573780344
172.594306896475	-0.821771878397768	0.192176129990416	4.27613917732004	1.9016236644393e-05	0.000429157861998881	ENSG00000172331	BPGM	669	bisphosphoglycerate mutase [Source:HGNC Symbol;Acc:HGNC:1093]	274.152811685899	199.910331892488	189.890980761608	133.428967684052	115.488558378006	122.694190976798
166.622116525885	-0.821590746635224	0.233828209918117	3.51365109848351	0.000441992952414622	0.00510144056220267	ENSG00000179454	KLHL28	54813	kelch like family member 28 [Source:HGNC Symbol;Acc:HGNC:19741]	216.614567257994	186.980807939243	218.662341483064	200.637632887871	87.1057770817165	89.7315725054195
23.8823171475619	-0.819782043040703	0.455773755300178	1.79866004461092	0.0720724729040914	0.200958905323673	ENSG00000114698	PLSCR4	57088	phospholipid scramblase 4 [Source:HGNC Symbol;Acc:HGNC:16497]	36.1024278763324	30.8319417346623	23.0170885771646	27.674156260396	14.6807489463567	10.9875394904595
195.914214766344	-0.819633031991083	0.184160495403537	4.45064523851918	8.56126699011639e-06	0.000231829829809284	ENSG00000127125	PPCS	79717	phosphopantothenoylcysteine synthetase [Source:HGNC Symbol;Acc:HGNC:25686]	245.947789907515	262.568794127447	240.720384702847	161.103123944448	136.041606902905	129.1035890129
192.308952096067	-0.819004049042861	0.181351508783825	4.51611378661941	6.2984829266287e-06	0.000179603093147796	ENSG00000163694	RBM47	54502	RNA binding motif protein 47 [Source:HGNC Symbol;Acc:HGNC:30358]	231.281178582755	264.557951658716	240.720384702847	136.394055854809	138.977756692177	141.922385085102
38.76130078684	-0.817151951362371	0.360066036603943	2.26945023493344	0.0232409602654463	0.0932331007801866	ENSG00000198046	ZNF667	63934	zinc finger protein 667 [Source:HGNC Symbol;Acc:HGNC:28854]	36.1024278763324	52.7126745786163	58.5017668002934	16.8021663009547	39.1486638569512	29.3001053078921
564.859113596674	-0.815877823199237	0.138983797180901	5.87030891188913	4.34983878948802e-09	3.93400718580637e-07	ENSG00000176658	MYO1D	4642	myosin ID [Source:HGNC Symbol;Acc:HGNC:7598]	710.766548815294	741.955759163165	704.898337675666	345.92695325495	443.358618179973	442.248464490996
42.7753071678061	-0.815786475701905	0.353312357956299	2.30896671834731	0.0209454281505613	0.0867994669896993	ENSG00000186409	CCDC30	728621	coiled-coil domain containing 30 [Source:HGNC Symbol;Acc:HGNC:26103]	45.1280348454155	66.636777297496	50.8294039412385	19.7672544717114	30.3402144891372	43.9501579618381
24.7666788879002	-0.814263549505324	0.493545228487474	1.64982559349369	0.0989786125366144	0.248228556270453	ENSG00000167995	BEST1	7439	bestrophin 1 [Source:HGNC Symbol;Acc:HGNC:12703]	9.0256069690831	59.6747259380562	25.8942246493102	4.94181361792785	22.510481717747	26.5532204352772
328.905133593541	-0.814108072498499	0.154292716822447	5.27638691744171	1.31755753337072e-07	7.28533893183635e-06	ENSG00000166167	BTRC	8945	beta-transducin repeat containing E3 ubiquitin protein ligase [Source:HGNC Symbol;Acc:HGNC:1144]	443.382942356207	379.929088472291	434.447546893982	254.997582685077	229.019683563165	231.653957590522
931.263371647012	-0.813194165185772	0.124964472400242	6.50740286072057	7.64611619326091e-11	1.21925371244907e-08	ENSG00000106771	TMEM245	23731	transmembrane protein 245 [Source:HGNC Symbol;Acc:HGNC:1363]	1164.30329901172	1174.59752221407	1219.90569458972	729.411690006151	683.144184303799	616.217839756605
209.334007441247	-0.811999187522733	0.192450969711621	4.2192522528698	2.45113905794724e-05	0.000532455276005456	ENSG00000152133	GPATCH11	253635	G-patch domain containing 11 [Source:HGNC Symbol;Acc:HGNC:26768]	297.845029979742	222.785643502076	274.286972211212	204.591083782213	115.488558378006	141.006756794231
1229.20737746581	-0.810742569244966	0.113312266803381	7.15494087371635	8.37089943934153e-13	2.20536805011696e-10	ENSG00000112242	E2F3	1871	E2F transcription factor 3 [Source:HGNC Symbol;Acc:HGNC:3115]	1549.01979606889	1577.40192229595	1570.91629539149	888.538088503428	898.461835517031	890.906327018094
82.7793845687801	-0.806904437764817	0.264728486529642	3.04804537034388	0.00230335148307532	0.017529595754513	ENSG00000105792	CFAP69	79846	cilia and flagella associated protein 69 [Source:HGNC Symbol;Acc:HGNC:26107]	65.4356505258525	123.327766938649	130.430168603933	53.3715870736208	64.5952953639695	59.5158389066558
39.385363747995	-0.806044675111741	0.35464131968388	2.27284478816578	0.0230355349437718	0.0925686417934779	ENSG00000171533	MAP6	4135	microtubule associated protein 6 [Source:HGNC Symbol;Acc:HGNC:6868]	38.3588296186032	56.6909896411534	54.665585370766	18.7788917481258	29.3614978927134	38.4563882166084
3366.02936654704	-0.804649388403769	0.103273688959308	7.7914268049514	6.62566918000676e-15	3.34568686635425e-12	ENSG00000110321	EIF4G2	1982	eukaryotic translation initiation factor 4 gamma 2 [Source:HGNC Symbol;Acc:HGNC:3297]	4863.67395546466	4022.07652822498	3948.38973634111	2859.33335933306	2281.38838626383	2221.31423365457
141.673500639275	-0.802428573427183	0.212692005195922	3.77272560239405	0.00016147384556822	0.00232411108603475	ENSG00000172086	KRCC1	51315	lysine rich coiled-coil 1 [Source:HGNC Symbol;Acc:HGNC:28039]	131.99950192284	202.894068189391	208.112842551863	99.8246350821426	103.743959220921	103.465996868494
545.645938967256	-0.801870163758107	0.152064130941543	5.27323675079144	1.34038468761584e-07	7.35028146118386e-06	ENSG00000097033	SH3GLB1	51100	SH3 domain containing GRB2 like, endophilin B1 [Source:HGNC Symbol;Acc:HGNC:10833]	775.073998470011	652.443670256081	629.1337544425	572.262016956045	318.082893837729	326.879299841171
188.645486922069	-0.801055667956166	0.181801698639107	4.40620562927927	1.05197104305411e-05	0.000273283112037091	ENSG00000154548	SRSF12	135295	serine and arginine rich splicing factor 12 [Source:HGNC Symbol;Acc:HGNC:21220]	243.691388165244	234.720588689688	240.720384702847	132.440604960466	143.871339674296	136.428615339873
162.617335695457	-0.800760275961115	0.240156683091557	3.33432434880787	0.000855068865602399	0.00840438719359698	ENSG00000101928	MOSPD1	56180	motile sperm domain containing 1 [Source:HGNC Symbol;Acc:HGNC:25235]	195.178750706422	198.915753126854	210.989978624009	193.719093822772	88.0844936781402	88.8159442145479
415.004182637363	-0.799960180177312	0.163939141958373	4.87961673228982	1.06292196657216e-06	4.37778423554926e-05	ENSG00000107560	RAB11FIP2	22841	RAB11 family interacting protein 2 [Source:HGNC Symbol;Acc:HGNC:29152]	503.177588526383	548.012899864482	522.679719773113	381.50801130403	282.849096366473	251.797779989698
62.636256395404	-0.797384079142368	0.292644678559987	2.72475167860918	0.00643498649836976	0.0378292388421665	ENSG00000167034	NKX3-1	4824	NK3 homeobox 1 [Source:HGNC Symbol;Acc:HGNC:7838]	83.4868644640187	73.5988286569359	80.5598100200762	56.3366752443775	47.9571132247652	33.8782467622502
277.90346381939	-0.796326396696274	0.162377735993349	4.90415999351595	9.38279907908125e-07	3.92103938066847e-05	ENSG00000139233	LLPH	84298	LLP homolog, long-term synaptic facilitation factor [Source:HGNC Symbol;Acc:HGNC:28229]	386.972898799438	341.140516612554	329.91160293936	222.381612806753	208.466635038265	178.547516719967
258.468576211291	-0.795880834374852	0.167871977452365	4.74099874471718	2.12667250762567e-06	7.76299521684202e-05	ENSG00000145685	LHFPL2	10184	LHFPL tetraspan subfamily member 2 [Source:HGNC Symbol;Acc:HGNC:6588]	353.126872665376	325.227256362406	303.058332932667	229.300151871852	162.466955006348	177.631888429096
321.286787636196	-0.795507008762512	0.168629918353771	4.71747253707143	2.38792622128022e-06	8.48659175240321e-05	ENSG00000072415	MPP5	64398	membrane palmitoylated protein 5 [Source:HGNC Symbol;Acc:HGNC:18669]	402.767710995333	454.522495894861	363.478190447725	270.811386262446	231.955833352436	204.185108864373
42.4848418588494	-0.794487305083072	0.352184236473483	2.25588547925509	0.0240778041450891	0.0956090787792711	ENSG00000111846	GCNT2	2651	glucosaminyl (N-acetyl) transferase 2 (I blood group) [Source:HGNC Symbol;Acc:HGNC:4204]	37.2306287474678	55.6964108755191	67.1331750167301	16.8021663009547	45.9996800319177	32.046990180507
53.6351164408104	-0.794116440054293	0.31695262547482	2.50547361412338	0.0122287522150377	0.0596341607618687	ENSG00000101311	FERMT1	55612	fermitin family member 1 [Source:HGNC Symbol;Acc:HGNC:15889]	76.7176592372064	75.5879861882045	50.8294039412385	51.3948616264497	35.2337974712561	32.046990180507
65.2255787181334	-0.793085886346211	0.3092908414465	2.56420747099101	0.0103411709462776	0.0527460651085597	ENSG00000168389	MFSD2A	84879	major facilitator superfamily domain containing 2A [Source:HGNC Symbol;Acc:HGNC:25897]	97.0252749176434	68.6259348287646	81.518855377458	31.6276071547383	55.7868459961555	56.7689540340409
258.640973579815	-0.791099214851578	0.189017198786429	4.18532927125558	2.84753026118699e-05	0.000600160334527394	ENSG00000120756	PLS1	5357	plastin 1 [Source:HGNC Symbol;Acc:HGNC:9090]	380.203693572626	311.303153643526	289.631697929321	234.24196548978	205.530485248994	130.934845594643
102.108574849367	-0.788442595094706	0.236117858371731	3.33919086227448	0.000840228126705407	0.00829212106477429	ENSG00000164933	SLC25A32	81034	solute carrier family 25 member 32 [Source:HGNC Symbol;Acc:HGNC:29683]	177.127536768256	108.409085454135	101.658807882477	106.743174147242	51.8719796104604	66.8408652336288
156.764105839087	-0.786620905569689	0.225505409964898	3.48825735795933	0.000486179871660446	0.00551686691446905	ENSG00000221988	PPT2	9374	palmitoyl-protein thioesterase 2 [Source:HGNC Symbol;Acc:HGNC:9326]	212.101763773453	236.709746220956	144.815848964661	140.347506749151	108.63754220304	97.9722271232642
188.404808562269	-0.786133901610723	0.19408240581208	4.05051605951285	5.11048019465835e-05	0.000955770208010255	ENSG00000274180	NATD1	256302	N-acetyltransferase domain containing 1 [Source:HGNC Symbol;Acc:HGNC:30770]	276.40921342817	220.796485970808	219.621386840446	123.545340448196	138.977756692177	151.078667993819
130.065720296879	-0.78565937983108	0.208441220485263	3.7692131047881	0.00016376302434991	0.0023459150024782	ENSG00000125355	TMEM255A	55026	transmembrane protein 255A [Source:HGNC Symbol;Acc:HGNC:26086]	157.948121958954	164.105496329654	171.669118971353	86.9759196755302	100.807809431649	98.8878554141358
642.742536904494	-0.785198894073092	0.146461956001727	5.36111161907349	8.27113888191373e-08	4.96380851495557e-06	ENSG00000162368	CMPK1	51727	cytidine/uridine monophosphate kinase 1 [Source:HGNC Symbol;Acc:HGNC:18170]	974.765552660975	720.075026319211	711.611655177339	714.586249152368	371.912306641037	363.504431476036
201.875693046982	-0.783437696119333	0.189852422961785	4.12656148337401	3.6822758966676e-05	0.000736835854797937	ENSG00000101935	AMMECR1	9949	AMMECR nuclear protein 1 [Source:HGNC Symbol;Acc:HGNC:467]	286.563021268389	272.51458178379	205.235706479718	181.858741139745	135.062890306482	130.019217303771
179.527899484609	-0.782604436391873	0.20269094195538	3.86107257108783	0.000112890363762099	0.00173031713574196	ENSG00000138780	GSTCD	79807	glutathione S-transferase C-terminal domain containing [Source:HGNC Symbol;Acc:HGNC:25806]	215.486366386859	244.66637634603	217.703296125682	167.033300285961	123.318291149396	108.959766613724
434.262246092854	-0.78114455504751	0.144028442154064	5.42354373459054	5.84289109683834e-08	3.72684195803073e-06	ENSG00000132640	BTBD3	22903	BTB domain containing 3 [Source:HGNC Symbol;Acc:HGNC:15854]	636.305291320359	534.088797145603	478.563633333548	353.833855043634	288.721395945015	314.060503768968
166.593753699898	-0.780686898344695	0.195859330774657	3.98595714208225	6.72086434520451e-05	0.00118043702897875	ENSG00000174469	CNTNAP2	26047	contactin associated protein 2 [Source:HGNC Symbol;Acc:HGNC:13830]	224.511973355942	209.856119548831	197.563343620663	123.545340448196	136.041606902905	108.044138322852
23.9112530764482	-0.778616936187917	0.44354973592231	1.75542193609669	0.0791871626295821	0.213544553606565	ENSG00000116771	AGMAT	79814	agmatinase [Source:HGNC Symbol;Acc:HGNC:18407]	36.1024278763324	24.8644691408567	29.7304060788376	20.755617195297	13.7020323499329	18.3125658174326
603.856844190514	-0.777810163715061	0.149031945031443	5.21908348945562	1.79810699209971e-07	9.43344529751358e-06	ENSG00000139163	ETNK1	55500	ethanolamine kinase 1 [Source:HGNC Symbol;Acc:HGNC:24649]	779.586801954553	767.814807069656	725.038290180686	584.122369639072	386.593055587393	379.985740711725
4231.17651596551	-0.777229918716985	0.122633611331902	6.3378213385028	2.33036826211216e-10	3.20928783733378e-08	ENSG00000109475	RPL34	6164	ribosomal protein L34 [Source:HGNC Symbol;Acc:HGNC:10340]	5951.25959523917	5366.74701936252	4657.12425544631	3878.33532734978	3018.36198337094	2515.23091502436
1096.82752678567	-0.776651028334594	0.117891538261721	6.58784370605479	4.4626004051541e-11	7.95327269265625e-09	ENSG00000102158	MAGT1	84061	magnesium transporter 1 [Source:HGNC Symbol;Acc:HGNC:28880]	1441.84071331103	1348.64880620007	1362.80345283962	876.677735820401	808.419908646043	742.57454389689
455.682810710331	-0.775394126853815	0.152153164818307	5.09614195524456	3.46645234855868e-07	1.64487016820118e-05	ENSG00000159873	CCDC117	150275	coiled-coil domain containing 117 [Source:HGNC Symbol;Acc:HGNC:26599]	662.253911356473	546.023742333214	501.580721910712	473.425744597488	277.955513384354	272.857230679745
26.7108080725044	-0.772646910705932	0.430761563345575	1.79367654046255	0.0728648118405339	0.20236505170509	ENSG00000175356	SCUBE2	57758	signal peptide, CUB domain and EGF like domain containing 2 [Source:HGNC Symbol;Acc:HGNC:30425]	38.3588296186032	35.8048355628337	26.8532700066921	14.8254408537836	21.5317651213232	22.8907072717907
31.235729167364	-0.771583545578959	0.405268420792747	1.90388272560112	0.0569254593548007	0.172039810952825	ENSG00000272636	DOC2B	8447	double C2 domain beta [Source:HGNC Symbol;Acc:HGNC:2986]	27.0768209072493	40.777729391005	47.952267869093	9.88362723585571	34.2550808748323	27.4688487261488
82.5318044664572	-0.770335542590676	0.265437986731466	2.90212999305934	0.00370634707038695	0.0251355456888749	ENSG00000164116	GUCY1A1	2982	guanylate cyclase 1 soluble subunit alpha 1 [Source:HGNC Symbol;Acc:HGNC:4685]	137.640506278517	99.4578765634269	72.8874471610213	90.9293705698725	42.0848136462226	52.1908125796828
28.3413459626207	-0.76993000070651	0.413850780864013	1.86040485195919	0.0628282687500507	0.183297012272957	ENSG00000260548		8471	insulin receptor substrate 4 [Source:NCBI gene;Acc:8471]	43.9998339742801	32.8210992659309	29.7304060788376	29.6508817075671	13.7020323499329	20.1438223991758
537.137786622404	-0.769790712948773	0.154411233141485	4.98532844591314	6.18566432104093e-07	2.71608934444547e-05	ENSG00000005175	RPAP3	79657	RNA polymerase II associated protein 3 [Source:HGNC Symbol;Acc:HGNC:26151]	711.89474968643	632.552094943395	670.372704809919	533.715870736208	361.146424080375	313.144875478097
32.5121527968459	-0.768539801097957	0.384629105359898	1.99813220161494	0.0457023294418204	0.148728928707149	ENSG00000242715	CCDC169	728591	coiled-coil domain containing 169 [Source:HGNC Symbol;Acc:HGNC:34361]	34.974227005197	45.7506232191764	42.1979957248018	26.6857935368104	23.4891983141707	21.9750789809191
68.4670921513353	-0.766841423043292	0.322719703552419	2.37618408359357	0.0174927334524658	0.0765322876210947	ENSG00000139269	INHBE	83729	inhibin subunit beta E [Source:HGNC Symbol;Acc:HGNC:24029]	43.9998339742801	100.452455329061	99.7407171677133	9.88362723585571	73.4037447317835	83.3221744693181
459.344038317657	-0.765423607786479	0.142554376640654	5.36934484807811	7.90231872249136e-08	4.78841002989364e-06	ENSG00000132603	NIP7	51388	nucleolar pre-rRNA processing protein NIP7 [Source:HGNC Symbol;Acc:HGNC:24328]	637.433492191494	520.164694426723	579.263395858643	341.973502360607	335.699792573357	341.529352495117
157.712398659507	-0.763391076030821	0.202187985809615	3.77565003664288	0.000159590927306433	0.00229974131751089	ENSG00000187994	RINL	126432	Ras and Rab interactor like [Source:HGNC Symbol;Acc:HGNC:24795]	206.460759417776	202.894068189391	186.054799332081	103.778085976485	111.573691992311	135.512987049001
147.590420588389	-0.762162587790755	0.212152743029465	3.59251818716716	0.000327497789083009	0.00404169623818431	ENSG00000171320	ESCO2	157570	establishment of sister chromatid cohesion N-acetyltransferase 2 [Source:HGNC Symbol;Acc:HGNC:27230]	196.306951577557	163.11091756402	193.727162191136	146.277683090664	89.063210274564	97.0565988323925
125.307853743199	-0.761514928499963	0.222114732976525	3.42847553737215	0.00060698123450311	0.00649823814570953	ENSG00000163328	GPR155	151556	G protein-coupled receptor 155 [Source:HGNC Symbol;Acc:HGNC:22951]	133.127702793976	179.024177814168	161.119620040152	101.801360529314	86.1270604852927	90.6472007962911
169.153034174394	-0.759980954059469	0.193077703241334	3.93614043103437	8.28025310548504e-05	0.00137463544363525	ENSG00000186854	TRABD2A	129293	TraB domain containing 2A [Source:HGNC Symbol;Acc:HGNC:27013]	224.511973355942	188.969965470511	224.416613627355	134.417330407638	127.233157535091	115.369164649825
69.5062867136326	-0.759514678639222	0.304614451668708	2.49336390469502	0.0126539083518559	0.0610804486224449	ENSG00000159784	FAM131B	9715	family with sequence similarity 131 member B [Source:HGNC Symbol;Acc:HGNC:22202]	67.6920522681233	100.452455329061	86.3140821643673	20.755617195297	69.4888783460884	72.3346349788586
41.0683996126294	-0.759336939895959	0.412636312621291	1.84020871811362	0.0657376005389232	0.188669867084142	ENSG00000240204	SMKR1	100287482	small lysine rich protein 1 [Source:HGNC Symbol;Acc:HGNC:43561]	45.1280348454155	31.8265205002966	73.8464925184032	13.837078130198	46.9783966283415	34.7938750531219
3075.67086614377	-0.759261751469746	0.126413715426972	6.00616593622994	1.89961779014105e-09	1.93457714274952e-07	ENSG00000096063	SRPK1	6732	SRSF protein kinase 1 [Source:HGNC Symbol;Acc:HGNC:11305]	3404.9102290866	3879.85176473928	4321.45838036266	2491.66242615922	2223.64410707483	2132.49828944002
204.311924871512	-0.758217336119981	0.218621955603193	3.46816647041697	0.000524022562873185	0.00586934328970437	ENSG00000181061	HIGD1A	25994	HIG1 hypoxia inducible domain family member 1A [Source:HGNC Symbol;Acc:HGNC:29527]	304.614235206555	227.758537330248	208.112842551863	284.648464392644	102.765242624497	97.9722271232642
148.48887105247	-0.758126364053575	0.230806680049375	3.28468120546335	0.00102097821569393	0.00960693068853576	ENSG00000076770	MBNL3	55796	muscleblind like splicing regulator 3 [Source:HGNC Symbol;Acc:HGNC:20564]	175.999335897121	183.99707164234	191.809071476372	163.079849391619	89.063210274564	86.9846876328046
324.543509291849	-0.757952315426728	0.167002122256271	4.5385789425096	5.66345937989387e-06	0.000165912008397509	ENSG00000205269	TMEM170B	100113407	transmembrane protein 170B [Source:HGNC Symbol;Acc:HGNC:34244]	428.716331031447	359.042934393971	433.4885015366	279.706650774716	247.615298895216	198.691339119143
949.967738972799	-0.757106068959287	0.118270252618957	6.40149194065332	1.53865936910845e-10	2.24662805954522e-08	ENSG00000175183	CSRP2	1466	cysteine and glycine rich protein 2 [Source:HGNC Symbol;Acc:HGNC:2470]	1099.995849357	1250.18550840228	1229.49614816354	633.540505818351	746.760763071345	739.827659024275
87.0105768772658	-0.756807197199017	0.293092420422452	2.58214523633257	0.00981882541867451	0.0508760576990134	ENSG00000055118	KCNH2	3757	potassium voltage-gated channel subfamily H member 2 [Source:HGNC Symbol;Acc:HGNC:6251]	93.6406723042372	120.344030641747	103.576898597241	26.6857935368104	88.0844936781402	89.7315725054195
471.952803643392	-0.756388908749955	0.148099757743186	5.10729335602005	3.26806179649104e-07	1.58422563646699e-05	ENSG00000143061	IGSF3	3321	immunoglobulin superfamily member 3 [Source:HGNC Symbol;Acc:HGNC:5950]	609.228470413109	577.85026283351	589.812894789843	307.380807035112	402.252521130174	345.191865658604
886.569663488187	-0.756382239825867	0.126932913450218	5.95891340761287	2.53920592850451e-09	2.46181093180369e-07	ENSG00000104341	LAPTM4B	55353	lysosomal protein transmembrane 4 beta [Source:HGNC Symbol;Acc:HGNC:13646]	1386.55887062539	979.660084149755	987.816718103315	723.481513664638	643.995520446848	597.905273939173
130.799623608221	-0.756095425043267	0.214989661444677	3.51689202151625	0.000436631365473434	0.00505882936727777	ENSG00000171517	LPAR3	23566	lysophosphatidic acid receptor 3 [Source:HGNC Symbol;Acc:HGNC:14298]	133.127702793976	194.937438064317	165.914846827062	87.9642823991158	92.9780766602591	109.875394904595
31.4446141516633	-0.754264741231155	0.408490416770943	1.84646863246758	0.0648241898443854	0.186789436382079	ENSG00000023445	BIRC3	330	baculoviral IAP repeat containing 3 [Source:HGNC Symbol;Acc:HGNC:591]	29.3332226495201	49.7289382817135	39.3208596526562	29.6508817075671	19.5743319284756	21.0594506900474
247.66898293414	-0.753426833016047	0.181635654334437	4.14801177542377	3.35375153064169e-05	0.000684244356899776	ENSG00000178425	NT5DC1	221294	5'-nucleotidase domain containing 1 [Source:HGNC Symbol;Acc:HGNC:21556]	346.357667438564	288.427842033938	287.713607214558	263.892847197347	159.530805217076	140.091128503359
34.2091027112594	-0.753128306551661	0.393958884973394	1.9116926544315	0.0559156270603337	0.170133438198389	ENSG00000101096	NFATC2	4773	nuclear factor of activated T cells 2 [Source:HGNC Symbol;Acc:HGNC:7776]	34.974227005197	39.7831506253708	52.7474946560023	14.8254408537836	24.4679149105945	38.4563882166084
277.05367287438	-0.752365881619611	0.178957958722243	4.20414876762951	2.62066536770275e-05	0.000564118003395907	ENSG00000170456	DENND5B	160518	DENN domain containing 5B [Source:HGNC Symbol;Acc:HGNC:28338]	356.511475278783	328.210992659309	349.092510086997	281.683376221888	167.360537988466	179.463145010839
192.237649060436	-0.750116688670103	0.188450668597007	3.98044058031014	6.87876580675077e-05	0.00119947860161169	ENSG00000170088	TMEM192	201931	transmembrane protein 192 [Source:HGNC Symbol;Acc:HGNC:26775]	285.434820397253	194.937438064317	243.597520774992	163.079849391619	140.935189885024	125.441075849413
138.126041389017	-0.749714690434238	0.243195848059028	3.08276106034618	0.00205089754197714	0.0159735394030983	ENSG00000086300	SNX10	29887	sorting nexin 10 [Source:HGNC Symbol;Acc:HGNC:14974]	169.230130670308	174.051283985997	164.95580146968	165.05657483879	82.2121940995976	73.2502632697302
936.014526300693	-0.74964973976745	0.119487836511293	6.27385817381171	3.52209359632886e-10	4.49999074302676e-08	ENSG00000117505	DR1	1810	down-regulator of transcription 1 [Source:HGNC Symbol;Acc:HGNC:3017]	1213.94413734168	1136.80352911997	1169.07629064849	757.085846266547	661.612419182476	677.564935245005
473.534325236744	-0.749622133276086	0.164206351813567	4.56512263378933	4.9920243067891e-06	0.00014937862363945	ENSG00000119314	PTBP3	9991	polypyrimidine tract binding protein 3 [Source:HGNC Symbol;Acc:HGNC:10253]	644.202697418306	575.861105302242	536.106354776459	520.867155329596	272.083213805811	292.085424788049
574.054079387166	-0.744988308724954	0.157514928957464	4.72963619166621	2.24922529003485e-06	8.08853450739831e-05	ENSG00000113594	LIFR	3977	LIF receptor subunit alpha [Source:HGNC Symbol;Acc:HGNC:6597]	632.920688706953	802.625063866855	722.16115410854	468.48393097956	461.954233512024	356.179405149063
648.08791784764	-0.74466529058677	0.142605607151992	5.22185140864126	1.77143088426698e-07	9.34085584931461e-06	ENSG00000176853	FAM91A1	157769	family with sequence similarity 91 member A1 [Source:HGNC Symbol;Acc:HGNC:26306]	803.279020248396	790.690118679244	835.328506279599	566.331840614532	485.443431826195	407.454589437874
448.244219543147	-0.743874690577107	0.148974777124368	4.99329285759631	5.93584445183799e-07	2.62541966831477e-05	ENSG00000204217	BMPR2	659	bone morphogenetic protein receptor type 2 [Source:HGNC Symbol;Acc:HGNC:1078]	546.049221629528	530.110482083066	605.157620507953	380.519648580445	319.061610434152	308.566734023739
35.5938571837376	-0.743100615857531	0.369473315516395	2.01124299008965	0.044299796945291	0.145888380211952	ENSG00000182901	RGS7	6000	regulator of G protein signaling 7 [Source:HGNC Symbol;Acc:HGNC:10003]	36.1024278763324	48.7343595160792	48.9113132264748	22.7323426424681	33.2763642784085	23.8063355626623
395.469612748812	-0.741606814187741	0.159247018816552	4.65695885360372	3.20914551201536e-06	0.000104829203396534	ENSG00000213160	KLHL23	151230	kelch like family member 23 [Source:HGNC Symbol;Acc:HGNC:27506]	567.4850381811	415.733924035125	488.154086907366	414.123981182354	244.679149105945	242.641497080981
582.317619238113	-0.740803596976014	0.176325947297779	4.20133059444135	2.65350769279181e-05	0.000567158019910828	ENSG00000151239	TWF1	5756	twinfilin actin binding protein 1 [Source:HGNC Symbol;Acc:HGNC:9620]	832.612242897916	705.156344834697	587.89480407508	735.341866347665	329.827492994814	303.072964278509
517.339595449763	-0.739108976581698	0.139172501625658	5.31074003806968	1.09180976467851e-07	6.36136660487446e-06	ENSG00000115806	GORASP2	26003	golgi reassembly stacking protein 2 [Source:HGNC Symbol;Acc:HGNC:17500]	776.202199341147	581.828577896047	572.55007835697	522.843880776767	334.721075976933	315.891760350712
234.29684922897	-0.738937313450627	0.176408181073539	4.18879277000531	2.80442342238493e-05	0.000594174955522428	ENSG00000163964	PIGX	54965	phosphatidylinositol glycan anchor biosynthesis class X [Source:HGNC Symbol;Acc:HGNC:26046]	312.511641304502	294.395314627744	268.532700066921	219.416524635997	164.424388199195	146.50052653946
534.807866143282	-0.73882585213514	0.148328443031308	4.98101265702083	6.32524022319492e-07	2.7673496846534e-05	ENSG00000178695	KCTD12	115207	potassium channel tetramerization domain containing 12 [Source:HGNC Symbol;Acc:HGNC:14678]	654.356505258525	690.237663350183	654.068933734428	491.216273622029	358.210274291104	360.757546603421
33.2759320389595	-0.738730579568291	0.385010465553825	1.9187285688602	0.0550186939839722	0.168291658857082	ENSG00000052850	ALX4	60529	ALX homeobox 4 [Source:HGNC Symbol;Acc:HGNC:450]	54.1536418144986	40.777729391005	30.6894514362195	25.6974308132248	25.4466315070183	22.8907072717907
26.3853133478568	-0.738429948036004	0.488173425509633	1.51263856131684	0.1303714935333	0.297752924306508	ENSG00000182916	TCEAL7	56849	transcription elongation factor A like 7 [Source:HGNC Symbol;Acc:HGNC:28336]	20.307615680437	22.8753116095882	56.5836760855297	23.7207053660537	14.6807489463567	20.1438223991758
278.166750060105	-0.738248202969563	0.159634614820979	4.62461229851348	3.75299713878103e-06	0.000120324265409755	ENSG00000099940	SNAP29	9342	synaptosome associated protein 29 [Source:HGNC Symbol;Acc:HGNC:11133]	389.229300541709	332.189307721846	322.239240080305	232.265240042609	188.89230310979	204.185108864373
307.482770426604	-0.737700669710999	0.15548480508306	4.74451937163198	2.09001978772748e-06	7.67543933559678e-05	ENSG00000186106	ANKRD46	157567	ankyrin repeat domain 46 [Source:HGNC Symbol;Acc:HGNC:27229]	424.203527546906	377.939930941022	351.969646159142	241.160504554879	228.040966966741	221.582046390934
537.291579835483	-0.737640859275047	0.133039554763549	5.54452290964183	2.94756742089462e-08	2.12628390320368e-06	ENSG00000115365	LANCL1	10314	LanC like 1 [Source:HGNC Symbol;Acc:HGNC:6508]	856.304461191759	572.877369005339	586.935758717698	508.018439922983	356.252841098256	343.36060907686
41.1667107537753	-0.736825235287735	0.365851659856862	2.01399997905166	0.0440095356891042	0.145216760498865	ENSG00000176406	RIMS2	9699	regulating synaptic membrane exocytosis 2 [Source:HGNC Symbol;Acc:HGNC:17283]	27.0768209072493	52.7126745786163	76.7236285905487	22.7323426424681	28.3827812962896	39.37201650748
38.4772859032925	-0.734837158485098	0.361490221217746	2.03279954851798	0.042072778781368	0.140889750221442	ENSG00000284753	EEF1AKMT4	110599564	EEF1A lysine methyltransferase 4 [Source:HGNC Symbol;Acc:HGNC:53611]	62.0510479124463	43.7614656879079	37.4027689378925	42.4995971141795	18.5956153320518	26.5532204352772
1314.04567000705	-0.733737029842802	0.125480605376208	5.84741385047481	4.99274260382502e-09	4.35302500832773e-07	ENSG00000198900	TOP1	7150	DNA topoisomerase I [Source:HGNC Symbol;Acc:HGNC:11986]	1552.40439868229	1669.89774749994	1695.59219185113	1108.94297586301	960.120981091729	897.315725054195
431.336790756115	-0.733714359005701	0.147659288029338	4.96896855455461	6.73099833572304e-07	2.92376232367841e-05	ENSG00000155189	AGPAT5	55326	1-acylglycerol-3-phosphate O-acyltransferase 5 [Source:HGNC Symbol;Acc:HGNC:20886]	523.48520420682	517.18095812982	573.509123714352	362.729119555904	304.380861487796	306.735477441995
55.1772370085544	-0.733191112020949	0.335101593368658	2.18796665408373	0.0286720313881324	0.107945432865106	ENSG00000196074	SYCP2	10388	synaptonemal complex protein 2 [Source:HGNC Symbol;Acc:HGNC:11490]	34.974227005197	94.4849827352556	81.518855377458	40.5228716670084	41.1060970497988	38.4563882166084
279.417546245013	-0.733125023666465	0.174052833111829	4.212083254028	2.53026246414809e-05	0.000547575907196619	ENSG00000148943	LIN7C	55327	lin-7 homolog C, crumbs cell polarity complex component [Source:HGNC Symbol;Acc:HGNC:17789]	328.306453500398	368.988722050314	346.215374014851	253.020857237906	198.679469074027	181.294401592582
200.627310532801	-0.732898439972446	0.1938110413714	3.78151025239059	0.000155879801096446	0.00225524220616695	ENSG00000188343	FAM92A	137392	family with sequence similarity 92 member A [Source:HGNC Symbol;Acc:HGNC:30452]	269.640008201358	259.585057830544	218.662341483064	191.742368375601	148.764922656415	115.369164649825
35.8222116258249	-0.732823571256393	0.393857548249502	1.86063101878693	0.0627963013044037	0.183291997954737	ENSG00000132326	PER2	8864	period circadian regulator 2 [Source:HGNC Symbol;Acc:HGNC:8846]	48.5126374588217	33.8156780315652	51.7884492986204	21.7439799188826	21.5317651213232	37.5407599257367
1788.61552674244	-0.732615992422121	0.12283645878913	5.96415754446148	2.45899401044477e-09	2.42280881403091e-07	ENSG00000100764	PSMC1	5700	proteasome 26S subunit, ATPase 1 [Source:HGNC Symbol;Acc:HGNC:9547]	2375.99103461113	2137.34976734804	2183.74627875849	1463.76519363023	1430.88366397157	1139.95722213518
370.498898946279	-0.732153864203096	0.187276002968553	3.90949108587094	9.24907682312935e-05	0.00149452749359339	ENSG00000160991	ORAI2	80228	ORAI calcium release-activated calcium modulator 2 [Source:HGNC Symbol;Acc:HGNC:21667]	503.177588526383	407.77729391005	468.014134402347	197.672544717114	311.231877662762	335.119954459016
566.822408933254	-0.731280399162494	0.141764363494343	5.1584219132171	2.49039930602988e-07	1.23706664991581e-05	ENSG00000130638	ATXN10	25814	ataxin 10 [Source:HGNC Symbol;Acc:HGNC:10549]	713.022950557565	714.107553725405	689.553611957557	504.064989028641	413.018403690835	367.166944639523
247.924299786837	-0.73108703008611	0.17029181567598	4.29314249298495	1.76161868014773e-05	0.000402812392164345	ENSG00000146842	TMEM209	84928	transmembrane protein 209 [Source:HGNC Symbol;Acc:HGNC:21898]	295.588628237472	313.292311174795	318.403058650777	208.544534676555	172.254120970585	179.463145010839
689.682775676336	-0.729119964818425	0.138108663590919	5.27932097712636	1.29663493558047e-07	7.20821962582558e-06	ENSG00000138760	SCARB2	950	scavenger receptor class B member 2 [Source:HGNC Symbol;Acc:HGNC:1665]	922.868312588747	809.587115226295	837.246596994363	649.35430939572	493.273164597585	425.767155255307
428.320898641843	-0.728028480053086	0.143991018135932	5.05606870121445	4.27987209392665e-07	1.95727433608668e-05	ENSG00000102931	ARL2BP	23568	ADP ribosylation factor like GTPase 2 binding protein [Source:HGNC Symbol;Acc:HGNC:17146]	727.689561882325	416.728502800759	460.341771543292	427.961059312552	279.912946577201	257.291549734927
290.922490319918	-0.726101606193814	0.173399565011157	4.18744767985486	2.82109025855926e-05	0.000596663051369628	ENSG00000108061	SHOC2	8036	SHOC2 leucine rich repeat scaffold protein [Source:HGNC Symbol;Acc:HGNC:15454]	416.306121448958	311.303153643526	348.133464729615	316.276071547383	185.956153320518	167.559977229508
145.22332259415	-0.725914976755692	0.213035544399219	3.40748290996623	0.00065565014228124	0.00687214997358148	ENSG00000129480	DTD2	112487	D-aminoacyl-tRNA deacylase 2 [Source:HGNC Symbol;Acc:HGNC:20277]	219.999169871401	160.127181267117	159.201529325389	152.207859432178	104.722675817345	75.0815198514735
314.353164341984	-0.723741766299619	0.161587655337524	4.47894218644282	7.50138450734221e-06	0.000208224631590268	ENSG00000127955	GNAI1	2770	G protein subunit alpha i1 [Source:HGNC Symbol;Acc:HGNC:4384]	476.100767619134	340.14593784692	348.133464729615	339.996776913436	197.700752477604	184.041286465197
267.323858532597	-0.723495052648199	0.171058869768083	4.22950913699531	2.3420176685597e-05	0.000513253383820524	ENSG00000154642	C21orf91	54149	chromosome 21 open reading frame 91 [Source:HGNC Symbol;Acc:HGNC:16459]	341.844863954023	340.14593784692	313.607831863868	244.125592725636	195.743319284756	168.47560552038
122.778205983346	-0.722751689445637	0.217347474665308	3.32532821261714	0.000883145047174772	0.0086035649732404	ENSG00000166664	CHRFAM7A	89832	CHRNA7 (exons 5-10) and FAM7A (exons A-E) fusion [Source:HGNC Symbol;Acc:HGNC:15781]	152.307117603277	143.219342251335	163.037710754916	98.8362723585571	82.2121940995976	97.0565988323925
50.713082317464	-0.722397390516874	0.313410687826821	2.3049545486976	0.0211691190750661	0.0874696740779835	ENSG00000134198	TSPAN2	10100	tetraspanin 2 [Source:HGNC Symbol;Acc:HGNC:20659]	56.4100435567694	73.5988286569359	59.4608121576753	33.6043326019094	38.1699472605274	43.0345296709665
265.730372283809	-0.722313053998339	0.163656680219365	4.4135873526834	1.0167166693281e-05	0.000267562049577887	ENSG00000165322	ARHGAP12	94134	Rho GTPase activating protein 12 [Source:HGNC Symbol;Acc:HGNC:16348]	333.947457856075	331.194728956212	327.034466867214	213.486348294483	206.509201845418	182.210029883454
57.8502261427235	-0.721029290253335	0.311984068594799	2.31110932523224	0.0208268170376519	0.0864389765031592	ENSG00000175868	CALCB	797	calcitonin related polypeptide beta [Source:HGNC Symbol;Acc:HGNC:1438]	46.2562357165509	87.5229313758157	84.3959914496036	40.5228716670084	36.2125140676799	52.1908125796828
112.814053554811	-0.720176777374407	0.243218459271566	2.96102844961407	0.00306613615074977	0.0217810691740542	ENSG00000132196	HSD17B7	51478	hydroxysteroid 17-beta dehydrogenase 7 [Source:HGNC Symbol;Acc:HGNC:5215]	139.896908020788	108.409085454135	172.628164328735	77.0922924396745	90.0419268709878	88.8159442145479
1160.1308381712	-0.718834434288395	0.128661183561066	5.58703421181585	2.30980234546389e-08	1.71158078349612e-06	ENSG00000178691	SUZ12	23512	SUZ12 polycomb repressive complex 2 subunit [Source:HGNC Symbol;Acc:HGNC:17101]	1493.73795338325	1418.26931979447	1399.24717642013	1084.23390777337	817.228358013857	748.06831364212
119.427106248216	-0.716170011807352	0.243706582044918	2.93865682985679	0.00329637837512169	0.0229590859356895	ENSG00000100532	CGRRF1	10668	cell growth regulator with ring finger domain 1 [Source:HGNC Symbol;Acc:HGNC:15528]	164.717327185767	155.154287438946	121.798760387496	125.522065895367	58.7229957854268	90.6472007962911
97.8535184768881	-0.713062592675395	0.235343364659343	3.02988186519533	0.00244649411533654	0.0183358455063473	ENSG00000153976	HS3ST3A1	9955	heparan sulfate-glucosamine 3-sulfotransferase 3A1 [Source:HGNC Symbol;Acc:HGNC:5196]	128.614899309434	117.360294344844	118.921624315351	73.1388415453322	68.5101617496646	80.5752895967032
601.598615070031	-0.712823518637605	0.145968801796417	4.88339638241178	1.04273956320436e-06	4.31295589299442e-05	ENSG00000196950	SLC39A10	57181	solute carrier family 39 member 10 [Source:HGNC Symbol;Acc:HGNC:20861]	655.48470612966	774.776858429096	813.270463059817	426.972696588967	534.379261647384	404.707704565259
48.4583829289993	-0.712626229278702	0.32937532655466	2.16356894954134	0.0304974467202156	0.112888991081946	ENSG00000197928	ZNF677	342926	zinc finger protein 677 [Source:HGNC Symbol;Acc:HGNC:28730]	57.5382444279048	71.6096711256674	50.8294039412385	27.674156260396	39.1486638569512	43.9501579618381
95.389625438557	-0.712079275202546	0.235481330845002	3.02393091056228	0.00249513412707133	0.0186312572310397	ENSG00000242574	HLA-DMB	3109	major histocompatibility complex, class II, DM beta [Source:HGNC Symbol;Acc:HGNC:4935]	122.973894953757	119.349451876112	113.167352171059	72.1504788217467	71.446311538936	73.2502632697302
208.111141066664	-0.711842264490454	0.183624506193949	3.87661908121668	0.000105917982873488	0.00164989721650875	ENSG00000145779	TNFAIP8	25816	TNF alpha induced protein 8 [Source:HGNC Symbol;Acc:HGNC:17260]	241.434986422973	276.492896846327	257.024155778338	169.010025733133	167.360537988466	137.344243630744
166.708606375964	-0.711442566777613	0.189697780453698	3.75040005779754	0.000176552664617672	0.0024821829959415	ENSG00000123643	SLC36A1	206358	solute carrier family 36 member 1 [Source:HGNC Symbol;Acc:HGNC:18761]	242.563187294108	192.948280533048	186.054799332081	143.312594919908	114.509841781582	120.862934395055
599.116606819801	-0.711156936388329	0.163807379669998	4.34142184449203	1.41563634244111e-05	0.000339724689783046	ENSG00000085719	CPNE3	8895	copine 3 [Source:HGNC Symbol;Acc:HGNC:2316]	769.432994114335	698.194293475257	737.50587982665	639.470682159864	414.975836883683	335.119954459016
76.7778449056788	-0.710455957301306	0.261277685849693	2.71916047859523	0.00654478465749775	0.038227526046822	ENSG00000139289	PHLDA1	22822	pleckstrin homology like domain family A member 1 [Source:HGNC Symbol;Acc:HGNC:8933]	97.0252749176434	90.5066676727185	97.8226264529496	67.2086652038188	57.7442791890031	50.3595559979395
1118.45517048449	-0.710394858387366	0.119190585275095	5.96015915810597	2.51992380319822e-09	2.46181093180369e-07	ENSG00000113575	PPP2CA	5515	protein phosphatase 2 catalytic subunit alpha [Source:HGNC Symbol;Acc:HGNC:9299]	1595.27603178544	1235.26682691776	1329.23686533126	1015.04851712238	801.568892471076	734.333889279045
241.55746927837	-0.710352226125974	0.181135230920891	3.92166793016768	8.7938128771615e-05	0.00143822156893819	ENSG00000129472	RAB2B	84932	RAB2B, member RAS oncogene family [Source:HGNC Symbol;Acc:HGNC:20246]	312.511641304502	284.449526971401	301.140242217904	151.219496708592	183.020003531247	217.003904936576
707.234235935905	-0.709740853941012	0.161274119699873	4.40083539294352	1.0783490787765e-05	0.000279241719779753	ENSG00000180776	ZDHHC20	253832	zinc finger DHHC-type palmitoyltransferase 20 [Source:HGNC Symbol;Acc:HGNC:20749]	865.330068160843	851.359423382935	885.198864863456	753.132395372205	458.039367126329	430.345296709665
1274.07962773591	-0.709471172687271	0.120061597323148	5.90922650127431	3.43717828385319e-09	3.1797834825967e-07	ENSG00000174010	KLHL15	80311	kelch like family member 15 [Source:HGNC Symbol;Acc:HGNC:29347]	1251.17476608915	1789.24719937605	1715.73214435615	842.085040494906	1076.58825606616	969.650360033054
237.95412536551	-0.709092040763635	0.195689428918532	3.62355823041846	0.000290577747032724	0.00369131207158237	ENSG00000031691	CENPQ	55166	centromere protein Q [Source:HGNC Symbol;Acc:HGNC:21347]	275.281012557035	309.313996112258	293.467879358849	245.113955449222	150.722355849262	153.825552866433
72.5611819280742	-0.708043709426773	0.27221391554062	2.60105626128844	0.00929372108887251	0.048884811578145	ENSG00000183317	EPHA10	284656	EPH receptor A10 [Source:HGNC Symbol;Acc:HGNC:19987]	67.6920522681233	97.4687190321584	102.617853239859	32.6159698783238	62.637862171122	72.3346349788586
1065.66603921342	-0.70496996165665	0.117629310097201	5.99314882552748	2.0581633354933e-09	2.06139516221846e-07	ENSG00000152558	TMEM123	114908	transmembrane protein 123 [Source:HGNC Symbol;Acc:HGNC:30138]	1422.66129850172	1263.11503235552	1271.69414388835	933.014411064779	753.611779246311	749.899570223863
64.877285051154	-0.704688384671035	0.27875644168394	2.52797166018508	0.011472361198199	0.0568877026845228	ENSG00000123612	ACVR1C	130399	activin A receptor type 1C [Source:HGNC Symbol;Acc:HGNC:18123]	72.2048557526648	82.5500375476444	86.3140821643673	41.511234390594	49.9145464176128	56.7689540340409
358.423667521996	-0.704274442892471	0.158276637882456	4.44964242553283	8.60133743261276e-06	0.000232159484066445	ENSG00000057663	ATG5	9474	autophagy related 5 [Source:HGNC Symbol;Acc:HGNC:589]	496.408383299571	433.636341816541	398.962868670853	336.043326019094	216.296367809655	269.194717516259
206.29457262949	-0.702455639039085	0.181724450122105	3.86549877337412	0.000110862406228769	0.00170934033217106	ENSG00000106080	FKBP14	55033	FKBP prolyl isomerase 14 [Source:HGNC Symbol;Acc:HGNC:18625]	279.793816041576	219.801907205174	267.573654709539	160.114761220862	157.573372024229	152.909924575562
507.706021407609	-0.701934973233274	0.184049405751322	3.8138399326412	0.000136824105829599	0.00202958548170001	ENSG00000165417	GTF2A1	2957	general transcription factor IIA subunit 1 [Source:HGNC Symbol;Acc:HGNC:4646]	619.382278253328	696.205135943988	545.696808350278	552.494762484334	351.359258116137	281.09788529759
123.307694609069	-0.701780974373532	0.225537026442578	3.1115998354807	0.00186076543501062	0.0149045712537301	ENSG00000157869	RAB28	9364	RAB28, member RAS oncogene family [Source:HGNC Symbol;Acc:HGNC:9768]	189.537746350745	155.154287438946	115.085442885823	102.789723252899	93.9567932566829	83.3221744693181
98.7685243548278	-0.701645990259326	0.243076030715585	2.88652891111382	0.00389516958874758	0.026109270047584	ENSG00000088756	ARHGAP28	79822	Rho GTPase activating protein 28 [Source:HGNC Symbol;Acc:HGNC:25509]	131.99950192284	123.327766938649	110.290216098914	92.9060960170436	77.3186111174787	56.7689540340409
141.048723757634	-0.70109312740139	0.252384347848256	2.77787879232081	0.00547150241625598	0.0333714835342759	ENSG00000164823	OSGIN2	734	oxidative stress induced growth inhibitor family member 2 [Source:HGNC Symbol;Acc:HGNC:1355]	180.512139381662	201.899489423757	133.307304676078	160.114761220862	101.786526028073	68.6721218153721
133.732362298307	-0.699614977730315	0.209072484379661	3.34627954417887	0.000819037788723873	0.0081293357588408	ENSG00000108370	RGS9	8787	regulator of G protein signaling 9 [Source:HGNC Symbol;Acc:HGNC:10004]	161.33272457236	180.018756579803	155.365347895861	99.8246350821426	96.8929430459543	108.959766613724
770.8526984086	-0.699278593880756	0.131763187257188	5.30708620850099	1.11391503286022e-07	6.41262724471306e-06	ENSG00000101974	ATP11C	286410	ATPase phospholipid transporting 11C [Source:HGNC Symbol;Acc:HGNC:13554]	878.868478614467	954.795615008898	1029.05566847073	615.74997679381	600.931990204201	545.71446135949
62.8039078635514	-0.698027986636088	0.291790473985543	2.39222335500463	0.0167466476364012	0.0743143986472158	ENSG00000117151	CTBS	1486	chitobiase [Source:HGNC Symbol;Acc:HGNC:2496]	86.8714670774249	67.6313560631303	78.6417193053124	54.3599497972064	36.2125140676799	53.1064408705544
34.506655416244	-0.697486058079043	0.433315835962155	1.6096482062104	0.107474677985538	0.261906676243443	ENSG00000135409	AMHR2	269	anti-Mullerian hormone receptor type 2 [Source:HGNC Symbol;Acc:HGNC:465]	48.5126374588217	42.7668869222736	33.5665875083651	10.8719899594413	41.1060970497988	30.2157335987637
46.8207556971463	-0.697391959696743	0.327468568260129	2.12964549056434	0.0332008923856454	0.119514787275067	ENSG00000180318	ALX1	8092	ALX homeobox 1 [Source:HGNC Symbol;Acc:HGNC:1494]	54.1536418144986	57.6855684067876	61.378902872439	43.4879598377651	30.3402144891372	33.8782467622502
198.305830385736	-0.69685725681181	0.189553909342462	3.67630116007165	0.000236640143960381	0.00312117302098648	ENSG00000104643	MTMR9	66036	myotubularin related protein 9 [Source:HGNC Symbol;Acc:HGNC:14596]	260.614401232275	227.758537330248	243.597520774992	194.707456546357	119.403424763701	143.753641666846
31.4844695459125	-0.696841861024288	0.387608305539426	1.79779909528643	0.0722088507850682	0.200987382329867	ENSG00000168671	UGT3A2	167127	UDP glycosyltransferase family 3 member A2 [Source:HGNC Symbol;Acc:HGNC:27266]	34.974227005197	36.799414328468	45.0751317969474	23.7207053660537	25.4466315070183	22.8907072717907
490.686150657543	-0.696779849486242	0.136684290559329	5.09773176299142	3.43747433611108e-07	1.64010832595788e-05	ENSG00000166855	CLPX	10845	caseinolytic mitochondrial matrix peptidase chaperone subunit X [Source:HGNC Symbol;Acc:HGNC:2088]	630.664286964682	594.758101849293	595.567166934135	376.566197686102	388.550488780241	358.010661730806
193.271229878143	-0.696177571138112	0.185297838314307	3.75707335536875	0.000171912115464458	0.00243104192218642	ENSG00000162627	SNX7	51375	sorting nexin 7 [Source:HGNC Symbol;Acc:HGNC:14971]	304.614235206555	185.986229173608	224.416613627355	198.6609074407	122.339574552973	123.60981926767
42.1328777736708	-0.69609929495072	0.353723637309221	1.96791851470813	0.0490774141428861	0.155657990577764	ENSG00000121361	KCNJ8	3764	potassium inwardly rectifying channel subfamily J member 8 [Source:HGNC Symbol;Acc:HGNC:6269]	69.948454010394	35.8048355628337	51.7884492986204	32.6159698783238	34.2550808748323	28.3844770170205
82.8587448164678	-0.694996217288363	0.346731208885032	2.00442359810422	0.045024703566265	0.147195679125861	ENSG00000187243	MAGED4B	81557	MAGE family member D4B [Source:HGNC Symbol;Acc:HGNC:22880]	106.050881886726	119.349451876112	81.518855377458	56.3366752443775	102.765242624497	31.1313618896353
467.71332801766	-0.694439918016338	0.150525182438478	4.61344677858249	3.96045709701558e-06	0.000125646019787256	ENSG00000142166	IFNAR1	3454	interferon alpha and beta receptor subunit 1 [Source:HGNC Symbol;Acc:HGNC:5432]	710.766548815294	481.376122566986	522.679719773113	528.77405711828	291.657545734287	271.025974098002
688.046739267299	-0.692997165771832	0.13805648925807	5.01966383105982	5.17619833270142e-07	2.3233462071855e-05	ENSG00000134248	LAMTOR5	10542	late endosomal/lysosomal adaptor, MAPK and MTOR activator 5 [Source:HGNC Symbol;Acc:HGNC:17955]	974.765552660975	806.603378929392	773.94960340716	511.971890817326	564.719476136521	496.270533652422
275.644011637548	-0.692016928048151	0.190112162465382	3.6400455345626	0.000272589831554926	0.00350319848209347	ENSG00000198780	FAM169A	26049	family with sequence similarity 169 member A [Source:HGNC Symbol;Acc:HGNC:29138]	351.998671794241	343.129674143823	311.689741149104	308.369169758698	183.020003531247	155.656809448177
288.43877396514	-0.690598026188771	0.167553158812073	4.12166521410285	3.76143566452283e-05	0.000747292439645117	ENSG00000123552	USP45	85015	ubiquitin specific peptidase 45 [Source:HGNC Symbol;Acc:HGNC:20080]	288.819423010659	400.815242550611	381.70005223798	214.474711018069	238.806849527402	206.016365446116
252.377622935045	-0.690508242395875	0.171611341061213	4.02367488142625	5.72970016191282e-05	0.00104891595562268	ENSG00000164654	MIOS	54468	meiosis regulator for oocyte development [Source:HGNC Symbol;Acc:HGNC:21905]	303.486034335419	342.135095378189	288.67265257194	209.532897400141	192.807169495485	177.631888429096
104.647719594339	-0.690075240348454	0.231370002778505	2.98256140407741	0.00285847301985975	0.0207046278666919	ENSG00000149289	ZC3H12C	85463	zinc finger CCCH-type containing 12C [Source:HGNC Symbol;Acc:HGNC:29362]	139.896908020788	119.349451876112	126.593987174405	101.801360529314	73.4037447317835	66.8408652336288
334.102372931375	-0.689445228698372	0.190547805188517	3.61822707963639	0.000296628081655024	0.00374852525711912	ENSG00000149084	HSD17B12	51144	hydroxysteroid 17-beta dehydrogenase 12 [Source:HGNC Symbol;Acc:HGNC:18646]	406.15231360874	451.538759597958	364.437235805106	362.729119555904	190.849736302637	228.907072717907
24.9719666848446	-0.689371873742224	0.444271600947557	1.55169016491693	0.120736377105909	0.282526386203227	ENSG00000244405	ETV5	2119	ETS variant transcription factor 5 [Source:HGNC Symbol;Acc:HGNC:3494]	25.9486200361139	30.8319417346623	35.4846782231288	23.7207053660537	13.7020323499329	20.1438223991758
141.279707805855	-0.688831418040466	0.211044119995484	3.26392139262258	0.00109881647088719	0.0101313365875416	ENSG00000180979	LRRC57	255252	leucine rich repeat containing 57 [Source:HGNC Symbol;Acc:HGNC:26719]	174.871135025985	166.094653860923	182.218617902553	112.673350488755	90.0419268709878	121.778562685926
221.947354216289	-0.688641310832385	0.188339071525576	3.65639113145394	0.000255790971830717	0.00332254103710231	ENSG00000111860	CEP85L	387119	centrosomal protein 85 like [Source:HGNC Symbol;Acc:HGNC:21638]	238.050383809567	274.503739315058	308.812605076959	192.730731099186	168.33925458489	149.247411412075
243.013465837228	-0.688467228087631	0.170981178113108	4.02656734317385	5.65970351199915e-05	0.00104081861702455	ENSG00000085433	WDR47	22911	WD repeat domain 47 [Source:HGNC Symbol;Acc:HGNC:29141]	322.665449144721	273.509160549424	304.017378290049	178.893652968988	197.700752477604	181.294401592582
227.611887207605	-0.686663055386186	0.190190966662967	3.61038732508787	0.000305740098443275	0.00383965207568296	ENSG00000006634	DBF4	10926	DBF4 zinc finger [Source:HGNC Symbol;Acc:HGNC:17364]	295.588628237472	270.525424252521	265.655563994775	251.044131790735	140.935189885024	141.922385085102
94.3661795597478	-0.686405574493715	0.249013006152828	2.75650491152436	0.00584227352840663	0.0350854870618235	ENSG00000151702	FLI1	2313	Fli-1 proto-oncogene, ETS transcription factor [Source:HGNC Symbol;Acc:HGNC:3749]	153.435318474413	102.44161286033	95.9045357381859	72.1504788217467	76.3398945210549	65.9252369427572
25.1091283993656	-0.684317887848829	0.446343999395831	1.53316251316276	0.125235818128111	0.290086559612878	ENSG00000164707	SLC13A4	26266	solute carrier family 13 member 4 [Source:HGNC Symbol;Acc:HGNC:15827]	14.66661132476	39.7831506253708	36.4437235805106	5.93017634151342	25.4466315070183	28.3844770170205
241.79417455867	-0.683511993459177	0.173041137063716	3.9499971224039	7.81521327729256e-05	0.00131603022210568	ENSG00000131979	GCH1	2643	GTP cyclohydrolase 1 [Source:HGNC Symbol;Acc:HGNC:4193]	370.049885732407	281.465790674498	242.63847541761	229.300151871852	177.147703952704	150.163039702947
299.734596166474	-0.681822451968428	0.74075324663561	0.920444770326912	0.357340381995468	0.556561892996155	ENSG00000205670	SMIM11A	54065	small integral membrane protein 11A [Source:HGNC Symbol;Acc:HGNC:1293]	391.48570228398	436.620078113444	201.39952505019	70.1737533745755	370.933590044613	327.794928132043
207.910645827024	-0.681670868120539	0.193616888322172	3.5207200881478	0.000430376668294778	0.00500070454752101	ENSG00000112234	FBXL4	26235	F-box and leucine rich repeat protein 4 [Source:HGNC Symbol;Acc:HGNC:13601]	227.896575969348	283.454948205767	256.065110420956	183.835466586916	163.445671602771	132.766102176386
807.047844799389	-0.680928045675873	0.1704832128976	3.9941061298796	6.49387731276158e-05	0.00115225913840934	ENSG00000170540	ARL6IP1	23204	ADP ribosylation factor like GTPase 6 interacting protein 1 [Source:HGNC Symbol;Acc:HGNC:697]	1068.40622496521	973.69261155595	869.854139145346	989.351086309156	506.975196947518	434.007809873152
265.800489476337	-0.680055789773648	0.169227612625924	4.01858644237276	5.85483297675631e-05	0.00106859519345346	ENSG00000181751	MACIR	90355	macrophage immunometabolism regulator [Source:HGNC Symbol;Acc:HGNC:25052]	377.947291830355	313.292311174795	284.836471142412	272.788111709618	182.041286934823	163.897464066021
34.3064626146985	-0.679441440952088	0.379132723520987	1.7920938995773	0.0731179259340159	0.202726182657135	ENSG00000009709	PAX7	5081	paired box 7 [Source:HGNC Symbol;Acc:HGNC:8621]	58.6664452990402	30.8319417346623	38.3618142952744	28.6625189839815	26.4253481034421	22.8907072717907
88.9856584400023	-0.679331375548599	0.258408802239256	2.62890183949546	0.00856610832398608	0.0463656394722588	ENSG00000188177	ZC3H6	376940	zinc finger CCCH-type containing 6 [Source:HGNC Symbol;Acc:HGNC:24762]	62.0510479124463	117.360294344844	143.856803607279	28.6625189839815	95.9142264495305	86.069059341933
116.498317213313	-0.678761118179749	0.236296729269934	2.87249476654569	0.00407244824200902	0.0268861507282434	ENSG00000179841	AKAP5	9495	A-kinase anchoring protein 5 [Source:HGNC Symbol;Acc:HGNC:375]	179.383938510527	145.208499782603	101.658807882477	131.452242236881	75.3611779246311	65.9252369427572
545.197000377937	-0.67861230972493	0.152478055974148	4.45055719912893	8.56477771543173e-06	0.000231829829809284	ENSG00000068305	MEF2A	4205	myocyte enhancer factor 2A [Source:HGNC Symbol;Acc:HGNC:6993]	659.997509614202	642.497882599738	704.898337675666	500.111538134299	341.572092151899	422.10464209182
3505.63110891112	-0.678290549069798	0.122818426926056	5.5227099552266	3.33810537990889e-08	2.33841035255005e-06	ENSG00000124795	DEK	7913	DEK proto-oncogene [Source:HGNC Symbol;Acc:HGNC:2768]	4317.62473383513	4229.94349024255	4356.94305858579	3207.23703803518	2650.3645431156	2271.67378965251
581.877294287826	-0.677652700214033	0.164197022979551	4.12707056387025	3.67413679421658e-05	0.000736835854797937	ENSG00000165410	CFL2	1073	cofilin 2 [Source:HGNC Symbol;Acc:HGNC:1875]	835.996845511322	632.552094943395	627.215663727736	736.33022907125	339.614658959052	319.554273514198
229.542707324899	-0.676783643413978	0.174913664106596	3.86924398886032	0.000109173348969706	0.00168939113477493	ENSG00000119862	LGALSL	29094	galectin like [Source:HGNC Symbol;Acc:HGNC:25012]	310.255239562232	257.595900299276	277.164108283357	213.486348294483	172.254120970585	146.50052653946
1653.47923645823	-0.676479736816741	0.120816467334885	5.5992345392921	2.15300347234916e-08	1.6206365889068e-06	ENSG00000113328	CCNG1	900	cyclin G1 [Source:HGNC Symbol;Acc:HGNC:1592]	2242.86333181715	1955.34185323697	1880.68794582583	1583.35708318408	1203.82141360125	1054.80379108412
618.416550135862	-0.67597689822943	0.154370030131793	4.37893869459193	1.1925867174617e-05	0.000301103300602464	ENSG00000006451	RALA	5898	RAS like proto-oncogene A [Source:HGNC Symbol;Acc:HGNC:9839]	825.843037671104	727.037077678651	698.185020173993	690.865543786314	374.848456430308	393.7201650748
111.752234848804	-0.67581333120602	0.240459450679112	2.8105085048534	0.00494632816399331	0.0309311408769014	ENSG00000138166	DUSP5	1847	dual specificity phosphatase 5 [Source:HGNC Symbol;Acc:HGNC:3071]	204.204357675505	103.436191625964	111.249261456296	89.9410078462869	79.2760443103262	82.4065461784465
1634.47680236352	-0.675300022548279	0.113535853646548	5.94790104499127	2.71602698367664e-09	2.59177409568324e-07	ENSG00000165637	VDAC2	7417	voltage dependent anion channel 2 [Source:HGNC Symbol;Acc:HGNC:12672]	2010.45395236326	2113.47987697282	1905.62312511775	1308.5922460273	1252.75724342244	1215.95437027752
189.856970818537	-0.675064571180807	0.213470693542451	3.16232902970619	0.00156512611246085	0.0130852752849832	ENSG00000076706	MCAM	4162	melanoma cell adhesion molecule [Source:HGNC Symbol;Acc:HGNC:6934]	269.640008201358	251.62842770547	180.30052718779	127.498791342539	137.020323499329	173.053746974738
1743.67901966777	-0.674948894501704	0.11856159184843	5.69281235161352	1.24963702844985e-08	1.00962340985225e-06	ENSG00000182670	TTC3	7267	tetratricopeptide repeat domain 3 [Source:HGNC Symbol;Acc:HGNC:12393]	2063.47939330662	2199.01365081737	2163.60632625347	1493.4160753378	1304.6292230329	1237.92944925844
595.021450761895	-0.674314587225269	0.138952439730359	4.85284453107693	1.21703097899766e-06	4.90006592507398e-05	ENSG00000197498	RPF2	84154	ribosome production factor 2 homolog [Source:HGNC Symbol;Acc:HGNC:20870]	685.946129650316	708.1400811316	799.843828056471	495.169724516371	443.358618179973	437.670323036638
462.796614840947	-0.672937257032432	0.139437951348584	4.8260695924178	1.39253865890598e-06	5.46154563342447e-05	ENSG00000150867	PIP4K2A	5305	phosphatidylinositol-5-phosphate 4-kinase type 2 alpha [Source:HGNC Symbol;Acc:HGNC:8997]	573.126042536777	550.996636161385	582.140531930788	342.961865084193	377.784606219579	349.770007112962
39.3711081855749	-0.67174241077028	0.349952652857352	1.91952369923624	0.0549180899601534	0.168111223093483	ENSG00000189120	SP6	80320	Sp6 transcription factor [Source:HGNC Symbol;Acc:HGNC:14530]	39.4870304897386	56.6909896411534	48.9113132264748	24.7090680896393	36.2125140676799	30.2157335987637
836.498623690979	-0.670847808504294	0.124712162519122	5.37916907985164	7.48304058007476e-08	4.60339943096071e-06	ENSG00000117139	KDM5B	10765	lysine demethylase 5B [Source:HGNC Symbol;Acc:HGNC:18039]	980.406557016652	1008.50286835315	1090.43457134317	567.320203338117	692.931350268037	679.396191826748
33.7819908543174	-0.670808922176852	0.37878233857263	1.77096145692713	0.0765671113349057	0.208614393495441	ENSG00000179331	RAB39A	54734	RAB39A, member RAS oncogene family [Source:HGNC Symbol;Acc:HGNC:16521]	23.6922182938431	54.7018321098848	46.9932225117111	17.7905290245403	28.3827812962896	31.1313618896353
186.81584091545	-0.670604929058636	0.189498715500367	3.53883627806087	0.000401895029659655	0.00476572002391914	ENSG00000111647	UHRF1BP1L	23074	UHRF1 binding protein 1 like [Source:HGNC Symbol;Acc:HGNC:29102]	215.486366386859	245.660955111665	226.334704342119	164.068212115205	130.169307324363	139.175500212487
43.6727841832041	-0.670465131279953	0.358671704388883	1.86930031858051	0.0615810438385359	0.181098374243697	ENSG00000151773	CCDC122	160857	coiled-coil domain containing 122 [Source:HGNC Symbol;Acc:HGNC:26478]	68.8202531392587	38.7885718597365	53.7065400133841	39.5345089434228	40.127380453375	21.0594506900474
422.387504096473	-0.669666643454274	0.157243772109147	4.25878007422413	2.05545571303594e-05	0.00045709850339804	ENSG00000173145	NOC3L	64318	NOC3 like DNA replication regulator [Source:HGNC Symbol;Acc:HGNC:24034]	487.382776330488	490.327331457695	576.386259786497	366.682570450247	327.870059801966	285.676026751948
318.570420637445	-0.669515796248191	0.177842756840499	3.7646503469841	0.000166782294941652	0.00238000795033259	ENSG00000164114	MAP9	79884	microtubule associated protein 9 [Source:HGNC Symbol;Acc:HGNC:26118]	382.460095314896	372.967037112851	412.389503674199	306.392444311527	248.59401549164	188.619427919555
837.228210365322	-0.668540683994831	0.133448528218104	5.00972691809828	5.45073235576165e-07	2.43754337341238e-05	ENSG00000072041	SLC6A15	55117	solute carrier family 6 member 15 [Source:HGNC Symbol;Acc:HGNC:13621]	815.689229830885	1113.92821751038	1162.36297314681	572.262016956045	743.824613282073	615.302211465734
217.609685237842	-0.668155278771804	0.179203570862684	3.72847078635382	0.00019264523597213	0.00265303138039346	ENSG00000166750	SLFN5	162394	schlafen family member 5 [Source:HGNC Symbol;Acc:HGNC:28286]	170.358331541444	319.2597837686	307.853559719577	96.8595469113859	187.913586513366	223.413302972677
108.670998291558	-0.667443314561466	0.225840165750204	2.95537913880079	0.00312285025585681	0.0220675348400751	ENSG00000102743	SLC25A15	10166	solute carrier family 25 member 15 [Source:HGNC Symbol;Acc:HGNC:10985]	159.07632283009	118.354873110478	123.71685110226	87.9642823991158	84.1696272924451	78.74403301496
32.3071334065381	-0.665297268805312	0.385633749395103	1.72520499009457	0.0844905367258776	0.223129399560015	ENSG00000187068	C3orf70	285382	chromosome 3 open reading frame 70 [Source:HGNC Symbol;Acc:HGNC:33731]	46.2562357165509	41.7723081566393	30.6894514362195	30.6392444311527	22.510481717747	21.9750789809191
332.631070284831	-0.664924252428703	0.165083205217003	4.02781283265402	5.62981322125824e-05	0.00104005650043336	ENSG00000104290	FZD3	7976	frizzled class receptor 3 [Source:HGNC Symbol;Acc:HGNC:4041]	359.896077892189	471.430334910644	393.208596526562	275.753199880374	243.700432509521	251.797779989698
206.582574265164	-0.664541782078686	0.182933121650235	3.63270344967534	0.000280467283575968	0.00359680741762662	ENSG00000100234	TIMP3	7078	TIMP metallopeptidase inhibitor 3 [Source:HGNC Symbol;Acc:HGNC:11822]	287.691222139524	234.720588689688	238.802293988083	148.254408537836	162.466955006348	167.559977229508
57.392500252245	-0.664042516536864	0.303598901151921	2.18723623180895	0.0287252831835308	0.107978196929656	ENSG00000099256	PRTFDC1	56952	phosphoribosyl transferase domain containing 1 [Source:HGNC Symbol;Acc:HGNC:23333]	67.6920522681233	60.6693047036904	82.4779007348399	38.5461462198373	52.8506962068841	42.1189013800949
611.308535667692	-0.663503315406171	0.137879867416672	4.8121841704494	1.49289680966839e-06	5.78032474005472e-05	ENSG00000134709	HOOK1	51361	hook microtubule tethering protein 1 [Source:HGNC Symbol;Acc:HGNC:19884]	700.612740975076	778.755173491633	767.236285905487	523.832243500352	456.081933933482	441.332836200125
245.384080127807	-0.660777936842789	0.169073937861791	3.90821876629466	9.29790967749109e-05	0.00149842243858397	ENSG00000164251	F2RL1	2150	F2R like trypsin receptor 1 [Source:HGNC Symbol;Acc:HGNC:3538]	347.485868309699	299.368208455915	255.106065063575	219.416524635997	174.211554163433	176.716260138224
376.645151179478	-0.659763659737194	0.151098293601084	4.36645341263114	1.26280206560022e-05	0.000312963154049265	ENSG00000112305	SMAP1	60682	small ArfGAP 1 [Source:HGNC Symbol;Acc:HGNC:19651]	469.331562392321	451.538759597958	459.382726185911	344.938590531364	269.14706401654	265.532204352772
288.631889837412	-0.65932278406508	0.157467604957215	4.18703760842887	2.82619010190626e-05	0.000596700310888537	ENSG00000182013	PNMA8A	55228	PNMA family member 8A [Source:HGNC Symbol;Acc:HGNC:25578]	390.357501412844	335.173044018749	335.665875083651	233.253602766195	222.168667388198	215.172648354833
163.280345164264	-0.658970205508571	0.199747846865976	3.29901030648264	0.000970263488807875	0.0092296885564071	ENSG00000143156	NME7	29922	NME/NM23 family member 7 [Source:HGNC Symbol;Acc:HGNC:20461]	222.255571613671	193.942859298683	182.218617902553	152.207859432178	130.169307324363	98.8878554141358
483.523770192202	-0.658862649906746	0.139261989464661	4.73110180631116	2.23304489392824e-06	8.0782898714974e-05	ENSG00000127328	RAB3IP	117177	RAB3A interacting protein [Source:HGNC Symbol;Acc:HGNC:16508]	632.920688706953	550.002057395751	589.812894789843	438.833049271993	342.550808748323	347.023122240347
161.008527862798	-0.65864574671256	0.205197030363557	3.20982104636509	0.00132817632866839	0.0115883145623702	ENSG00000176222	ZNF404	342908	zinc finger protein 404 [Source:HGNC Symbol;Acc:HGNC:19417]	157.948121958954	229.747694861516	205.235706479718	129.47551678971	129.190590727939	114.453536358953
1652.52042413796	-0.658475921828195	0.117186016407985	5.6190656702221	1.91992876681171e-08	1.46337212106862e-06	ENSG00000046604	DSG2	1829	desmoglein 2 [Source:HGNC Symbol;Acc:HGNC:3049]	1989.01813581169	1959.32016829951	2118.53119445653	1367.89400944243	1305.60793962932	1174.7510971883
188.176445635488	-0.658251334916075	0.197799206764498	3.32787651519653	0.000875106466869538	0.00855965720096201	ENSG00000139323	POC1B	282809	POC1 centriolar protein B [Source:HGNC Symbol;Acc:HGNC:30836]	205.332558546641	232.731431158419	252.228928991429	169.010025733133	122.339574552973	147.416154830332
167.903727937758	-0.657910566862625	0.233625966927116	2.81608493917062	0.00486128123385542	0.0305253198306185	ENSG00000152078	TLCD4	148534	TLC domain containing 4 [Source:HGNC Symbol;Acc:HGNC:26477]	186.153143737339	201.899489423757	218.662341483064	193.719093822772	114.509841781582	92.4784573780344
166.128001289348	-0.656827384138262	0.190186517707982	3.45359593337092	0.000553165516716887	0.00611661760683572	ENSG00000144468	RHBDD1	84236	rhomboid domain containing 1 [Source:HGNC Symbol;Acc:HGNC:23081]	235.793982067296	183.99707164234	190.85002611899	142.324232196322	117.445991570854	126.356704140285
146.900607155866	-0.65633201096276	0.200473949064702	3.27390174147232	0.00106073488890229	0.00988849701431292	ENSG00000166405	RIC3	79608	RIC3 acetylcholine receptor chaperone [Source:HGNC Symbol;Acc:HGNC:30338]	152.307117603277	195.932016829951	191.809071476372	109.708262317998	113.531125185159	118.11604952244
124.599261555631	-0.656313402427024	0.234491458799021	2.79887977919716	0.00512802260585619	0.0317235865035075	ENSG00000154153	RETREG1	54463	reticulophagy regulator 1 [Source:HGNC Symbol;Acc:HGNC:25964]	171.486532412579	157.143444970215	122.757805744878	142.324232196322	86.1270604852927	67.7564935245005
416.783407750205	-0.656032538573054	0.179970443509434	3.64522376997235	0.000267159238357486	0.00344436469112167	ENSG00000116191	RALGPS2	55103	Ral GEF with PH domain and SH3 binding motif 2 [Source:HGNC Symbol;Acc:HGNC:30279]	460.305955423238	547.018321098848	509.253084769767	435.867961101237	280.891663173625	267.363460934515
443.077505848116	-0.655232313948569	0.144069799758105	4.54801988375575	5.41530202172309e-06	0.000160459768218245	ENSG00000124532	MRS2	57380	magnesium transporter MRS2 [Source:HGNC Symbol;Acc:HGNC:13785]	611.48487215538	484.359858863889	524.597810487877	429.937784759723	314.168027452034	293.916681369793
160.199751741615	-0.655176788580597	0.229276040909112	2.85758941921157	0.00426872340880867	0.0278132575222324	ENSG00000144935	TRPC1	7220	transient receptor potential cation channel subfamily C member 1 [Source:HGNC Symbol;Acc:HGNC:12333]	152.307117603277	219.801907205174	214.826160053536	156.16131032652	116.46727497443	101.634740286751
117.030635721197	-0.654593356698532	0.220958686191951	2.96251470344947	0.00305137235492943	0.0217271337070445	ENSG00000186767	SPIN4	139886	spindlin family member 4 [Source:HGNC Symbol;Acc:HGNC:27040]	125.230296696028	148.192236079506	156.324393253243	93.8944587406292	85.1483438888689	93.394085668906
97.2292366246042	-0.654038476199637	0.273635616133881	2.390180362631	0.016840100498913	0.0745925357990959	ENSG00000171388	APLN	8862	apelin [Source:HGNC Symbol;Acc:HGNC:16665]	102.66627927332	126.311503235552	117.962578957969	34.592695325495	105.701392413768	96.1409705415209
93.9640715031522	-0.653536736723949	0.242912005703054	2.69042583890588	0.00713608940534001	0.0407358772978406	ENSG00000132718	SYT11	23208	synaptotagmin 11 [Source:HGNC Symbol;Acc:HGNC:19239]	115.07648885581	121.338609407381	108.37212538415	69.1853906509899	65.5740119603933	84.2378027601898
756.716696635049	-0.653493219996819	0.14912415112779	4.3822091529414	1.17481944017124e-05	0.000297856002388347	ENSG00000136231	IGF2BP3	10643	insulin like growth factor 2 mRNA binding protein 3 [Source:HGNC Symbol;Acc:HGNC:28868]	986.047561372329	978.665505384121	791.212419840034	771.911287120331	536.336694840232	476.126711253246
42.1043261685224	-0.652272353097169	0.337918158595284	1.93026724520708	0.0535737333154976	0.165164099224247	ENSG00000152137	HSPB8	26353	heat shock protein family B (small) member 8 [Source:HGNC Symbol;Acc:HGNC:30171]	58.6664452990402	46.7452019848107	48.9113132264748	37.5577834962517	33.2763642784085	27.4688487261488
397.348470650755	-0.650885438324161	0.146328485159429	4.44811164152353	8.66285037752144e-06	0.000233300186055961	ENSG00000010278	CD9	928	CD9 molecule [Source:HGNC Symbol;Acc:HGNC:1709]	494.1519815573	493.311067754598	467.055089044965	348.892041425706	286.763962752168	293.916681369793
600.870700349363	-0.649370570975981	0.17081740282956	3.8015480871344	0.000143794823199204	0.00210974511180527	ENSG00000182287	AP1S2	8905	adaptor related protein complex 1 subunit sigma 2 [Source:HGNC Symbol;Acc:HGNC:560]	709.638347944159	774.776858429096	691.47170267232	651.331034842891	421.826853058649	356.179405149063
27.8836930865555	-0.648581533803429	0.424749446654477	1.52697440552768	0.126767375899551	0.292192746466845	ENSG00000162981	LRATD1	151354	LRAT domain containing 1 [Source:HGNC Symbol;Acc:HGNC:20743]	16.9230130670308	38.7885718597365	44.1160864395655	6.91853906509899	30.3402144891372	30.2157335987637
144.361641233271	-0.648518244150302	0.226982700964769	2.85712629814446	0.00427495698533314	0.0278389058061539	ENSG00000117707	PROX1	5629	prospero homeobox 1 [Source:HGNC Symbol;Acc:HGNC:9459]	112.820087113539	239.693482517859	182.218617902553	102.789723252899	109.616258799463	119.031677813312
206.022381505588	-0.648166612328641	0.187562395371166	3.45573861458737	0.000548787214704464	0.00607374635160128	ENSG00000170802	FOXN2	3344	forkhead box N2 [Source:HGNC Symbol;Acc:HGNC:5281]	242.563187294108	259.585057830544	249.351792919283	197.672544717114	147.786206059991	139.175500212487
58.4136170723609	-0.648097134101574	0.30935797440034	2.09497471451269	0.0361732402832156	0.126481101844284	ENSG00000145723	GIN1	54826	gypsy retrotransposon integrase 1 [Source:HGNC Symbol;Acc:HGNC:25959]	81.2304627217479	50.7235170473477	80.5598100200762	61.2784888623054	39.1486638569512	37.5407599257367
32.1828075889902	-0.648082625595548	0.428483310204333	1.512503778237	0.130405752199027	0.297752924306508	ENSG00000167216	KATNAL2	83473	katanin catalytic subunit A1 like 2 [Source:HGNC Symbol;Acc:HGNC:25387]	27.0768209072493	35.8048355628337	54.665585370766	15.8138035773691	17.616898735628	42.1189013800949
43.5825653634243	-0.64712295660081	0.347760983467256	1.86082679588966	0.0627686401406437	0.183291997954737	ENSG00000003137	CYP26B1	56603	cytochrome P450 family 26 subfamily B member 1 [Source:HGNC Symbol;Acc:HGNC:20581]	65.4356505258525	47.7397807504449	46.9932225117111	33.6043326019094	42.0848136462226	25.6375921444056
381.019205091508	-0.647056973685884	0.156270249857923	4.14062800996459	3.46356255234596e-05	0.000699581909531346	ENSG00000169410	PTPN9	5780	protein tyrosine phosphatase non-receptor type 9 [Source:HGNC Symbol;Acc:HGNC:9661]	515.587798108872	420.706817863296	460.341771543292	277.729925327545	285.785246155744	325.963671550299
163.083671897669	-0.646908095822566	0.203090396557923	3.18532095454383	0.00144593546626981	0.0123305478278453	ENSG00000147894	C9orf72	203228	C9orf72-SMCR8 complex subunit [Source:HGNC Symbol;Acc:HGNC:28337]	203.07615680437	187.975386704877	203.317615764954	158.138035773691	125.275724342244	100.719111995879
49.5016196805579	-0.644930759319663	0.315916222361567	2.0414613548447	0.0412049913254295	0.138712024964689	ENSG00000173083	HPSE	10855	heparanase [Source:HGNC Symbol;Acc:HGNC:5164]	56.4100435567694	56.6909896411534	68.092220374112	36.5694207726661	36.2125140676799	43.0345296709665
50.1146625290826	-0.644422041217817	0.330768444356361	1.94825731478645	0.0513841818873123	0.160620299275816	ENSG00000122824	NUDT10	170685	nudix hydrolase 10 [Source:HGNC Symbol;Acc:HGNC:17621]	71.0766548815294	69.6205135943988	43.1570410821837	40.5228716670084	33.2763642784085	43.0345296709665
58.2612713907174	-0.643952747829941	0.323469762415949	1.99076644141434	0.0465065703590063	0.150457321457768	ENSG00000172594	SMPDL3A	10924	sphingomyelin phosphodiesterase acid like 3A [Source:HGNC Symbol;Acc:HGNC:17389]	81.2304627217479	57.6855684067876	70.0103110888757	73.1388415453322	24.4679149105945	43.0345296709665
149.856035633184	-0.643867288888621	0.201557961693572	3.19445227307612	0.00140096447693568	0.0120584435340792	ENSG00000108984	MAP2K6	5608	mitogen-activated protein kinase kinase 6 [Source:HGNC Symbol;Acc:HGNC:6846]	229.024776840484	158.138023735849	157.283438610625	166.044937562376	99.8290928352256	88.8159442145479
477.881015188728	-0.64384650895162	0.161504015396778	3.98656657154832	6.70363247675659e-05	0.00117924095842913	ENSG00000181904	C5orf24	134553	chromosome 5 open reading frame 24 [Source:HGNC Symbol;Acc:HGNC:26746]	606.972068670839	556.964108755191	563.918670140533	523.832243500352	317.104177241305	298.494822824151
164.543490819201	-0.643728693115799	0.203574952110616	3.16212130442264	0.00156624305057448	0.0130852752849832	ENSG00000133740	E2F5	1875	E2F transcription factor 5 [Source:HGNC Symbol;Acc:HGNC:3119]	195.178750706422	207.866962017562	195.645252905899	163.079849391619	117.445991570854	108.044138322852
257.56679543812	-0.643723430201303	0.181410635253073	3.54843269967768	0.000387531018428747	0.00460891895224533	ENSG00000181007	ZFP82	284406	ZFP82 zinc finger protein [Source:HGNC Symbol;Acc:HGNC:28682]	245.947789907515	360.037513159605	339.502056513178	211.509622847312	201.615618863299	186.788171337812
472.723072191317	-0.643249251925494	0.167748186874683	3.83461224773796	0.000125762531125929	0.00188861972083659	ENSG00000204186	ZDBF2	57683	zinc finger DBF-type containing 2 [Source:HGNC Symbol;Acc:HGNC:29313]	463.690558036644	643.492461365372	624.33852765559	422.030882971039	336.678509169781	346.107493949475
632.831886192589	-0.642974495406775	0.147383140239298	4.3626054809445	1.28522585408504e-05	0.000317223057549014	ENSG00000137845	ADAM10	102	ADAM metallopeptidase domain 10 [Source:HGNC Symbol;Acc:HGNC:188]	763.791989758658	827.489533007712	723.120199465922	488.251185451272	567.655625925793	426.682783546179
221.105549234291	-0.642350755891367	0.180398902712395	3.56072429617517	0.000369833244991716	0.00445085312418531	ENSG00000109790	KLHL5	51088	kelch like family member 5 [Source:HGNC Symbol;Acc:HGNC:6356]	283.178418654982	264.557951658716	260.860337207866	174.940202074646	194.764602688332	148.331783121204
55.9947573310022	-0.642060883764286	0.317042566163749	2.02515672117247	0.0428512741034277	0.142778351633129	ENSG00000100490	CDKL1	8814	cyclin dependent kinase like 1 [Source:HGNC Symbol;Acc:HGNC:1781]	66.5638513969879	74.5934074225702	61.378902872439	26.6857935368104	50.8932630140366	55.8533257431693
30.1210729216847	-0.64118194503541	0.402356379185269	1.59356724089659	0.111032996675254	0.267782863026348	ENSG00000173546	CSPG4	1464	chondroitin sulfate proteoglycan 4 [Source:HGNC Symbol;Acc:HGNC:2466]	46.2562357165509	30.8319417346623	33.5665875083651	20.755617195297	26.4253481034421	22.8907072717907
26.3792326996717	-0.640922233447597	0.450534426146296	1.42258215188972	0.15485732099745	0.33139958911674	ENSG00000151617	EDNRA	1909	endothelin receptor type A [Source:HGNC Symbol;Acc:HGNC:3179]	36.1024278763324	23.8698903752225	35.4846782231288	11.8603526830268	23.4891983141707	27.4688487261488
160.886629880575	-0.640333109312383	0.201803570123054	3.17305144265746	0.00150845794081529	0.0127749837768976	ENSG00000147679	UTP23	84294	UTP23 small subunit processome component [Source:HGNC Symbol;Acc:HGNC:28224]	174.871135025985	187.975386704877	225.375658984737	129.47551678971	134.084173710058	113.537908068082
1886.83186759742	-0.640310929801536	0.113692887257234	5.63193481358964	1.78199041879433e-08	1.38435524906208e-06	ENSG00000115758	ODC1	4953	ornithine decarboxylase 1 [Source:HGNC Symbol;Acc:HGNC:8109]	2811.47657086939	1930.47738409612	2158.81109946656	1774.1110888361	1377.05425116826	1269.06081114808
74.6716418105005	-0.639745849705796	0.269988988293975	2.36952571194946	0.017810916632158	0.0775046673842452	ENSG00000155629	PIK3AP1	118788	phosphoinositide-3-kinase adaptor protein 1 [Source:HGNC Symbol;Acc:HGNC:30034]	95.897074046508	99.4578765634269	76.7236285905487	71.1621160981611	48.935829821189	55.8533257431693
1324.69671786856	-0.639466638795527	0.136252832663583	4.69323555550886	2.68917542874836e-06	9.23232776798907e-05	ENSG00000120137	PANK3	79646	pantothenate kinase 3 [Source:HGNC Symbol;Acc:HGNC:19365]	1500.50715861007	1610.22302156188	1717.65023507091	1223.59305179894	993.397345370137	902.809494799425
193.930288311061	-0.637777558484207	0.193778649392989	3.29126846782163	0.000997366801686247	0.0094209573418828	ENSG00000188342	GTF2F2	2963	general transcription factor IIF subunit 2 [Source:HGNC Symbol;Acc:HGNC:4653]	257.229798618868	206.872383251928	240.720384702847	192.730731099186	149.743639252838	116.284792940697
327.548459135691	-0.637665110897365	0.183356583871577	3.47773228227238	0.00050567470388759	0.00569541982938076	ENSG00000162378	ZYG11B	79699	zyg-11 family member B, cell cycle regulator [Source:HGNC Symbol;Acc:HGNC:25820]	394.870304897386	413.744766503856	372.109598664161	365.694207726661	205.530485248994	213.341391773089
271.342238669683	-0.637521201362798	0.164777415309662	3.86898410904626	0.000109289763979169	0.00168939113477493	ENSG00000110435	PDHX	8050	pyruvate dehydrogenase complex component X [Source:HGNC Symbol;Acc:HGNC:21350]	326.050051758127	338.156780315652	325.11637615245	242.148867278465	200.636902266875	195.944454246528
85.8822975143343	-0.637090717393251	0.281678864744546	2.26176258545712	0.0237120756198219	0.0945159625770252	ENSG00000241399	CD302	9936	CD302 molecule [Source:HGNC Symbol;Acc:HGNC:30843]	102.66627927332	123.327766938649	84.3959914496036	93.8944587406292	45.9996800319177	65.0096086518856
214.230904517518	-0.636781390817412	0.186911632682486	3.4068579985021	0.000657153067793534	0.00687740762399813	ENSG00000156735	BAG4	9530	BAG cochaperone 4 [Source:HGNC Symbol;Acc:HGNC:940]	312.511641304502	236.709746220956	227.293749699501	232.265240042609	157.573372024229	119.031677813312
65.8192099357341	-0.636668690256613	0.2899143957073	2.19605752485434	0.0280878262616975	0.106238304458955	ENSG00000113966	ARL6	84100	ADP ribosylation factor like GTPase 6 [Source:HGNC Symbol;Acc:HGNC:13210]	85.7432662062895	79.5663012507415	71.9284018036394	75.1155669925034	45.0209634354939	37.5407599257367
74.3116334706768	-0.636366792372708	0.261638829983029	2.43223374914949	0.0150060195766525	0.0689639557259961	ENSG00000172197	MBOAT1	154141	membrane bound O-acyltransferase domain containing 1 [Source:HGNC Symbol;Acc:HGNC:21579]	93.6406723042372	90.5066676727185	87.2731275217492	56.3366752443775	56.7655625925793	61.3470954883991
175.354341879069	-0.636002736328599	0.193172363779961	3.29241059064254	0.000993324762263299	0.00940723192099591	ENSG00000139292	LGR5	8549	leucine rich repeat containing G protein-coupled receptor 5 [Source:HGNC Symbol;Acc:HGNC:4504]	213.229964644588	227.758537330248	198.522388978045	119.591889553854	156.594655427805	136.428615339873
618.393019699017	-0.635703219349125	0.150347260481616	4.22823280791909	2.35534009023234e-05	0.000515241273529345	ENSG00000139116	KIF21A	55605	kinesin family member 21A [Source:HGNC Symbol;Acc:HGNC:19349]	672.407719196691	734.993707803725	847.796095925563	553.48312520792	451.188350951363	450.489119108841
40.5016845520269	-0.634717811276602	0.356287106415792	1.781478475777	0.0748343181190107	0.205345453124072	ENSG00000119865	CNRIP1	25927	cannabinoid receptor interacting protein 1 [Source:HGNC Symbol;Acc:HGNC:24546]	47.3844365876863	47.7397807504449	51.7884492986204	21.7439799188826	31.318931085561	43.0345296709665
62.2980809060563	-0.634495167117598	0.286635210811578	2.21359813164995	0.0268564359675769	0.10285132803507	ENSG00000134215	VAV3	10451	vav guanine nucleotide exchange factor 3 [Source:HGNC Symbol;Acc:HGNC:12659]	77.8458601083418	74.5934074225702	73.8464925184032	61.2784888623054	45.0209634354939	41.2032730892233
692.670699742136	-0.634347122864828	0.148950995100803	4.25876391383307	2.05560429368704e-05	0.00045709850339804	ENSG00000139496	NUP58	9818	nucleoporin 58 [Source:HGNC Symbol;Acc:HGNC:20261]	858.56086293403	845.391950789129	801.761918771234	725.458239111809	469.783966283415	455.067260563199
1073.63645443956	-0.634203609041483	0.132035177473269	4.80329273742127	1.56077438782428e-06	6.00476977969603e-05	ENSG00000174695	TMEM167A	153339	transmembrane protein 167A [Source:HGNC Symbol;Acc:HGNC:28330]	1394.45627672334	1240.23972074593	1260.18559959976	1076.32700598469	782.973277139024	687.636846444592
138.778473743561	-0.633826382338597	0.22401980915696	2.829331855624	0.00466453036025864	0.0296120709460317	ENSG00000215126	CBWD6	644019	COBW domain containing 6 [Source:HGNC Symbol;Acc:HGNC:31978]	150.050715861007	147.197657313872	209.071887909245	118.603526830268	97.871659642378	109.875394904595
117.967549359572	-0.633534055423569	0.218216605975726	2.90323485048632	0.00369329563675648	0.0250610581309361	ENSG00000143498	TAF1A	9015	TATA-box binding protein associated factor, RNA polymerase I subunit A [Source:HGNC Symbol;Acc:HGNC:11532]	131.99950192284	138.246448423163	160.16057468277	87.9642823991158	97.871659642378	91.5628290871628
350.40515191576	-0.633112676208582	0.155937263441516	4.06004736928086	4.9062761263661e-05	0.000929049380866106	ENSG00000115946	PNO1	56902	partner of NOB1 homolog [Source:HGNC Symbol;Acc:HGNC:32790]	467.075160650051	390.869454894268	415.266639746345	343.950227807779	227.062250370317	258.207178025799
96.0729204563875	-0.632664121963987	0.252233006901206	2.50825270545099	0.0121329861696736	0.0593113939807323	ENSG00000138696	BMPR1B	658	bone morphogenetic protein receptor type 1B [Source:HGNC Symbol;Acc:HGNC:1077]	117.33289059808	139.241027188798	93.9864450234222	72.1504788217467	69.4888783460884	84.2378027601898
1835.86396170024	-0.63246586829058	0.130792783640612	4.83563275194486	1.32722762699415e-06	5.22229597777341e-05	ENSG00000077147	TM9SF3	56889	transmembrane 9 superfamily member 3 [Source:HGNC Symbol;Acc:HGNC:21529]	2207.88910481195	2344.22215059997	2112.77692231224	1777.07617700686	1254.71467661529	1318.50473885514
288.887717605916	-0.632398662973092	0.159388236388425	3.96766208913907	7.25811461966989e-05	0.00125122462412204	ENSG00000118707	TGIF2	60436	TGFB induced factor homeobox 2 [Source:HGNC Symbol;Acc:HGNC:15764]	358.767877021053	360.037513159605	334.706829726269	210.521260123727	234.891983141707	234.400842463137
227.271318050629	-0.632305273614532	0.171683670706092	3.68296688330358	0.000230535118156935	0.0030600822529506	ENSG00000163754	GYG1	2992	glycogenin 1 [Source:HGNC Symbol;Acc:HGNC:4699]	340.716663082887	250.633848939836	235.925157915937	230.288514595438	145.828772867143	160.234950902535
252.643428815843	-0.632280712701319	0.166431623783143	3.79904190278867	0.000145256534444825	0.00212861419702156	ENSG00000126003	PLAGL2	5326	PLAG1 like zinc finger 2 [Source:HGNC Symbol;Acc:HGNC:9047]	379.07549270149	274.503739315058	270.450790781684	224.358338253925	175.190270759857	192.281941083042
71.9191260038827	-0.631786905014649	0.281525458330559	2.24415549755654	0.0248223982321299	0.0976379890214809	ENSG00000119630	PGF	5228	placental growth factor [Source:HGNC Symbol;Acc:HGNC:8893]	95.897074046508	101.447034094695	65.2150843019664	56.3366752443775	56.7655625925793	55.8533257431693
67.957379525523	-0.630819864142831	0.284596007971918	2.21654501986225	0.0266541982010256	0.102254583095356	ENSG00000107201	DDX58	23586	DExD/H-box helicase 58 [Source:HGNC Symbol;Acc:HGNC:19102]	75.589458366071	93.4904039696213	78.6417193053124	53.3715870736208	63.6165787675457	43.0345296709665
836.348653349594	-0.630795642894023	0.127924159441074	4.93101260661079	8.1804454037497e-07	3.47477467622367e-05	ENSG00000177425	PAWR	5074	pro-apoptotic WT1 regulator [Source:HGNC Symbol;Acc:HGNC:8614]	990.560364856871	1042.31854638471	1012.75189739524	730.400052729737	603.868139993473	638.192918737525
362.212820400842	-0.630034943793625	0.167355574438039	3.76464868833447	0.000166783401964978	0.00238000795033259	ENSG00000197977	ELOVL2	54898	ELOVL fatty acid elongase 2 [Source:HGNC Symbol;Acc:HGNC:14416]	437.74193800053	436.620078113444	435.406592251364	376.566197686102	238.806849527402	248.135266826211
1835.25341916745	-0.630032822787397	0.11296688648337	5.57714603279027	2.44496612132086e-08	1.78497255567997e-06	ENSG00000106105	GARS1	2617	glycyl-tRNA synthetase 1 [Source:HGNC Symbol;Acc:HGNC:4162]	1984.50533232715	2288.52573972445	2420.63048203181	1334.28967684052	1413.26676523594	1570.30251884484
40.3700358254437	-0.629211448030033	0.347858445540226	1.80881463738178	0.0704798054979857	0.197995695098	ENSG00000165046	LETM2	137994	leucine zipper and EF-hand containing transmembrane protein 2 [Source:HGNC Symbol;Acc:HGNC:14648]	40.615231360874	60.6693047036904	46.0341771543292	28.6625189839815	33.2763642784085	32.9626184713786
308.552733970196	-0.628493012231898	0.207899379691476	3.02306343176485	0.00250229786857696	0.0186502754423642	ENSG00000140905	GCSH	2653	glycine cleavage system protein H [Source:HGNC Symbol;Acc:HGNC:4208]	438.870138871666	353.075461800166	282.918380427648	456.623578296534	160.5095218135	159.319322611663
292.046129924895	-0.628027350163502	0.171917290293145	3.65307846053542	0.000259115012626421	0.00335851854333647	ENSG00000134202	GSTM3	2947	glutathione S-transferase mu 3 [Source:HGNC Symbol;Acc:HGNC:4635]	361.024278763324	323.238098831138	377.863870808452	195.695819269943	270.125780612963	224.328931263549
84.2104394560901	-0.628022097106508	0.25796229239482	2.43454999285438	0.0149103200063545	0.0687065278163537	ENSG00000109674	NEIL3	55247	nei like DNA glycosylase 3 [Source:HGNC Symbol;Acc:HGNC:24573]	83.4868644640187	110.398242985404	113.167352171059	58.3134006915487	82.2121940995976	57.6845823249125
930.327563234273	-0.627994456822667	0.154660871478137	4.06046112905449	4.89758908681343e-05	0.000928855745588294	ENSG00000187772	LIN28B	389421	lin-28 homolog B [Source:HGNC Symbol;Acc:HGNC:32207]	1203.79032950146	1070.16675182247	1055.90893847743	1094.11753500923	592.123540836387	565.858283758666
332.329524429548	-0.627610214629363	0.15422056440808	4.06956242857895	4.71015176245321e-05	0.000898934318254653	ENSG00000174891	RSRC1	51319	arginine and serine rich coiled-coil 1 [Source:HGNC Symbol;Acc:HGNC:24152]	446.767544969614	357.053776862703	405.676186172526	298.485542522842	252.508881877335	233.485214172265
507.359545695546	-0.627557735916908	0.138648832779134	4.52623886792182	6.00427104352109e-06	0.000174498227281612	ENSG00000186660	ZFP91	80829	ZFP91 zinc finger protein [Source:HGNC Symbol;Acc:HGNC:14983]	600.202863444026	624.595464818321	621.461391583445	438.833049271993	383.656905798122	375.407599257367
59.1871951036067	-0.626755436894465	0.294879546813729	2.1254625614654	0.0335480348212505	0.120429097748441	ENSG00000130958	SLC35D2	11046	solute carrier family 35 member D2 [Source:HGNC Symbol;Acc:HGNC:20799]	90.256069690831	55.6964108755191	68.092220374112	66.2203024802332	39.1486638569512	35.7095033439935
42.1958531439452	-0.625774790661089	0.35222900564652	1.77661345496653	0.0756318603449884	0.206903502374924	ENSG00000165995	CACNB2	783	calcium voltage-gated channel auxiliary subunit beta 2 [Source:HGNC Symbol;Acc:HGNC:1402]	39.4870304897386	67.6313560631303	46.9932225117111	34.592695325495	34.2550808748323	30.2157335987637
117.192380770755	-0.625570459612384	0.232811724221838	2.68702300841302	0.00720919866294385	0.0410758244458	ENSG00000115756	HPCAL1	3241	hippocalcin like 1 [Source:HGNC Symbol;Acc:HGNC:5145]	150.050715861007	139.241027188798	136.184440748224	71.1621160981611	92.9780766602591	113.537908068082
108.2200140223	-0.625227404515734	0.235166670581734	2.65865653057512	0.00784528975335966	0.0437941347401961	ENSG00000151881	TMEM267	64417	transmembrane protein 267 [Source:HGNC Symbol;Acc:HGNC:26139]	141.025108891923	114.376558047941	135.225395390842	115.638438659512	74.3824613282073	68.6721218153721
59.3495902448092	-0.624619651132502	0.315797838914002	1.97790983396374	0.0479388793687411	0.153655455982484	ENSG00000149346	SLX4IP	128710	SLX4 interacting protein [Source:HGNC Symbol;Acc:HGNC:16225]	50.7690392010925	87.5229313758157	78.6417193053124	54.3599497972064	37.1912306641037	47.6126711253246
176.215049975565	-0.623588843124826	0.192061630370319	3.24681635744979	0.00116703665949966	0.010616714156044	ENSG00000131374	TBC1D5	9779	TBC1 domain family member 5 [Source:HGNC Symbol;Acc:HGNC:19166]	192.922348964151	205.877804486294	240.720384702847	110.696625041584	161.488238409924	145.584898248589
75.0966103637808	-0.623362728316776	0.289306337047904	2.15468051850367	0.031186843318392	0.114358049674915	ENSG00000163577	EIF5A2	56648	eukaryotic translation initiation factor 5A2 [Source:HGNC Symbol;Acc:HGNC:3301]	93.6406723042372	83.5446163132786	90.1502635938948	93.8944587406292	50.8932630140366	38.4563882166084
182.330165021323	-0.623222573530759	0.190950135222202	3.26379749773698	0.00109929705785332	0.0101313365875416	ENSG00000174607	UGT8	7368	UDP glycosyltransferase 8 [Source:HGNC Symbol;Acc:HGNC:12555]	239.178584680702	236.709746220956	187.013844689463	161.103123944448	139.956473288601	130.019217303771
133.388205484922	-0.622827880242483	0.214871838862942	2.89860171318103	0.00374830708767746	0.0253068153735728	ENSG00000072401	UBE2D1	7321	ubiquitin conjugating enzyme E2 D1 [Source:HGNC Symbol;Acc:HGNC:12474]	192.922348964151	138.246448423163	148.652030394188	154.184584879349	80.25476090675	86.069059341933
211.042020644602	-0.622820268883282	0.181650627389	3.42867116858082	0.000606543926559438	0.00649823814570953	ENSG00000040341	STAU2	27067	staufen double-stranded RNA binding protein 2 [Source:HGNC Symbol;Acc:HGNC:11371]	262.870802974545	253.617585236739	249.351792919283	196.684181993529	137.999040095753	165.728720647765
115.197209292722	-0.622642675623188	0.233384204923793	2.66788695415998	0.00763299358733027	0.0429852459502117	ENSG00000174165	ZDHHC24	254359	zinc finger DHHC-type containing 24 [Source:HGNC Symbol;Acc:HGNC:27387]	155.691720216684	137.251869657529	126.593987174405	96.8595469113859	69.4888783460884	105.297253450237
354.890253176704	-0.622567474272609	0.153940940329248	4.04419690396243	5.25027812736793e-05	0.000975891420637607	ENSG00000197822	OCLN	100506658	occludin [Source:HGNC Symbol;Acc:HGNC:8104]	445.639344098478	420.706817863296	421.020911890636	331.101512401166	269.14706401654	241.72586879011
59.4422942604612	-0.622394660315162	0.302991574389723	2.05416491058793	0.039959733319918	0.135916926215011	ENSG00000187699	C2orf88	84281	chromosome 2 open reading frame 88 [Source:HGNC Symbol;Acc:HGNC:28191]	89.1278688196956	63.6530410005932	58.5017668002934	79.0690178868457	34.2550808748323	32.046990180507
35.8331366174681	-0.622334652623802	0.363018177192703	1.71433468548723	0.0864672764063776	0.227063255204527	ENSG00000115226	FNDC4	64838	fibronectin type III domain containing 4 [Source:HGNC Symbol;Acc:HGNC:20239]	47.3844365876863	42.7668869222736	40.2799050100381	27.674156260396	30.3402144891372	26.5532204352772
369.92098203182	-0.622074776103455	0.154044260874577	4.03828596126635	5.38431911097524e-05	0.000999273557517748	ENSG00000119280	C1orf198	84886	chromosome 1 open reading frame 198 [Source:HGNC Symbol;Acc:HGNC:25900]	509.946793753195	386.891139831731	450.751317969474	298.485542522842	274.040646998659	299.410451115022
178.282365967969	-0.621989371760877	0.186700080322822	3.33148957775165	0.000863825346285193	0.00848354892352533	ENSG00000215784	FAM72D	728833	family with sequence similarity 72 member D [Source:HGNC Symbol;Acc:HGNC:33593]	212.101763773453	226.763958564613	209.071887909245	124.533703171782	150.722355849262	146.50052653946
29.1145883295259	-0.621323357685805	0.415428007340918	1.4956222178249	0.134752130006865	0.304051585096481	ENSG00000164946	FREM1	158326	FRAS1 related extracellular matrix 1 [Source:HGNC Symbol;Acc:HGNC:23399]	33.8460261340616	31.8265205002966	39.3208596526562	30.6392444311527	23.4891983141707	15.5656809448177
154.712354104	-0.621296845552219	0.203260958600349	3.05664624348157	0.00223828264061416	0.0171330041438953	ENSG00000104381	GDAP1	54332	ganglioside induced differentiation associated protein 1 [Source:HGNC Symbol;Acc:HGNC:15968]	189.537746350745	174.051283985997	196.604298263281	150.231133985007	112.552408588735	105.297253450237
269.84450949165	-0.620470302165548	0.163618873584152	3.79216827847448	0.00014933766007591	0.00218050976199995	ENSG00000186205	MTARC1	64757	mitochondrial amidoxime reducing component 1 [Source:HGNC Symbol;Acc:HGNC:26189]	367.793483990136	323.238098831138	290.590743286703	233.253602766195	190.849736302637	213.341391773089
810.20635303343	-0.620126513591537	0.156395319347484	3.96512194980542	7.33584329042212e-05	0.00126282790961116	ENSG00000156531	PHF6	84295	PHD finger protein 6 [Source:HGNC Symbol;Acc:HGNC:18145]	1014.25258315071	977.670926618487	910.134044155384	923.130783828923	518.719796104604	517.32998434247
127.720042151451	-0.619999127947895	0.216015484340616	2.87016058057335	0.00410263391709215	0.027021641544152	ENSG00000162415	ZSWIM5	57643	zinc finger SWIM-type containing 5 [Source:HGNC Symbol;Acc:HGNC:29299]	163.589126314631	163.11091756402	137.143486105606	111.684987765169	104.722675817345	86.069059341933
166.87492793352	-0.619571690902861	0.19147454510698	3.23579142364169	0.0012130598785684	0.0109139366506091	ENSG00000154511	DIPK1A	388650	divergent protein kinase domain 1A [Source:HGNC Symbol;Acc:HGNC:32213]	234.665781196161	190.95912300178	179.341481830408	164.068212115205	122.339574552973	109.875394904595
73.1886293974607	-0.619421900645079	0.282913606769295	2.18943835087505	0.0285649947743128	0.10764277726054	ENSG00000181016	LSMEM1	286006	leucine rich single-pass membrane protein 1 [Source:HGNC Symbol;Acc:HGNC:22036]	50.7690392010925	121.338609407381	95.9045357381859	38.5461462198373	53.8294128033079	78.74403301496
83.3842637133061	-0.618402716426779	0.263599043562232	2.34599757294181	0.0189762310379477	0.0809763887143973	ENSG00000162852	CNST	163882	consortin, connexin sorting protein [Source:HGNC Symbol;Acc:HGNC:26486]	101.538078402185	81.5554587820101	119.880669672732	65.2319397566477	60.6804289782744	71.419006687987
153.350921064848	-0.618339762533258	0.19601427336977	3.15456498092256	0.00160737578809302	0.0133423199834927	ENSG00000154655	L3MBTL4	91133	L3MBTL histone methyl-lysine binding protein 4 [Source:HGNC Symbol;Acc:HGNC:26677]	204.204357675505	183.002492876706	169.751028256589	136.394055854809	108.63754220304	118.11604952244
158.968026420685	-0.617647383596923	0.198956266591421	3.10443794598001	0.00190640913378929	0.0151721325366301	ENSG00000039068	CDH1	999	cadherin 1 [Source:HGNC Symbol;Acc:HGNC:1748]	130.871301051705	236.709746220956	206.1947518371	74.1272042689178	157.573372024229	148.331783121204
111.473738651167	-0.616749459997815	0.234977347875824	2.62471878916491	0.00867205572337978	0.0466716064816987	ENSG00000074211	PPP2R2C	5522	protein phosphatase 2 regulatory subunit Bgamma [Source:HGNC Symbol;Acc:HGNC:9306]	122.973894953757	140.235605954432	139.06157682037	62.2668515858909	115.488558378006	88.8159442145479
41.7909487148506	-0.616576191051872	0.341487414436458	1.80556051258692	0.0709870153462218	0.198911361614072	ENSG00000166292	TMEM100	55273	transmembrane protein 100 [Source:HGNC Symbol;Acc:HGNC:25607]	51.8972400722278	56.6909896411534	43.1570410821837	34.592695325495	33.2763642784085	31.1313618896353
399.790686064288	-0.61594445518085	0.148173212702849	4.1569217805656	3.22564368053318e-05	0.00066369398581293	ENSG00000152620	NADK2	133686	NAD kinase 2, mitochondrial [Source:HGNC Symbol;Acc:HGNC:26404]	548.305623371798	423.690554160199	474.72745190402	394.356726710643	284.80652955932	272.857230679745
180.725745443487	-0.615079909903821	0.210580048014288	2.92088408044283	0.00349039670226525	0.0239254059020093	ENSG00000119661	DNAL1	83544	dynein axonemal light chain 1 [Source:HGNC Symbol;Acc:HGNC:23247]	197.435152448693	196.926595595585	259.901291850484	169.998388456718	142.892623077872	117.200421231568
535.586062404085	-0.614946359949983	0.156421661365195	3.93133760748314	8.44745477286047e-05	0.00139285312098362	ENSG00000055211	GINM1	116254	glycoprotein integral membrane 1 [Source:HGNC Symbol;Acc:HGNC:21074]	673.535920067827	615.644255927613	633.928981229409	585.110732362658	359.188990887527	346.107493949475
341.919578186807	-0.614570222545132	0.175129075611362	3.5092415145784	0.000449386634449841	0.0051720005915457	ENSG00000106299	WASL	8976	WASP like actin nucleation promoting factor [Source:HGNC Symbol;Acc:HGNC:12735]	421.947125804635	396.836927488073	408.553322244672	374.589472238931	241.742999316674	207.84762202786
203.209452558547	-0.613448227887568	0.182298073292346	3.36508344168729	0.000765205141564152	0.00771507579918133	ENSG00000013503	POLR3B	55703	RNA polymerase III subunit B [Source:HGNC Symbol;Acc:HGNC:30348]	356.511475278783	190.95912300178	196.604298263281	199.649270164285	140.935189885024	134.597358758129
48.5570958410294	-0.613286846054595	0.331253745072339	1.85141105626041	0.0641104396943678	0.1855303080607	ENSG00000132932	ATP8A2	51761	ATPase phospholipid transporting 8A2 [Source:HGNC Symbol;Acc:HGNC:13533]	43.9998339742801	62.658462234959	70.0103110888757	42.4995971141795	40.127380453375	32.046990180507
577.432572182273	-0.61240507196243	0.187271505356544	3.27014550770272	0.00107492176233448	0.00996708250782829	ENSG00000113441	LNPEP	4012	leucyl and cystinyl aminopeptidase [Source:HGNC Symbol;Acc:HGNC:6656]	530.254409433632	864.28894733618	706.81642839043	522.843880776767	480.549848844076	359.84191831255
85.5634696824925	-0.612361581980206	0.277881042268388	2.20368247139639	0.0275466827393342	0.104684304834741	ENSG00000137868	STRA6	64220	signaling receptor and transporter of retinol STRA6 [Source:HGNC Symbol;Acc:HGNC:30650]	67.6920522681233	129.295239532455	104.535943954623	26.6857935368104	102.765242624497	82.4065461784465
140.996009472902	-0.611976715080674	0.207405192054193	2.95063353534935	0.00317122929080127	0.0222924175030282	ENSG00000144730	IL17RD	54756	interleukin 17 receptor D [Source:HGNC Symbol;Acc:HGNC:17616]	177.127536768256	165.100075095289	168.791982899207	97.8479096349715	127.233157535091	109.875394904595
57.1756696029419	-0.611884754667238	0.31325697867208	1.95329967511359	0.0507840959813052	0.159402346334483	ENSG00000157470	FAM81A	145773	family with sequence similarity 81 member A [Source:HGNC Symbol;Acc:HGNC:28379]	53.0254409433632	76.5825649538387	77.6826739479306	55.348312520792	40.127380453375	40.2876447983516
42.8734427687767	-0.611688736757967	0.392581773022307	1.55811802481011	0.119205272610731	0.279886015641364	ENSG00000114405	C3orf14	57415	chromosome 3 open reading frame 14 [Source:HGNC Symbol;Acc:HGNC:25024]	48.5126374588217	50.7235170473477	47.952267869093	67.2086652038188	25.4466315070183	17.3969375265609
91.6561059103832	-0.611242754035269	0.243882840521295	2.50629668216406	0.0122003201522498	0.0595471928816415	ENSG00000152503	TRIM36	55521	tripartite motif containing 36 [Source:HGNC Symbol;Acc:HGNC:16280]	109.435484500133	120.344030641747	102.617853239859	75.1155669925034	64.5952953639695	77.8284047240884
58.5536651907845	-0.610047009640127	0.377337510195927	1.61671446160592	0.105939930802959	0.259790777296854	ENSG00000128422	KRT17	3872	keratin 17 [Source:HGNC Symbol;Acc:HGNC:6427]	66.5638513969879	74.5934074225702	59.4608121576753	13.837078130198	63.6165787675457	73.2502632697302
44.0102939318146	-0.609899068204115	0.332839095964397	1.83241414725317	0.0668897418965168	0.19069319737565	ENSG00000105708	ZNF14	7561	zinc finger protein 14 [Source:HGNC Symbol;Acc:HGNC:12924]	53.0254409433632	47.7397807504449	58.5017668002934	39.5345089434228	32.2976476819848	32.9626184713786
93.7847717010262	-0.609887644979742	0.259523702026123	2.3500267614029	0.0187720613622318	0.0804166177620667	ENSG00000185272	RBM11	54033	RNA binding motif protein 11 [Source:HGNC Symbol;Acc:HGNC:9897]	69.948454010394	132.278975829358	141.938712892515	71.1621160981611	70.4675949425122	76.9127764332167
530.758335288569	-0.609110463972599	0.144736518363032	4.20840898248508	2.57175079594652e-05	0.000555562351088696	ENSG00000072571	HMMR	3161	hyaluronan mediated motility receptor [Source:HGNC Symbol;Acc:HGNC:5012]	619.382278253328	670.346088037497	629.1337544425	491.216273622029	395.401504955207	379.070112420854
53.7063186569952	-0.608969388262261	0.321795980790541	1.89240831027857	0.0584365996459748	0.174889015124173	ENSG00000171992	SYNPO	11346	synaptopodin [Source:HGNC Symbol;Acc:HGNC:30672]	53.0254409433632	66.636777297496	70.9693564462576	20.755617195297	57.7442791890031	53.1064408705544
23.7519921435713	-0.608870352893599	0.472981669660039	1.28730221898712	0.197988970434848	0.389201676025941	ENSG00000132141	CCT6B	10693	chaperonin containing TCP1 subunit 6B [Source:HGNC Symbol;Acc:HGNC:1621]	18.0512139381662	22.8753116095882	46.0341771543292	17.7905290245403	17.616898735628	20.1438223991758
2213.0617349109	-0.608469311965947	0.125481538750994	4.84907435804877	1.24038921589917e-06	4.97757513492785e-05	ENSG00000138398	PPIG	9360	peptidylprolyl isomerase G [Source:HGNC Symbol;Acc:HGNC:14650]	2151.47906125518	2716.19460894719	3181.15345043563	1672.30972830679	1818.45543615538	1738.77812436522
1064.88650745136	-0.60829069445869	0.121550400491427	5.00443184061408	5.60270310689087e-07	2.48714867957547e-05	ENSG00000163629	PTPN13	5783	protein tyrosine phosphatase non-receptor type 13 [Source:HGNC Symbol;Acc:HGNC:9646]	1237.63635563552	1229.29935432396	1391.57481356108	843.073403218492	870.079054220741	817.656063748364
247.88031636529	-0.60814729001448	0.187852838079803	3.23736013908999	0.00120641058510899	0.0108783406852201	ENSG00000112218	GPR63	81491	G protein-coupled receptor 63 [Source:HGNC Symbol;Acc:HGNC:13302]	241.434986422973	351.086304268897	307.853559719577	211.509622847312	170.296687777738	205.100737155245
1827.5640865261	-0.607477876021947	0.117409285310627	5.17401902596337	2.29111479116611e-07	1.16175816544528e-05	ENSG00000128050	PAICS	10606	phosphoribosylaminoimidazole carboxylase and phosphoribosylaminoimidazolesuccinocarboxamide synthase [Source:HGNC Symbol;Acc:HGNC:8587]	2512.50334001851	2074.69130511309	2018.79047728881	1756.32055981156	1405.43703246455	1197.64180446009
351.490541700622	-0.607389545510528	0.199552951790478	3.0437512452748	0.00233648249834214	0.0176642741094251	ENSG00000155850	SLC26A2	1836	solute carrier family 26 member 2 [Source:HGNC Symbol;Acc:HGNC:10994]	358.767877021053	526.132167020528	382.659097595362	354.82221776722	261.317331245149	225.24455955442
188.294210343608	-0.607091846210679	0.188958735096265	3.21282763615769	0.00131435142058593	0.0115250378253746	ENSG00000121481	RNF2	6045	ring finger protein 2 [Source:HGNC Symbol;Acc:HGNC:10061]	274.152811685899	200.904910658122	200.440479692809	214.474711018069	126.254440938668	113.537908068082
368.101911077421	-0.60697928729024	0.176935177893242	3.4305178569774	0.000602430319911344	0.00646093190000493	ENSG00000145388	METTL14	57721	methyltransferase like 14 [Source:HGNC Symbol;Acc:HGNC:29330]	389.229300541709	459.495389723032	478.563633333548	367.670933173832	255.445031666607	258.207178025799
321.979241811113	-0.606806209266209	0.168748137423745	3.59592833752264	0.000323236781498842	0.00400542592534199	ENSG00000082146	STRADB	55437	STE20 related adaptor beta [Source:HGNC Symbol;Acc:HGNC:13205]	445.639344098478	350.091725503263	359.642009018197	354.82221776722	234.891983141707	186.788171337812
214.711553321638	-0.606239847125736	0.177047713364787	3.42416084118888	0.000616701092436879	0.00656748729283175	ENSG00000171723	GPHN	10243	gephyrin [Source:HGNC Symbol;Acc:HGNC:15465]	276.40921342817	260.579636596179	238.802293988083	200.637632887871	164.424388199195	147.416154830332
176.546083899071	-0.605697479836319	0.192189624801821	3.1515617997636	0.00162399791955545	0.0134485166373675	ENSG00000165983	PTER	9317	phosphotriesterase related [Source:HGNC Symbol;Acc:HGNC:9590]	213.229964644588	206.872383251928	217.703296125682	114.650075935926	157.573372024229	149.247411412075
869.939099198958	-0.605549194441456	0.126003087047918	4.80582824301099	1.54112163483815e-06	5.94804238617948e-05	ENSG00000136167	LCP1	3936	lymphocyte cytosolic protein 1 [Source:HGNC Symbol;Acc:HGNC:6528]	1097.73944761473	1014.47034094695	1029.05566847073	816.387609681681	643.016803850424	618.96472462922
78.9647908513587	-0.605395822049916	0.262950738251518	2.30231649500388	0.0213173302737155	0.0878009984091638	ENSG00000105928	GSDME	1687	gasdermin E [Source:HGNC Symbol;Acc:HGNC:2810]	83.4868644640187	86.5283526101814	116.044488243205	58.3134006915487	61.6591455746982	67.7564935245005
407.805020779954	-0.604755164251581	0.14584856915385	4.14645935685286	3.37656083187647e-05	0.000686586253716626	ENSG00000160131	VMA21	203547	vacuolar ATPase assembly factor VMA21 [Source:HGNC Symbol;Acc:HGNC:22082]	531.382610304768	483.365280098255	459.382726185911	371.624384068175	319.061610434152	282.013513588461
126.465158068621	-0.604247597088257	0.212956752868851	2.83741928324941	0.00454798445504704	0.0290430588625078	ENSG00000178878	APOLD1	81575	apolipoprotein L domain containing 1 [Source:HGNC Symbol;Acc:HGNC:25268]	100.40987753105	171.067547689094	185.095753974699	62.2668515858909	114.509841781582	125.441075849413
577.288657455901	-0.60329784496105	0.137291243592233	4.3942922299757	1.11134235436272e-05	0.000284743297939149	ENSG00000132467	UTP3	57050	UTP3 small subunit processome component [Source:HGNC Symbol;Acc:HGNC:24477]	663.382112227608	690.237663350183	730.792562324977	384.473099474787	518.719796104604	476.126711253246
273.177882454924	-0.603253737789882	0.181913071410007	3.31616487542135	0.000912619699123786	0.00882684607636167	ENSG00000204516	MICB	4277	MHC class I polypeptide-related sequence B [Source:HGNC Symbol;Acc:HGNC:7091]	305.74243607769	328.210992659309	344.297283300087	143.312594919908	258.381181455878	259.122806316671
824.236378206875	-0.603004002465284	0.135175816814647	4.46088669315846	8.16212385242933e-06	0.000225322958923898	ENSG00000115738	ID2	3398	inhibitor of DNA binding 2 [Source:HGNC Symbol;Acc:HGNC:5361]	1201.53392775919	975.681769087218	790.253374482652	872.724284926059	554.932310172284	550.292602813848
127.807150163213	-0.601860461626757	0.260773591116823	2.30798087739311	0.0210002001017046	0.0869776473493491	ENSG00000174951	FUT1	2523	fucosyltransferase 1 (H blood group) [Source:HGNC Symbol;Acc:HGNC:4012]	98.1534757887787	178.029599048534	164.95580146968	32.6159698783238	129.190590727939	163.897464066021
500.345448044309	-0.601790763928047	0.156835739032293	3.83707672524906	0.000124507581094059	0.00187209351771575	ENSG00000133703	KRAS	3845	KRAS proto-oncogene, GTPase [Source:HGNC Symbol;Acc:HGNC:6407]	647.587300031713	615.644255927613	528.433991917404	546.564586142821	326.891343205543	336.951211040759
25.4898934511623	-0.601684870235734	0.43115555415614	1.39551691828105	0.162860016621403	0.342299781726463	ENSG00000103528	SYT17	51760	synaptotagmin 17 [Source:HGNC Symbol;Acc:HGNC:24119]	27.0768209072493	34.8102567971994	29.7304060788376	13.837078130198	26.4253481034421	21.0594506900474
2479.7260561479	-0.601633236447364	0.10572889966719	5.69033857669155	1.2678772121629e-08	1.01757641948359e-06	ENSG00000113407	TARS1	6897	threonyl-tRNA synthetase 1 [Source:HGNC Symbol;Acc:HGNC:11572]	3070.96277123053	3013.57365987184	2881.93129893249	2074.57335680611	1916.32709579776	1920.98815424868
98.8983711323388	-0.601548649805625	0.239172873246816	2.5151207226785	0.0118991630954373	0.058525145111041	ENSG00000131931	THAP1	55145	THAP domain containing 1 [Source:HGNC Symbol;Acc:HGNC:20856]	115.07648885581	131.284397063724	111.249261456296	84.0108315047735	67.5314451532409	84.2378027601898
359.42086096009	-0.601398807222631	0.199632842857893	3.01252438533238	0.00259084619601469	0.0191128577913503	ENSG00000180488	MIGA1	374986	mitoguardin 1 [Source:HGNC Symbol;Acc:HGNC:24741]	458.049553680967	381.918246003559	416.225685103727	491.216273622029	210.424068231113	198.691339119143
24.6551027609923	-0.601171275052849	0.442886709983433	1.35739289868359	0.174656403418196	0.358639041879378	ENSG00000151917	BEND6	221336	BEN domain containing 6 [Source:HGNC Symbol;Acc:HGNC:20871]	31.5896243917909	23.8698903752225	33.5665875083651	21.7439799188826	22.510481717747	14.650052653946
125.422740565105	-0.600933718505618	0.228408360530145	2.6309620064293	0.00851435539505198	0.0461785172984671	ENSG00000092871	RFFL	117584	ring finger and FYVE like domain containing E3 ubiquitin protein ligase [Source:HGNC Symbol;Acc:HGNC:24821]	133.127702793976	145.208499782603	175.50530040088	105.754811423656	81.2334775031738	111.706651486339
37.9062575362285	-0.600638775579955	0.364743184466072	1.64674434276051	0.0996106056731524	0.248954615416155	ENSG00000148057	IDNK	414328	IDNK gluconokinase [Source:HGNC Symbol;Acc:HGNC:31367]	55.281842685634	43.7614656879079	38.3618142952744	24.7090680896393	33.2763642784085	32.046990180507
493.916634152707	-0.600267345412073	0.154723080285384	3.87962380470251	0.000104618142080011	0.00163174680034446	ENSG00000136156	ITM2B	9445	integral membrane protein 2B [Source:HGNC Symbol;Acc:HGNC:6174]	685.946129650316	581.828577896047	496.785495123803	565.343477890946	312.210594259186	321.385530095941
304.801732055776	-0.600139212920578	0.182737139587149	3.28416661372969	0.00102284433751047	0.00960918645448791	ENSG00000082497	SERTAD4	56256	SERTA domain containing 4 [Source:HGNC Symbol;Acc:HGNC:25236]	363.280680505595	375.950773409754	350.051555444379	338.020051466265	191.828452899061	209.678878609603
597.768933405313	-0.599939479630687	0.144007333456959	4.16603422359734	3.09944192839526e-05	0.000642087807354224	ENSG00000137575	SDCBP	6386	syndecan binding protein [Source:HGNC Symbol;Acc:HGNC:10662]	812.304627217479	669.351509271863	657.905115163955	661.214662078747	401.27380453375	384.563882166084
915.500063749687	-0.59906016157576	0.138268693183617	4.33257990498418	1.47372149527785e-05	0.000351504861788481	ENSG00000165997	ARL5B	221079	ADP ribosylation factor like GTPase 5B [Source:HGNC Symbol;Acc:HGNC:23052]	966.868146563027	1153.71136813575	1189.21624315351	798.597080657141	727.186431142869	657.421112845829
96.1372288115968	-0.599039644319404	0.242367597933728	2.47161604697342	0.0134503888793171	0.063790854308031	ENSG00000158019	BABAM2	9577	BRISC and BRCA1 A complex member 2 [Source:HGNC Symbol;Acc:HGNC:1106]	150.050715861007	108.409085454135	88.232172879131	103.778085976485	56.7655625925793	69.5877501062437
1078.00992626802	-0.598894275690853	0.13237107057262	4.52435923574626	6.05787551162978e-06	0.000175215735860242	ENSG00000134375	TIMM17A	10440	translocase of inner mitochondrial membrane 17A [Source:HGNC Symbol;Acc:HGNC:17315]	1397.84087933675	1243.22345704284	1256.34941817024	823.30614874678	970.88686365239	776.45279065914
940.605212986877	-0.597976282133071	0.148478223792847	4.02736688827414	5.6404981386005e-05	0.00104044439789497	ENSG00000105835	NAMPT	10135	nicotinamide phosphoribosyltransferase [Source:HGNC Symbol;Acc:HGNC:30092]	999.585971825954	1196.47825505803	1199.76574208471	853.945393177933	771.228677981939	622.627237792707
1042.85072016093	-0.597174933156411	0.121028172982314	4.93418117815986	8.04877012562383e-07	3.44675071210018e-05	ENSG00000022267	FHL1	2273	four and a half LIM domains 1 [Source:HGNC Symbol;Acc:HGNC:3702]	1273.73878351185	1263.11503235552	1228.53710280616	764.004385331646	836.802689942332	890.906327018094
197.538164065953	-0.596091854924573	0.211528502262562	2.81802144178503	0.00483205828731418	0.0304048361287438	ENSG00000188021	UBQLN2	29978	ubiquilin 2 [Source:HGNC Symbol;Acc:HGNC:12509]	221.127370742536	226.763958564613	257.98320113572	216.45143646524	143.871339674296	119.031677813312
38.0321783490903	-0.596082486251926	0.368840587660458	1.61609786502309	0.106073155773091	0.259854573441296	ENSG00000187479	C11orf96	387763	chromosome 11 open reading frame 96 [Source:HGNC Symbol;Acc:HGNC:38675]	36.1024278763324	57.6855684067876	42.1979957248018	17.7905290245403	32.2976476819848	42.1189013800949
237.416085639687	-0.595308578195115	0.169667335899812	3.50868112025193	0.000450334487994111	0.00517799208728713	ENSG00000072422	RHOBTB1	9886	Rho related BTB domain containing 1 [Source:HGNC Symbol;Acc:HGNC:18738]	238.050383809567	309.313996112258	306.894514362195	140.347506749151	220.211234195351	209.678878609603
134.160114330446	-0.595243964183133	0.204715113517735	2.90766985375295	0.00364132537361994	0.0247361111002803	ENSG00000160062	ZBTB8A	653121	zinc finger and BTB domain containing 8A [Source:HGNC Symbol;Acc:HGNC:24172]	165.845528056902	160.127181267117	158.242483968007	113.661713212341	101.786526028073	105.297253450237
681.371935011835	-0.595010108928106	0.126634926006598	4.69862562952896	2.61918057356926e-06	9.02561806219676e-05	ENSG00000137822	TUBGCP4	27229	tubulin gamma complex associated protein 4 [Source:HGNC Symbol;Acc:HGNC:16691]	728.817762753461	892.13715277394	840.123733066509	500.111538134299	566.676909329369	560.364514013436
298.566033037692	-0.594586724632671	0.171938230247251	3.45814147195561	0.000543915685325723	0.00603084555394551	ENSG00000136603	SKIL	6498	SKI like proto-oncogene [Source:HGNC Symbol;Acc:HGNC:10897]	371.178086603543	346.113410440726	351.01060080176	320.229522441725	198.679469074027	204.185108864373
171.692077812799	-0.594382076076884	0.222494214284236	2.67144958348248	0.00755244168872535	0.0425909915428862	ENSG00000166128	RAB8B	51762	RAB8B, member RAS oncogene family [Source:HGNC Symbol;Acc:HGNC:30273]	223.383772484807	198.915753126854	187.013844689463	205.579446505799	129.190590727939	86.069059341933
510.855776675748	-0.594110876481316	0.135954615159056	4.36992062230659	1.24291709099387e-05	0.000310051316711368	ENSG00000092531	SNAP23	8773	synaptosome associated protein 23 [Source:HGNC Symbol;Acc:HGNC:11131]	648.715500902848	602.714731974367	590.771940147225	451.681764678606	402.252521130174	368.998201221266
149.05397862083	-0.59406390251741	0.212889502397004	2.79048001817195	0.00526299487386023	0.0324426423582462	ENSG00000196126	HLA-DRB1	3123	major histocompatibility complex, class II, DR beta 1 [Source:HGNC Symbol;Acc:HGNC:4948]	194.050549835287	174.051283985997	168.791982899207	93.8944587406292	125.275724342244	138.259871921616
78.6852335703955	-0.593869104204679	0.264145253976601	2.24826717597313	0.0245591584304207	0.0970435086463215	ENSG00000164161	HHIP	64399	hedgehog interacting protein [Source:HGNC Symbol;Acc:HGNC:14866]	64.3074496547171	114.376558047941	107.413080026768	57.3250379679631	64.5952953639695	64.0939803610139
34.5011442353189	-0.593791338827591	0.377480983254649	1.57303643141943	0.11571038272903	0.275067502607515	ENSG00000162999	DUSP19	142679	dual specificity phosphatase 19 [Source:HGNC Symbol;Acc:HGNC:18894]	54.1536418144986	29.8373629690281	41.2389503674199	29.6508817075671	27.4040646998659	24.7219638535339
330.774721027482	-0.592763788860638	0.160164023377075	3.70097963551459	0.00021476871391455	0.00289198004881159	ENSG00000006459	KDM7A	80853	lysine demethylase 7A [Source:HGNC Symbol;Acc:HGNC:22224]	278.665615170441	449.54960206669	472.809361189257	223.369975530339	268.168347420116	292.085424788049
61.4605047122282	-0.592627152953798	0.293287607505094	2.02063482325452	0.0433175813327113	0.143697000605889	ENSG00000133636	NTS	4922	neurotensin [Source:HGNC Symbol;Acc:HGNC:8038]	83.4868644640187	56.6909896411534	81.518855377458	55.348312520792	45.0209634354939	46.697042834453
30.2975262413001	-0.592324489879594	0.401100523928365	1.47674823278311	0.139743137776128	0.311371040027374	ENSG00000213694	S1PR3	1903	sphingosine-1-phosphate receptor 3 [Source:HGNC Symbol;Acc:HGNC:3167]	55.281842685634	27.8482054377595	25.8942246493102	37.5577834962517	20.5530485248994	14.650052653946
289.323115297736	-0.592306401870841	0.170754757385755	3.46875490287367	0.00052287623785709	0.00586192148620728	ENSG00000213625	LEPROT	54741	leptin receptor overlapping transcript [Source:HGNC Symbol;Acc:HGNC:29477]	407.280514479875	309.313996112258	314.56687722125	336.043326019094	194.764602688332	173.969375265609
29.6018071110295	-0.592305721625944	0.396776739500206	1.49279345954612	0.13549125988156	0.305094496191866	ENSG00000146151	HMGCLL1	54511	3-hydroxymethyl-3-methylglutaryl-CoA lyase like 1 [Source:HGNC Symbol;Acc:HGNC:21359]	30.4614235206555	41.7723081566393	34.5256328657469	19.7672544717114	25.4466315070183	25.6375921444056
585.913105052939	-0.59198131076201	0.145889137554018	4.05774768901363	4.95482558505951e-05	0.000935319801640752	ENSG00000109586	GALNT7	51809	polypeptide N-acetylgalactosaminyltransferase 7 [Source:HGNC Symbol;Acc:HGNC:4129]	787.484208052501	629.568358646492	675.167931596829	649.35430939572	386.593055587393	387.310767038699
32.0622079828598	-0.591962964720437	0.382273592803883	1.54853219229331	0.121494217213203	0.283806557133154	ENSG00000189127	ANKRD34B	340120	ankyrin repeat domain 34B [Source:HGNC Symbol;Acc:HGNC:33736]	32.7178252629262	43.7614656879079	39.3208596526562	23.7207053660537	24.4679149105945	28.3844770170205
245.146300001929	-0.591783007454109	0.169866765510331	3.48380688639249	0.00049433602955949	0.00558499759193898	ENSG00000136940	PDCL	5082	phosducin like [Source:HGNC Symbol;Acc:HGNC:8770]	351.998671794241	247.650112642933	281.959335070267	250.055769067149	177.147703952704	162.066207484278
1077.83555694789	-0.591569381557639	0.136565619934744	4.33175920733427	1.47922666484137e-05	0.000351504861788481	ENSG00000138138	ATAD1	84896	ATPase family AAA domain containing 1 [Source:HGNC Symbol;Acc:HGNC:25903]	1282.76439048094	1317.81686446541	1271.69414388835	1040.74594793561	840.717556328028	713.274438588998
64.3205160870763	-0.591313223257556	0.28588525496017	2.06835859142137	0.0386063159639766	0.132391042209234	ENSG00000136932	TRMO	51531	tRNA methyltransferase O [Source:HGNC Symbol;Acc:HGNC:30967]	81.2304627217479	69.6205135943988	80.5598100200762	61.2784888623054	40.127380453375	53.1064408705544
581.146011503492	-0.589960914977592	0.135391851797705	4.35743294108332	1.31596799145444e-05	0.000320245302980651	ENSG00000176171	BNIP3	664	BCL2 interacting protein 3 [Source:HGNC Symbol;Acc:HGNC:1084]	474.972566747998	818.538324117004	788.335283767888	281.683376221888	580.378941679302	542.967576486875
202.528140295176	-0.589768156961825	0.184746729994235	3.19230633733127	0.00141141556087877	0.0121311667959503	ENSG00000157895	C12orf43	64897	chromosome 12 open reading frame 43 [Source:HGNC Symbol;Acc:HGNC:25719]	242.563187294108	223.780222267711	262.778427922629	138.37078130198	166.381821392043	181.294401592582
560.264473033999	-0.589456246210643	0.137053747639753	4.30091300939857	1.70095829038959e-05	0.000391899496601359	ENSG00000165288	BRWD3	254065	bromodomain and WD repeat domain containing 3 [Source:HGNC Symbol;Acc:HGNC:17342]	585.536252119266	742.950337928799	690.512657314939	386.449824921958	514.804929718909	441.332836200125
31.6631583305106	-0.58909753857885	0.39138040686582	1.505178921184	0.132278082923925	0.300418134759888	ENSG00000129159	KCNC1	3746	potassium voltage-gated channel subfamily C member 1 [Source:HGNC Symbol;Acc:HGNC:6233]	27.0768209072493	41.7723081566393	44.1160864395655	13.837078130198	28.3827812962896	34.7938750531219
652.109526191042	-0.589083106424062	0.160040626368323	3.68083479671171	0.000232471595514776	0.00308241057554001	ENSG00000128585	MKLN1	4289	muskelin 1 [Source:HGNC Symbol;Acc:HGNC:7109]	611.48487215538	832.462426835883	914.929270942294	565.343477890946	518.719796104604	469.717313217145
98.0083186227376	-0.588983652075753	0.264861363597778	2.22374318426522	0.0261657279645519	0.101020215738262	ENSG00000205413	SAMD9	54809	sterile alpha motif domain containing 9 [Source:HGNC Symbol;Acc:HGNC:1348]	103.794480144456	117.360294344844	127.553032531787	112.673350488755	61.6591455746982	65.0096086518856
157.208807854075	-0.588925115819454	0.200280762452223	2.94049767241096	0.00327685463486332	0.0228493678480487	ENSG00000087253	LPCAT2	54947	lysophosphatidylcholine acyltransferase 2 [Source:HGNC Symbol;Acc:HGNC:26032]	208.717161160047	174.051283985997	182.218617902553	152.207859432178	126.254440938668	99.8034837050074
117.653450366689	-0.588084460717778	0.248454074099533	2.36697451168454	0.0179341678656166	0.0779011399151996	ENSG00000078177	N4BP2	55728	NEDD4 binding protein 2 [Source:HGNC Symbol;Acc:HGNC:29851]	144.40971150533	162.116338798386	112.208306813678	133.428967684052	84.1696272924451	69.5877501062437
490.933745007542	-0.588033071811866	0.156732639559184	3.75182268011137	0.000175553615519426	0.00247387705404642	ENSG00000107443	CCNJ	54619	cyclin J [Source:HGNC Symbol;Acc:HGNC:23434]	595.690059959485	594.758101849293	563.918670140533	519.87879260601	329.827492994814	341.529352495117
34.743767534883	-0.588002695434008	0.37465680791963	1.56944350937871	0.116544632634594	0.276075919253057	ENSG00000198482	ZNF808	388558	zinc finger protein 808 [Source:HGNC Symbol;Acc:HGNC:33230]	25.9486200361139	52.7126745786163	46.9932225117111	18.7788917481258	27.4040646998659	36.6251316348651
2487.65476937729	-0.587877462672534	0.136595630560093	4.30377941272365	1.67908849029683e-05	0.000388337278891361	ENSG00000120802	TMPO	7112	thymopoietin [Source:HGNC Symbol;Acc:HGNC:11875]	3048.39875380782	2911.13204701151	2919.33406787038	2660.67245189236	1795.94495443764	1590.44634124402
65.1326230678741	-0.587816693978852	0.293579267639627	2.00224184325034	0.0452587274227482	0.147761454104603	ENSG00000114805	PLCH1	23007	phospholipase C eta 1 [Source:HGNC Symbol;Acc:HGNC:29185]	53.0254409433632	90.5066676727185	93.0273996660403	52.3832243500352	45.9996800319177	55.8533257431693
183.57507202201	-0.587755587531645	0.187123273000619	3.14100741242219	0.00168367771059687	0.0138054737312067	ENSG00000067208	EVI5	7813	ecotropic viral integration site 5 [Source:HGNC Symbol;Acc:HGNC:3501]	256.101597747733	208.861540783197	192.768116833754	194.707456546357	127.233157535091	121.778562685926
38.6289547841996	-0.586863741772422	0.354449008419674	1.65570710548459	0.0977811476706433	0.246309532465757	ENSG00000188542	DUSP28	285193	dual specificity phosphatase 28 [Source:HGNC Symbol;Acc:HGNC:33237]	57.5382444279048	44.7560444535421	37.4027689378925	33.6043326019094	26.4253481034421	32.046990180507
181.81198007745	-0.586777537230322	0.189175792235735	3.10175805421832	0.00192375118600228	0.0152778116796603	ENSG00000164291	ARSK	153642	arylsulfatase family member K [Source:HGNC Symbol;Acc:HGNC:25239]	210.973562902318	222.785643502076	220.580432197828	160.114761220862	126.254440938668	150.163039702947
66.0500312209663	-0.586663968303799	0.302266474377506	1.94088335304796	0.0522724276346195	0.162558262895549	ENSG00000118292	C1orf54	79630	chromosome 1 open reading frame 54 [Source:HGNC Symbol;Acc:HGNC:26258]	89.1278688196956	91.5012464383528	57.5427214429115	53.3715870736208	62.637862171122	42.1189013800949
272.305525263139	-0.586107165758736	0.203910804879908	2.87433108855571	0.00404884276685138	0.0268130740390556	ENSG00000091009	RBM27	54439	RNA binding motif protein 27 [Source:HGNC Symbol;Acc:HGNC:29243]	273.024610814764	344.124252909457	359.642009018197	274.764837156789	220.211234195351	162.066207484278
765.361606128031	-0.582476371579873	0.146110679066414	3.98654208783132	6.70432395707293e-05	0.00117924095842913	ENSG00000106355	LSM5	23658	LSM5 homolog, U6 small nuclear RNA and mRNA degradation associated [Source:HGNC Symbol;Acc:HGNC:17162]	977.021954403246	871.25099869562	894.789318437275	747.202219030691	631.272204693338	470.632941508017
882.676653707148	-0.582165195032588	0.12697549805968	4.58486246503215	4.54285367613174e-06	0.000140839430346062	ENSG00000177889	UBE2N	7334	ubiquitin conjugating enzyme E2 N [Source:HGNC Symbol;Acc:HGNC:12492]	1313.22581400159	970.708875259047	894.789318437275	852.957030454347	680.208034514527	584.170849576098
836.934056655398	-0.581904436793314	0.140444651872811	4.14330078813037	3.42342458019419e-05	0.000693787332564772	ENSG00000152661	GJA1	2697	gap junction protein alpha 1 [Source:HGNC Symbol;Acc:HGNC:4274]	1039.07300231569	1045.30228268162	917.806407014439	790.690178868457	681.186751110951	547.545717941233
999.452553040721	-0.581816142195131	0.134302779648662	4.33212286236496	1.47678488292371e-05	0.000351504861788481	ENSG00000121060	TRIM25	7706	tripartite motif containing 25 [Source:HGNC Symbol;Acc:HGNC:12932]	1202.66212863032	1184.54330987041	1194.9705152978	646.389221224963	910.206434674116	857.943708546715
164.793950439173	-0.581767195434111	0.214987184359544	2.70605523379089	0.00680877202511684	0.0392183974203379	ENSG00000138036	DYNC2LI1	51626	dynein cytoplasmic 2 light intermediate chain 1 [Source:HGNC Symbol;Acc:HGNC:24595]	186.153143737339	234.720588689688	169.751028256589	160.114761220862	127.233157535091	110.791023195467
618.250402704363	-0.581039116442169	0.170658461493335	3.40468976081132	0.000662392603330628	0.00691432899204469	ENSG00000198146	ZNF770	54989	zinc finger protein 770 [Source:HGNC Symbol;Acc:HGNC:26061]	618.254077382193	754.88528311641	843.959914496036	613.773251346639	434.550168812159	444.079721072739
28.1209017782317	-0.580935917740585	0.450184192527692	1.29044050720384	0.196897755471519	0.387496573328895	ENSG00000188611	ASAH2	56624	N-acylsphingosine amidohydrolase 2 [Source:HGNC Symbol;Acc:HGNC:18860]	22.5640174227078	44.7560444535421	34.5256328657469	23.7207053660537	30.3402144891372	12.8187960722028
155.177666036876	-0.580837206760057	0.214348107144672	2.70978463256513	0.00673269095770989	0.0388725496505413	ENSG00000096092	TMEM14A	28978	transmembrane protein 14A [Source:HGNC Symbol;Acc:HGNC:21076]	215.486366386859	181.013335345437	159.201529325389	159.126398497277	130.169307324363	86.069059341933
34.3996848352867	-0.580793823021189	0.375988280021509	1.54471257185986	0.12241580259762	0.2854641354013	ENSG00000206535	LNP1	348801	leukemia NUP98 fusion partner 1 [Source:HGNC Symbol;Acc:HGNC:28014]	41.7434322320094	36.799414328468	45.0751317969474	25.6974308132248	33.2763642784085	23.8063355626623
99.825730296717	-0.579055556440964	0.236563834782305	2.44777718020099	0.0143740516989368	0.0668967482870258	ENSG00000105784	RUNDC3B	154661	RUN domain containing 3B [Source:HGNC Symbol;Acc:HGNC:30286]	107.179082757862	115.371136813575	136.184440748224	73.1388415453322	91.9993600638354	75.0815198514735
171.045709174221	-0.578775839652535	0.191524098227014	3.02194786457895	0.00251153800928848	0.0186832686370556	ENSG00000172113	NME6	10201	NME/NM23 nucleoside diphosphate kinase 6 [Source:HGNC Symbol;Acc:HGNC:20567]	223.383772484807	183.002492876706	208.112842551863	153.196222155763	119.403424763701	139.175500212487
371.220990997514	-0.577614229909819	0.172588838304578	3.34676468990693	0.000817605816139324	0.00812177449655121	ENSG00000105879	CBLL1	79872	Cbl proto-oncogene like 1 [Source:HGNC Symbol;Acc:HGNC:21225]	428.716331031447	459.495389723032	433.4885015366	399.298540328571	255.445031666607	250.882151698826
137.923175681311	-0.577413498502961	0.212631346575683	2.71556150022987	0.00661634864761696	0.0384862934605788	ENSG00000253304	TMEM200B	399474	transmembrane protein 200B [Source:HGNC Symbol;Acc:HGNC:33785]	133.127702793976	179.024177814168	178.382436473026	68.1970279274044	136.041606902905	132.766102176386
39.0691765261153	-0.577384071001807	0.382403680301552	1.509881051737	0.131073778444391	0.298755523973589	ENSG00000128655	PDE11A	50940	phosphodiesterase 11A [Source:HGNC Symbol;Acc:HGNC:8773]	63.1792487835817	49.7289382817135	28.7713607214558	26.6857935368104	30.3402144891372	35.7095033439935
248.003783905395	-0.577208302517397	0.183211493826222	3.15050268115213	0.00162989760666421	0.0134738943350365	ENSG00000139800	ZIC5	85416	Zic family member 5 [Source:HGNC Symbol;Acc:HGNC:20322]	309.127038691096	293.400735862109	281.000289712885	266.857935368104	152.67978904211	184.956914756069
46.2700347839632	-0.576752323689963	0.325739656969197	1.77059289942244	0.0766284235752428	0.208734516814648	ENSG00000165633	VSTM4	196740	V-set and transmembrane domain containing 4 [Source:HGNC Symbol;Acc:HGNC:26470]	50.7690392010925	64.6476197662275	50.8294039412385	37.5577834962517	37.1912306641037	36.6251316348651
99.0877370031599	-0.576698502092789	0.245516894242564	2.3489157594305	0.0188281660204365	0.0805999802195937	ENSG00000106546	AHR	196	aryl hydrocarbon receptor [Source:HGNC Symbol;Acc:HGNC:348]	115.07648885581	116.36571557921	121.798760387496	104.76644870007	72.4250281353598	64.0939803610139
31.6664106276996	-0.576518659231617	0.43076577470263	1.33835762516092	0.180779885341845	0.367041620113556	ENSG00000164076	CAMKV	79012	CaM kinase like vesicle associated [Source:HGNC Symbol;Acc:HGNC:28788]	43.9998339742801	21.8807328439539	47.952267869093	20.755617195297	21.5317651213232	33.8782467622502
483.662423270238	-0.576073428184316	0.142696777429191	4.03704581534908	5.4128501113354e-05	0.00100303257644149	ENSG00000067533	RRP15	51018	ribosomal RNA processing 15 homolog [Source:HGNC Symbol;Acc:HGNC:24255]	583.279850376996	550.002057395751	600.362393721044	443.774862889921	373.869739833884	350.685635403833
95.0901832581919	-0.575654862900117	0.241031974526355	2.38829252438943	0.0169268627490618	0.0747582542477698	ENSG00000152056	AP1S3	130340	adaptor related protein complex 1 subunit sigma 3 [Source:HGNC Symbol;Acc:HGNC:18971]	144.40971150533	92.495825203987	103.576898597241	102.789723252899	56.7655625925793	70.5033783971153
115.806461760098	-0.575467927706555	0.221405151362611	2.59916232375312	0.00934515710524415	0.0490914429815578	ENSG00000151304	SRFBP1	153443	serum response factor binding protein 1 [Source:HGNC Symbol;Acc:HGNC:26333]	155.691720216684	119.349451876112	140.020622177751	111.684987765169	79.2760443103262	88.8159442145479
159.972991873786	-0.575127878218043	0.196334543137927	2.92932598118513	0.00339697962835402	0.0234843103913419	ENSG00000155090	KLF10	7071	Kruppel like factor 10 [Source:HGNC Symbol;Acc:HGNC:11810]	175.999335897121	203.888646955025	194.686207548517	131.452242236881	116.46727497443	137.344243630744
310.941221661501	-0.574894373396751	0.170748714680634	3.36690308019024	0.000760173995058158	0.00767712387175818	ENSG00000136104	RNASEH2B	79621	ribonuclease H2 subunit B [Source:HGNC Symbol;Acc:HGNC:25671]	329.434654371533	419.712239097662	367.314371877252	269.823023538861	263.274764437997	216.088276645704
408.603199394887	-0.57469659081662	0.143342439653569	4.00925638077286	6.09102567514656e-05	0.00109846934757591	ENSG00000197860	SGTB	54557	small glutamine rich tetratricopeptide repeat containing beta [Source:HGNC Symbol;Acc:HGNC:23567]	538.15181553158	461.484547254301	465.136998330202	381.50801130403	314.168027452034	291.169796497178
698.057602158139	-0.57379957204006	0.143774727628361	3.990962678248	6.58056364453274e-05	0.00116253426833954	ENSG00000104067	TJP1	7082	tight junction protein 1 [Source:HGNC Symbol;Acc:HGNC:11827]	816.817430702021	776.766015960364	903.420726653711	669.121563867431	531.443111858113	490.776763907193
559.678039648345	-0.573573438400054	0.154369310429783	3.71559241149134	0.00020272815366362	0.00276673704307366	ENSG00000129003	VPS13C	54832	vacuolar protein sorting 13 homolog C [Source:HGNC Symbol;Acc:HGNC:23594]	557.331230340882	720.075026319211	733.669698397122	498.134812687128	413.018403690835	435.839066454895
811.876731113417	-0.572081396666102	0.154659432921237	3.6989751343356	0.000216471805139802	0.00289880862595499	ENSG00000055917	PUM2	23369	pumilio RNA binding family member 2 [Source:HGNC Symbol;Acc:HGNC:14958]	914.9709064908	952.80645747763	1027.13757775597	828.247962364708	623.442471921948	524.655010669443
49.9635885536046	-0.571625085492029	0.338382815685207	1.68928520892681	0.0911647865090223	0.235369843992936	ENSG00000103723	AP3B2	8120	adaptor related protein complex 3 subunit beta 2 [Source:HGNC Symbol;Acc:HGNC:567]	40.615231360874	70.6150923600331	62.3379482298208	14.8254408537836	51.8719796104604	59.5158389066558
451.642962488567	-0.570455676567885	0.16849808625804	3.3855320807281	0.000710404052132176	0.00729434635292842	ENSG00000102753	KPNA3	3839	karyopherin subunit alpha 3 [Source:HGNC Symbol;Acc:HGNC:6396]	630.664286964682	492.316488988963	471.850315831875	543.599497972064	327.870059801966	243.557125371853
861.62398823995	-0.57045548394591	0.125341034975424	4.55122685126832	5.33340054313524e-06	0.000158420297015333	ENSG00000117174	ZNHIT6	54680	zinc finger HIT-type containing 6 [Source:HGNC Symbol;Acc:HGNC:26089]	1033.43199796002	963.746823899607	1091.39361670056	653.307760290062	716.420548582207	711.443182007255
356.95294962848	-0.570429885404436	0.147006404800035	3.88030634570217	0.000104324980974883	0.00162972399484335	ENSG00000163110	PDLIM5	10611	PDZ and LIM domain 5 [Source:HGNC Symbol;Acc:HGNC:17468]	521.228802464549	380.923667237925	377.863870808452	349.880404149292	255.445031666607	256.375921444056
84.0284755402754	-0.570197909619531	0.283536135522547	2.01102377504256	0.0443229455176724	0.145924959719824	ENSG00000165730	STOX1	219736	storkhead box 1 [Source:HGNC Symbol;Acc:HGNC:23508]	90.256069690831	97.4687190321584	108.37212538415	101.801360529314	57.7442791890031	48.5282994161963
274.137195549364	-0.570142869490619	0.167934717788997	3.39502681159104	0.000686218801216431	0.00709086194290875	ENSG00000163590	PPM1L	151742	protein phosphatase, Mg2+/Mn2+ dependent 1L [Source:HGNC Symbol;Acc:HGNC:16381]	311.383440433367	340.14593784692	329.91160293936	248.079043619978	221.189950791774	194.113197664785
49.8928524870263	-0.570047773882264	0.315531717449076	1.80662590274863	0.070820627950771	0.198674812531341	ENSG00000004799	PDK4	5166	pyruvate dehydrogenase kinase 4 [Source:HGNC Symbol;Acc:HGNC:8812]	67.6920522681233	59.6747259380562	51.7884492986204	39.5345089434228	44.0422468390701	36.6251316348651
627.059022031011	-0.569949043073458	0.130697758743232	4.36081726690644	1.29577548459795e-05	0.000318149474056759	ENSG00000146433	TMEM181	57583	transmembrane protein 181 [Source:HGNC Symbol;Acc:HGNC:20958]	725.433160140054	744.939495460068	776.826739479306	534.704233459794	494.251881194009	486.198622452834
220.677592550444	-0.569476319213366	0.177719189488855	3.20436032175962	0.00135362953264155	0.0117400209404366	ENSG00000101265	RASSF2	9770	Ras association domain family member 2 [Source:HGNC Symbol;Acc:HGNC:9883]	258.357999490004	245.660955111665	286.754561857176	169.010025733133	196.72203588118	167.559977229508
111.570533486153	-0.568863173350112	0.231874232682672	2.45332638632867	0.0141541846139585	0.0661019511894271	ENSG00000109099	PMP22	5376	peripheral myelin protein 22 [Source:HGNC Symbol;Acc:HGNC:9118]	145.537912376465	123.327766938649	126.593987174405	127.498791342539	70.4675949425122	75.9971481423451
260.205080638822	-0.568605772352495	0.181935979366146	3.12530690374429	0.0017761964029291	0.0143600561755155	ENSG00000133641	C12orf29	91298	chromosome 12 open reading frame 29 [Source:HGNC Symbol;Acc:HGNC:25322]	284.306619526118	324.232677596772	320.321149365541	256.974308132248	198.679469074027	176.716260138224
224.456743824929	-0.568595842563257	0.177790538214259	3.19812206135532	0.00138325717238218	0.011965520108565	ENSG00000156026	MCU	90550	mitochondrial calcium uniporter [Source:HGNC Symbol;Acc:HGNC:23526]	247.07599077865	287.433263268304	269.491745424302	195.695819269943	184.977436724095	162.066207484278
196.550207818572	-0.568448930601937	0.181069999310199	3.13938771065052	0.00169301285805288	0.0138632586667182	ENSG00000133818	RRAS2	22800	RAS related 2 [Source:HGNC Symbol;Acc:HGNC:17271]	233.537580325025	233.726009924053	236.884203273319	161.103123944448	170.296687777738	143.753641666846
407.163749194148	-0.568255149401741	0.151069250001422	3.7615540515121	0.000168860919677766	0.00240190784691884	ENSG00000091127	PUS7	54517	pseudouridine synthase 7 [Source:HGNC Symbol;Acc:HGNC:26033]	496.408383299571	503.25685541094	454.587499399001	393.368363987057	301.444711698524	293.916681369793
222.29319823617	-0.568075785798489	0.176825316244163	3.21263831370211	0.00131521803057126	0.0115250378253746	ENSG00000196141	SPATS2L	26010	spermatogenesis associated serine rich 2 like [Source:HGNC Symbol;Acc:HGNC:24574]	271.896409943628	244.66637634603	280.041244355503	169.998388456718	170.296687777738	196.8600825374
187.531846412454	-0.56780751187968	0.188219897506224	3.01672415829949	0.00255522215965749	0.0189283235653357	ENSG00000152749	GPR180	160897	G protein-coupled receptor 180 [Source:HGNC Symbol;Acc:HGNC:28899]	236.922182938431	204.883225720659	227.293749699501	187.788917481258	128.211874131515	140.091128503359
375.22373125685	-0.567749056387271	0.187895498638778	3.0216213826322	0.00251424812730279	0.0186832686370556	ENSG00000157181	ODR4	54953	odr-4 GPCR localization factor homolog [Source:HGNC Symbol;Acc:HGNC:24299]	353.126872665376	489.33275269206	500.62167655333	371.624384068175	271.104497209387	265.532204352772
200.12943206932	-0.56681228215709	0.211754051353231	2.67674823000944	0.007434047450718	0.0420626772151276	ENSG00000108797	CNTNAP1	8506	contactin associated protein 1 [Source:HGNC Symbol;Acc:HGNC:8011]	205.332558546641	235.715167455322	261.819382565248	88.9526451227014	222.168667388198	186.788171337812
263.902905528296	-0.56656826014332	0.175439492675088	3.22942258612545	0.00124040458148692	0.0110614151015747	ENSG00000113615	SEC24A	10802	SEC24 homolog A, COPII coat complex component [Source:HGNC Symbol;Acc:HGNC:10703]	302.357833464284	303.346523518452	336.624920441033	254.009219961492	181.062570338399	206.016365446116
727.955183882265	-0.564752927100852	0.129511622779433	4.36063509189953	1.29685485752982e-05	0.000318149474056759	ENSG00000116005	PCYOX1	51449	prenylcysteine oxidase 1 [Source:HGNC Symbol;Acc:HGNC:20588]	997.329570083683	818.538324117004	779.703875551451	746.213856307106	532.421828454537	493.523648779807
138.597265758079	-0.564408118158578	0.206134811453984	2.73805338446958	0.00618040425328145	0.0366439917541673	ENSG00000150764	DIXDC1	85458	DIX domain containing 1 [Source:HGNC Symbol;Acc:HGNC:23695]	204.204357675505	143.219342251335	150.570121108952	119.591889553854	109.616258799463	104.381625159366
654.714736378026	-0.564395589337568	0.12899779152912	4.37523451097346	1.21301997445702e-05	0.000304991474490551	ENSG00000169641	LUZP1	7798	leucine zipper protein 1 [Source:HGNC Symbol;Acc:HGNC:14985]	644.202697418306	827.489533007712	874.649365932255	458.600303743705	580.378941679302	542.967576486875
541.619501915552	-0.56425665433924	0.156624552641741	3.6026066464171	0.000315042080722551	0.00391991270664948	ENSG00000138778	CENPE	1062	centromere protein E [Source:HGNC Symbol;Acc:HGNC:1856]	516.715998980008	712.118396194137	715.447836606867	471.449019150317	423.784286251497	410.201474310489
310.949447043151	-0.563700062239937	0.166820886640547	3.3790736495398	0.000727305210686022	0.00743072973923943	ENSG00000104081	BMF	90427	Bcl2 modifying factor [Source:HGNC Symbol;Acc:HGNC:24132]	433.229134515989	332.189307721846	350.051555444379	237.207053660537	274.040646998659	238.978983917495
37.8042299890131	-0.563650194256776	0.370495718821279	1.52134064072322	0.128174376552548	0.294237750547627	ENSG00000123609	NMI	9111	N-myc and STAT interactor [Source:HGNC Symbol;Acc:HGNC:7854]	41.7434322320094	51.718095812982	41.2389503674199	38.5461462198373	21.5317651213232	32.046990180507
919.057805081176	-0.56211598125198	0.144509096361948	3.88983112761333	0.000100314004663732	0.00158406645370072	ENSG00000125868	DSTN	11034	destrin, actin depolymerizing factor [Source:HGNC Symbol;Acc:HGNC:15750]	1076.30363106316	1139.78726541687	1049.19562097575	953.770028260076	662.591135778899	632.699148992295
226.131434714491	-0.561727463143151	0.17688043189859	3.17574678619738	0.00149451340861615	0.0127012678815001	ENSG00000164542	KIAA0895	23366	KIAA0895 [Source:HGNC Symbol;Acc:HGNC:22206]	289.947623881795	243.671797580396	271.409836139066	230.288514595438	157.573372024229	163.897464066021
27.4303504723392	-0.561154675724322	0.43339747897428	1.29478066428168	0.195395904015188	0.385668234651476	ENSG00000256229	ZNF486	90649	zinc finger protein 486 [Source:HGNC Symbol;Acc:HGNC:20807]	31.5896243917909	27.8482054377595	36.4437235805106	35.5810580490805	16.6381821392043	16.4813092356893
313.122175144064	-0.561074955777405	0.156148088116175	3.59322334680116	0.000326612399099458	0.00403487835340094	ENSG00000173960	UBXN2A	165324	UBX domain protein 2A [Source:HGNC Symbol;Acc:HGNC:27265]	472.716165005728	344.124252909457	303.058332932667	320.229522441725	213.360218020384	225.24455955442
244.068734082369	-0.560440435020419	0.167516452805873	3.34558442250378	0.000821093589278465	0.00814307136535656	ENSG00000147364	FBXO25	26260	F-box protein 25 [Source:HGNC Symbol;Acc:HGNC:13596]	288.819423010659	297.379050924646	285.795516499794	213.486348294483	196.72203588118	182.210029883454
89.739433784151	-0.560324436770249	0.253051393115065	2.21427129830289	0.0268101217871983	0.102755175818803	ENSG00000095777	MYO3A	53904	myosin IIIA [Source:HGNC Symbol;Acc:HGNC:7601]	102.66627927332	91.5012464383528	126.593987174405	76.1039297160889	65.5740119603933	75.9971481423451
243.280629259471	-0.560055324064036	0.212196656991825	2.63932208925239	0.00830720133585709	0.0455130980964069	ENSG00000106392	C1GALT1	56913	core 1 synthase, glycoprotein-N-acetylgalactosamine 3-beta-galactosyltransferase 1 [Source:HGNC Symbol;Acc:HGNC:24337]	282.050217783847	283.454948205767	282.918380427648	313.310983376626	147.786206059991	150.163039702947
251.954353923892	-0.559433479420777	0.180499479913002	3.09936338703255	0.00193936993189069	0.0153615844474401	ENSG00000121274	TENT4B	64282	terminal nucleotidyltransferase 4B [Source:HGNC Symbol;Acc:HGNC:30758]	301.229632593149	317.270626237332	276.205062925975	262.904484473762	181.062570338399	173.053746974738
323.789955835986	-0.559059032821465	0.158279378087613	3.53210278923391	0.00041226907086184	0.00484584804924628	ENSG00000102221	JADE3	9767	jade family PHD finger 3 [Source:HGNC Symbol;Acc:HGNC:22982]	402.767710995333	345.118831675091	407.59427688729	298.485542522842	238.806849527402	249.966523407954
40.60942924129	-0.558941626330134	0.356287374808985	1.56879436614839	0.116695861588397	0.276302971926893	ENSG00000078053	AMPH	273	amphiphysin [Source:HGNC Symbol;Acc:HGNC:471]	50.7690392010925	39.7831506253708	52.7474946560023	47.4414107321074	25.4466315070183	27.4688487261488
15356.1014740648	-0.558755215681362	0.118777567860058	4.70421499402713	2.54844590624609e-06	8.90046568812575e-05	ENSG00000181163	NPM1	4869	nucleophosmin 1 [Source:HGNC Symbol;Acc:HGNC:7910]	18177.5724357334	18714.98863294	17772.0695176432	15000.3810558582	11708.3866430177	10763.210559196
588.970360478478	-0.558672898341978	0.157390485726841	3.54959765046778	0.000385820341646271	0.00459759756185954	ENSG00000134987	WDR36	134430	WD repeat domain 36 [Source:HGNC Symbol;Acc:HGNC:30696]	630.664286964682	710.129238662868	758.604877689051	567.320203338117	468.805249686991	398.298306529158
1142.56849864007	-0.558187600839077	0.119621368631483	4.66628669463467	3.06691707115551e-06	0.00010239109637833	ENSG00000146281	PM20D2	135293	peptidase M20 domain containing 2 [Source:HGNC Symbol;Acc:HGNC:21408]	1477.94314118736	1294.94155285582	1297.58836853766	1115.86151492811	850.504722292265	818.571692039235
105.272962843768	-0.557609704686263	0.248912455506835	2.24018401791449	0.0250789787930302	0.0982645147082874	ENSG00000132286	TIMM10B	26515	translocase of inner mitochondrial membrane 10B [Source:HGNC Symbol;Acc:HGNC:4022]	150.050715861007	132.278975829358	94.9454903808041	85.9875569519446	97.871659642378	70.5033783971153
23.7897564786375	-0.557535754701636	0.439602558240005	1.26827231609795	0.204700719766611	0.398069323307375	ENSG00000119636	BBOF1	80127	basal body orientation factor 1 [Source:HGNC Symbol;Acc:HGNC:19855]	29.3332226495201	26.8536266721253	28.7713607214558	19.7672544717114	21.5317651213232	16.4813092356893
956.703526898764	-0.557136906127965	0.140244943975614	3.9725988711924	7.10927121158466e-05	0.00123220407007686	ENSG00000065243	PKN2	5586	protein kinase N2 [Source:HGNC Symbol;Acc:HGNC:9406]	1163.17509814058	1068.17759429121	1162.36297314681	1000.2230762686	643.995520446848	702.286899098538
203.50198763333	-0.556856628107222	0.187495737355175	2.9699695361733	0.00297829282217601	0.0213195101665393	ENSG00000164463	CREBRF	153222	CREB3 regulatory factor [Source:HGNC Symbol;Acc:HGNC:24050]	161.33272457236	288.427842033938	282.918380427648	136.394055854809	161.488238409924	190.450684501299
242.282354052158	-0.556733029632477	0.213366657801972	2.60927848506296	0.00907333688361759	0.048038344120822	ENSG00000270276	H4C15	554313	H4 clustered histone 15 [Source:HGNC Symbol;Acc:HGNC:29607]	229.024776840484	267.541687955618	359.642009018197	124.533703171782	291.657545734287	181.294401592582
315.457210700726	-0.555926192361935	0.155731528623687	3.56977291159382	0.000357290820859996	0.00433000745800229	ENSG00000091490	SEL1L3	23231	SEL1L family member 3 [Source:HGNC Symbol;Acc:HGNC:29108]	341.844863954023	371.972458347217	411.430458316818	217.439799188826	266.210914227268	283.844770170205
324.627467070738	-0.555370424778161	0.172609235580694	3.21750121254971	0.0012931248041256	0.0114222882661794	ENSG00000101132	PFDN4	5203	prefoldin subunit 4 [Source:HGNC Symbol;Acc:HGNC:8868]	386.972898799438	401.809821316245	364.437235805106	327.148061506824	262.296047841573	205.100737155245
712.478694319554	-0.554902115716269	0.137067822987119	4.04837622443609	5.15741965909471e-05	0.000961581059208751	ENSG00000114739	ACVR2B	93	activin A receptor type 2B [Source:HGNC Symbol;Acc:HGNC:174]	737.843369722544	979.660084149755	817.106644489344	446.739951060678	663.569852375323	629.95226411968
1020.82318945449	-0.554388708479674	0.121917899667619	4.54722981605726	5.43566334506135e-06	0.000160670253850728	ENSG00000109534	GAR1	54433	GAR1 ribonucleoprotein [Source:HGNC Symbol;Acc:HGNC:14264]	1237.63635563552	1156.69510443266	1245.79991923904	911.270431145896	817.228358013857	756.308968259965
48.7596660985065	-0.554028756973971	0.33662663997088	1.64582564535563	0.0997996607471011	0.249221530722052	ENSG00000133640	LRRIQ1	84125	leucine rich repeats and IQ motif containing 1 [Source:HGNC Symbol;Acc:HGNC:25708]	29.3332226495201	68.6259348287646	79.6007646626943	33.6043326019094	41.1060970497988	40.2876447983516
536.569563861485	-0.554012730182843	0.144498689036911	3.83403291666767	0.000126059261352095	0.0018907329063441	ENSG00000185869	ZNF829	374899	zinc finger protein 829 [Source:HGNC Symbol;Acc:HGNC:34032]	488.510977201623	635.535831240298	795.048601269561	354.82221776722	477.613699054805	467.886056635402
105.557662266249	-0.553981405762466	0.251545397270713	2.20231183624589	0.0276432886806844	0.10500133478575	ENSG00000204116	CHIC1	53344	cysteine rich hydrophobic domain 1 [Source:HGNC Symbol;Acc:HGNC:1934]	111.691886242403	114.376558047941	148.652030394188	108.719899594413	81.2334775031738	68.6721218153721
67.1514081310784	-0.553874897990018	0.295270381471496	1.87582274669661	0.0606796234402301	0.179447622369973	ENSG00000150540	HNMT	3176	histamine N-methyltransferase [Source:HGNC Symbol;Acc:HGNC:5028]	91.3842705619664	76.5825649538387	66.1741296593483	88.9526451227014	45.0209634354939	34.7938750531219
138.195174003109	-0.55349147716046	0.210734494132815	2.6264873220595	0.00862712061911893	0.0465296282968858	ENSG00000152422	XRCC4	7518	X-ray repair cross complementing 4 [Source:HGNC Symbol;Acc:HGNC:12831]	147.794314118736	166.094653860923	179.341481830408	114.650075935926	123.318291149396	97.9722271232642
40.9572131708628	-0.553061089282064	0.374019313302442	1.47869660632964	0.139221419738175	0.310665510183565	ENSG00000157782	CABP1	9478	calcium binding protein 1 [Source:HGNC Symbol;Acc:HGNC:1384]	31.5896243917909	53.7072533442505	57.5427214429115	13.837078130198	32.2976476819848	56.7689540340409
585.634969384055	-0.552822509951776	0.134706787895013	4.10389497508197	4.06251943757285e-05	0.00079795256181435	ENSG00000135341	MAP3K7	6885	mitogen-activated protein kinase kinase kinase 7 [Source:HGNC Symbol;Acc:HGNC:6859]	702.869142717347	695.210557178354	689.553611957557	517.902067158839	482.507282036924	425.767155255307
34.9730879610014	-0.552714883881644	0.384490246632627	1.43752640989552	0.150568474157554	0.326312471086444	ENSG00000105499	PLA2G4C	8605	phospholipase A2 group IVC [Source:HGNC Symbol;Acc:HGNC:9037]	30.4614235206555	40.777729391005	50.8294039412385	12.8487154066124	40.127380453375	34.7938750531219
80.8440062141746	-0.551625532441137	0.261774034839483	2.10725839474258	0.0350951876479246	0.12395258474347	ENSG00000119004	CYP20A1	57404	cytochrome P450 family 20 subfamily A member 1 [Source:HGNC Symbol;Acc:HGNC:20576]	101.538078402185	102.44161286033	82.4779007348399	85.9875569519446	56.7655625925793	55.8533257431693
241.960467816422	-0.551593628187184	0.167245118463532	3.29811496595315	0.000973362724005575	0.00925190811939103	ENSG00000138771	SHROOM3	57619	shroom family member 3 [Source:HGNC Symbol;Acc:HGNC:30422]	327.178252629262	269.530845486887	267.573654709539	205.579446505799	185.956153320518	195.944454246528
36.6509028942596	-0.551551351942681	0.361019286293591	1.52776146007375	0.126571774319495	0.292009010656378	ENSG00000171428	NAT1	9	N-acetyltransferase 1 [Source:HGNC Symbol;Acc:HGNC:7645]	49.6408383299571	36.799414328468	44.1160864395655	35.5810580490805	24.4679149105945	29.3001053078921
101.116255258451	-0.551299940207754	0.240406024207918	2.29320351694246	0.0218362907728581	0.0893731873948894	ENSG00000074410	CA12	771	carbonic anhydrase 12 [Source:HGNC Symbol;Acc:HGNC:1371]	128.614899309434	112.387400516672	118.921624315351	65.2319397566477	89.063210274564	92.4784573780344
32.7034422293023	-0.551256218106732	0.385045994140431	1.43166329865954	0.152240204720696	0.328223146783738	ENSG00000175938	ORAI3	93129	ORAI calcium release-activated calcium modulator 3 [Source:HGNC Symbol;Acc:HGNC:28185]	58.6664452990402	28.8427842033938	29.7304060788376	37.5577834962517	17.616898735628	23.8063355626623
251.76424856789	-0.551109456954245	0.167437966762622	3.29142468467475	0.000996813043602226	0.0094209573418828	ENSG00000137941	TTLL7	79739	tubulin tyrosine ligase like 7 [Source:HGNC Symbol;Acc:HGNC:26242]	284.306619526118	286.43868450267	327.034466867214	199.649270164285	216.296367809655	196.8600825374
1032.7486611083	-0.550985918858882	0.135083052121489	4.07886785355829	4.52555506232593e-05	0.000871455077644383	ENSG00000175130	MARCKSL1	65108	MARCKS like 1 [Source:HGNC Symbol;Acc:HGNC:7142]	1851.37762953317	1011.48660465005	870.813184502728	1048.65284972429	702.718516232274	711.443182007255
24.4868262553662	-0.55082313177126	0.439444954638907	1.25345194194771	0.210041278378063	0.403597630040232	ENSG00000205002	AARD	441376	alanine and arginine rich domain containing protein [Source:HGNC Symbol;Acc:HGNC:33842]	29.3332226495201	30.8319417346623	26.8532700066921	23.7207053660537	21.5317651213232	14.650052653946
146.356487650411	-0.550106233332087	0.225207457096332	2.44266437898981	0.014579288503219	0.0675133175443531	ENSG00000139793	MBNL2	10150	muscleblind like splicing regulator 2 [Source:HGNC Symbol;Acc:HGNC:16746]	138.768707149653	189.964544236145	192.768116833754	142.324232196322	114.509841781582	99.8034837050074
12344.2869459128	-0.550039327785468	0.118049333117613	4.65940224530928	3.17128955107789e-06	0.000104154086909249	ENSG00000122406	RPL5	6125	ribosomal protein L5 [Source:HGNC Symbol;Acc:HGNC:10360]	14827.9440493324	15067.8682993592	13909.0348181091	12299.1857322988	9016.91600285229	8944.77277352493
32.2664164222391	-0.550002232278856	0.42442433811835	1.29587816456814	0.195017463106337	0.385172202637826	ENSG00000197566	ZNF624	57547	zinc finger protein 624 [Source:HGNC Symbol;Acc:HGNC:29254]	25.9486200361139	35.8048355628337	52.7474946560023	36.5694207726661	20.5530485248994	21.9750789809191
280.625613024378	-0.549909847803858	0.167530145560163	3.28245311293169	0.00102908097904287	0.00964534600542966	ENSG00000105829	BET1	10282	Bet1 golgi vesicular membrane trafficking protein [Source:HGNC Symbol;Acc:HGNC:14562]	344.101265696293	323.238098831138	329.91160293936	271.799748986032	226.083533773893	188.619427919555
178.717823030959	-0.549872600493834	0.190608959206815	2.88482032944323	0.00391637103511986	0.0261934329881996	ENSG00000211584	SLC48A1	55652	solute carrier family 48 member 1 [Source:HGNC Symbol;Acc:HGNC:26035]	241.434986422973	214.829013377002	181.259572545171	162.091486668034	125.275724342244	147.416154830332
189.010580476832	-0.54974743325508	0.185629772188046	2.96152619687631	0.0030611845075669	0.0217652763966037	ENSG00000152229	PSTPIP2	9050	proline-serine-threonine phosphatase interacting protein 2 [Source:HGNC Symbol;Acc:HGNC:9581]	247.07599077865	223.780222267711	202.358570407572	176.916927521817	129.190590727939	154.741181157305
477.247643426892	-0.549465287286419	0.141840071993331	3.87383677662159	0.000107135181818655	0.00166671536387713	ENSG00000010404	IDS	3423	iduronate 2-sulfatase [Source:HGNC Symbol;Acc:HGNC:5389]	552.81842685634	587.796050489853	558.164397996242	334.066600571923	400.295087937326	430.345296709665
122.648202762918	-0.549429423741651	0.242480386866742	2.26587160652955	0.0234592455191294	0.0938084436634005	ENSG00000198189	HSD17B11	51170	hydroxysteroid 17-beta dehydrogenase 11 [Source:HGNC Symbol;Acc:HGNC:22960]	156.819921087819	126.311503235552	142.897758249897	163.079849391619	75.3611779246311	71.419006687987
232.343661649727	-0.549362943901757	0.179758522296059	3.05611626578108	0.00224224290382035	0.0171443165623967	ENSG00000169136	ATF5	22809	activating transcription factor 5 [Source:HGNC Symbol;Acc:HGNC:790]	318.152645660179	251.62842770547	259.901291850484	170.986751180304	193.785886091909	199.606967410015
32.2359052973089	-0.54926886083905	0.380266243165498	1.44443234368295	0.148617398157211	0.323821331943049	ENSG00000183621	ZNF438	220929	zinc finger protein 438 [Source:HGNC Symbol;Acc:HGNC:21029]	32.7178252629262	43.7614656879079	38.3618142952744	21.7439799188826	29.3614978927134	27.4688487261488
4702.47043920682	-0.549062750031224	0.119768027916548	4.58438499474837	4.55324611665659e-06	0.000140839430346062	ENSG00000138071	ACTR2	10097	actin related protein 2 [Source:HGNC Symbol;Acc:HGNC:169]	6136.28453810537	5132.02643067283	5397.5072713451	4874.60495272403	3599.71964164666	3074.67980074693
1241.70478569794	-0.54897888736771	0.150456034420699	3.64876616269626	0.00026350281068482	0.00340446755084151	ENSG00000035687	ADSS2	159	adenylosuccinate synthase 2 [Source:HGNC Symbol;Acc:HGNC:292]	1588.50682655863	1449.10126152913	1320.60545711482	1463.76519363023	884.759803167098	743.490172187762
799.155622477858	-0.548782996807413	0.123581770188458	4.44064683626506	8.96888819421838e-06	0.000240473354039231	ENSG00000117519	CNN3	1266	calponin 3 [Source:HGNC Symbol;Acc:HGNC:2157]	1032.30379708888	919.985358211699	891.912182365129	749.178944477863	586.251241257845	615.302211465734
637.457466007418	-0.548485948846385	0.137635831113476	3.98505203484533	6.7465339951886e-05	0.00118089907383343	ENSG00000131437	KIF3A	11127	kinesin family member 3A [Source:HGNC Symbol;Acc:HGNC:6319]	788.612408923636	744.939495460068	731.751607682359	611.796525899468	510.890063333213	436.754694745766
398.679570966441	-0.548276513689156	0.15522428121462	3.53215688550096	0.000412184739104147	0.00484584804924628	ENSG00000178105	DDX10	1662	DEAD-box helicase 10 [Source:HGNC Symbol;Acc:HGNC:2735]	420.8189249335	489.33275269206	510.212130127149	357.787305937977	305.359578084219	308.566734023739
578.800609127028	-0.547800988133989	0.131854472241903	4.15458784840442	3.25874400993564e-05	0.000668235510260745	ENSG00000137414	FAM8A1	51439	family with sequence similarity 8 member A1 [Source:HGNC Symbol;Acc:HGNC:16372]	736.715168851408	655.427406552983	666.536523380392	544.587860695649	435.528885408582	434.007809873152
1464.84391575164	-0.547528411541268	0.119835991472248	4.56898136206489	4.90100358283654e-06	0.000148323904280431	ENSG00000170142	UBE2E1	7324	ubiquitin conjugating enzyme E2 E1 [Source:HGNC Symbol;Acc:HGNC:12477]	1739.68574329077	1833.00866506396	1643.80374255251	1261.15083529519	1227.31061191542	1084.10389639201
237.343276804131	-0.547348543016588	0.16665230730557	3.28437422719256	0.00102209106591616	0.00960918645448791	ENSG00000185238	PRMT3	10196	protein arginine methyltransferase 3 [Source:HGNC Symbol;Acc:HGNC:30163]	314.768043046773	269.530845486887	260.860337207866	219.416524635997	179.105137145552	180.378773301711
46.7603236042885	-0.546445720409395	0.335661522286578	1.62796652022229	0.103531984994474	0.255785337503439	ENSG00000172575	RASGRP1	10125	RAS guanyl releasing protein 1 [Source:HGNC Symbol;Acc:HGNC:9878]	75.589458366071	40.777729391005	51.7884492986204	36.5694207726661	40.127380453375	35.7095033439935
356.78784184644	-0.546404145697514	0.149270974760991	3.66048487706604	0.000251738412532635	0.0032734096797028	ENSG00000013561	RNF14	9604	ring finger protein 14 [Source:HGNC Symbol;Acc:HGNC:10058]	461.434156294374	391.864033659902	415.266639746345	338.020051466265	275.019363595082	259.122806316671
1553.41516141693	-0.546374702094615	0.138462385161909	3.94601538501392	7.94625100935428e-05	0.00133195872728028	ENSG00000137710	RDX	5962	radixin [Source:HGNC Symbol;Acc:HGNC:9944]	1930.35169051265	1714.65379195348	1830.81758724197	1715.79768814455	1009.05681091292	1119.813399736
105.838345149362	-0.546233711910447	0.243343387249503	2.24470333089589	0.0247871840777253	0.0975651492531305	ENSG00000172315	TP53RK	112858	TP53 regulating kinase [Source:HGNC Symbol;Acc:HGNC:16197]	135.384104536247	125.316924469918	114.126397528441	111.684987765169	59.7017123818506	88.8159442145479
194.910916177874	-0.545832537093017	0.19434914645028	2.80851522665502	0.00497705287423938	0.031044078505852	ENSG00000142875	PRKACB	5567	protein kinase cAMP-activated catalytic subunit beta [Source:HGNC Symbol;Acc:HGNC:9381]	262.870802974545	197.92117436122	224.416613627355	230.288514595438	133.105457113634	120.862934395055
67.3348373799445	-0.545491228568507	0.292958894530757	1.86200603139987	0.0626022400800584	0.183060207023797	ENSG00000156587	UBE2L6	9246	ubiquitin conjugating enzyme E2 L6 [Source:HGNC Symbol;Acc:HGNC:12490]	80.1022618506125	84.5391950789129	72.8874471610213	35.5810580490805	70.4675949425122	60.4314671975274
54.3621803735106	-0.545305191205156	0.307508755365348	1.77329972461202	0.0761790546794453	0.207837452422377	ENSG00000166896	ATP23	91419	ATP23 metallopeptidase and ATP synthase assembly factor homolog [Source:HGNC Symbol;Acc:HGNC:29452]	68.8202531392587	67.6313560631303	55.6246307281478	59.3017634151342	38.1699472605274	36.6251316348651
592.082572439715	-0.544930271199185	0.132777816499225	4.10407615945671	4.05933732519958e-05	0.00079795256181435	ENSG00000105976	MET	4233	MET proto-oncogene, receptor tyrosine kinase [Source:HGNC Symbol;Acc:HGNC:7029]	669.023116583285	716.096711256674	722.16115410854	508.018439922983	476.634982458381	460.561030308429
140.975086703249	-0.544820338873074	0.205312216942344	2.65361870319715	0.00796337558217458	0.0441687659552021	ENSG00000256053	COA8	84334	cytochrome c oxidase assembly factor 8 [Source:HGNC Symbol;Acc:HGNC:20492]	157.948121958954	182.007914111071	162.078665397534	112.673350488755	105.701392413768	125.441075849413
7709.85310965792	-0.544777390395413	0.118783251437209	4.58631485334775	4.51138103586049e-06	0.00014054865494497	ENSG00000119335	SET	6418	SET nuclear proto-oncogene [Source:HGNC Symbol;Acc:HGNC:10760]	9823.24498497582	9128.24391099132	8325.47274743192	8017.59841372615	5737.2366882362	5227.32191258612
2330.24485382647	-0.543988077178144	0.113332604894829	4.79992564966594	1.58724545689477e-06	6.06808444545985e-05	ENSG00000057608	GDI2	2665	GDP dissociation inhibitor 2 [Source:HGNC Symbol;Acc:HGNC:4227]	2892.70703359113	2676.41145832182	2699.71268102993	2253.4670097751	1746.03040802002	1713.14053222082
185.942308674213	-0.543935901321191	0.218813753424485	2.48583963671603	0.0129246191883885	0.0620084956231515	ENSG00000154114	TBCEL	219899	tubulin folding cofactor E like [Source:HGNC Symbol;Acc:HGNC:28115]	179.383938510527	263.563372893081	216.7442507683	190.754005652015	137.020323499329	128.187960722028
28.033092246104	-0.543554480936675	0.429176883613153	1.26650456185012	0.205332497239393	0.398650275352098	ENSG00000273045	C2orf15	150590	chromosome 2 open reading frame 15 [Source:HGNC Symbol;Acc:HGNC:28436]	28.2050217783847	46.7452019848107	24.9351792919283	21.7439799188826	26.4253481034421	20.1438223991758
93.6423071376025	-0.543532205045155	0.243128634656294	2.23557462005055	0.0253796486327438	0.0988672329733919	ENSG00000196151	WDSUB1	151525	WD repeat, sterile alpha motif and U-box domain containing 1 [Source:HGNC Symbol;Acc:HGNC:26697]	129.74310018057	90.5066676727185	111.249261456296	100.812997805728	63.6165787675457	65.9252369427572
33.3291564394794	-0.543216348246141	0.378983681237945	1.43335023416241	0.15175777280466	0.327691100172097	ENSG00000197748	CFAP43	80217	cilia and flagella associated protein 43 [Source:HGNC Symbol;Acc:HGNC:26684]	27.0768209072493	42.7668869222736	47.952267869093	15.8138035773691	35.2337974712561	31.1313618896353
115.88015222596	-0.542963149402181	0.243143153671355	2.23310071126279	0.0255423037228513	0.0993093291040216	ENSG00000163596	ICA1L	130026	islet cell autoantigen 1 like [Source:HGNC Symbol;Acc:HGNC:14442]	151.178916732142	109.40366421977	146.733939679424	135.405693131223	65.5740119603933	86.9846876328046
684.808810818962	-0.54294851954462	0.135494138235186	4.00717349559573	6.14497242128498e-05	0.00110490980376191	ENSG00000197323	TRIM33	51592	tripartite motif containing 33 [Source:HGNC Symbol;Acc:HGNC:16290]	791.997011537042	841.413635726592	797.925737341707	643.424133054206	516.762362911756	517.32998434247
30.770280371892	-0.542467258590962	0.430900183792398	1.25891628501211	0.208060571065295	0.401510519226164	ENSG00000185022	MAFF	23764	MAF bZIP transcription factor F [Source:HGNC Symbol;Acc:HGNC:6780]	21.4358165515724	51.718095812982	31.6484967936013	6.91853906509899	37.1912306641037	35.7095033439935
914.649155780916	-0.54233165337248	0.13595426047002	3.98907435116439	6.63316299396165e-05	0.00117012084896392	ENSG00000123684	LPGAT1	9926	lysophosphatidylglycerol acyltransferase 1 [Source:HGNC Symbol;Acc:HGNC:28985]	1085.32923803224	1102.9878510884	1049.19562097575	924.119146552508	674.335734935985	651.927343100599
426.13322017726	-0.54186916019021	0.181969065224886	2.97780922004816	0.00290316631097534	0.0209550163923229	ENSG00000179387	ELMOD2	255520	ELMO domain containing 2 [Source:HGNC Symbol;Acc:HGNC:28111]	535.895413789309	466.457441082472	477.604587976166	548.541311589992	283.827812962896	244.472753662725
291.979048510528	-0.541754656189558	0.1677001727768	3.23049551601003	0.00123575842758591	0.0110436485103378	ENSG00000126249	PDCD2L	84306	programmed cell death 2 like [Source:HGNC Symbol;Acc:HGNC:28194]	390.357501412844	349.097146737629	292.508834001467	314.299346100211	198.679469074027	206.931993736988
417.438880629151	-0.54078564291613	0.176123732011761	3.0704870759837	0.00213709935123259	0.0164965012978266	ENSG00000085231	AK6	102157402	adenylate kinase 6 [Source:HGNC Symbol;Acc:HGNC:49151]	486.254575459352	462.479126019935	525.556855845259	435.867961101237	344.508241941171	249.966523407954
344.517378519868	-0.540587982627001	0.170332800939561	3.17371627569735	0.00150500729227225	0.0127546736888444	ENSG00000170522	ELOVL6	79071	ELOVL fatty acid elongase 6 [Source:HGNC Symbol;Acc:HGNC:15829]	373.434488345813	393.853191191171	453.628454041619	339.008414189851	254.466315070183	252.713408280569
26.3262095132682	-0.540415779925586	0.426829393032701	1.26611660009127	0.205471340292725	0.398799995677055	ENSG00000146013	GFRA3	2676	GDNF family receptor alpha 3 [Source:HGNC Symbol;Acc:HGNC:4245]	37.2306287474678	30.8319417346623	25.8942246493102	19.7672544717114	18.5956153320518	25.6375921444056
302.887297451704	-0.539932791540023	0.155788074560962	3.46581593656413	0.00052862504124312	0.00590452246527684	ENSG00000129675	ARHGEF6	9459	Rac/Cdc42 guanine nucleotide exchange factor 6 [Source:HGNC Symbol;Acc:HGNC:685]	366.665283119001	357.053776862703	352.928691516524	232.265240042609	259.359898052302	249.050895117083
33.1112081794054	-0.539902488844747	0.392974522860377	1.37388674694459	0.169476844676039	0.350999201785837	ENSG00000111012	CYP27B1	1594	cytochrome P450 family 27 subfamily B member 1 [Source:HGNC Symbol;Acc:HGNC:2606]	27.0768209072493	36.799414328468	51.7884492986204	12.8487154066124	37.1912306641037	32.9626184713786
213.270139219082	-0.539688849033558	0.192135571666923	2.80889605371532	0.00497116944165471	0.0310384350661584	ENSG00000134897	BIVM	54841	basic, immunoglobulin-like variable motif containing [Source:HGNC Symbol;Acc:HGNC:16034]	214.358165515724	253.617585236739	290.590743286703	189.76564292843	182.041286934823	149.247411412075
467.378541456176	-0.539611465430543	0.14828997731715	3.63889370807891	0.000273811776699839	0.00351517470532347	ENSG00000165209	STRBP	55342	spermatid perinuclear RNA binding protein [Source:HGNC Symbol;Acc:HGNC:16462]	561.844033825423	548.012899864482	543.778717635514	471.449019150317	337.657225766204	341.529352495117
825.683639013621	-0.539408885164227	0.130794608375322	4.12409113697077	3.72201509196437e-05	0.000741893106899938	ENSG00000244462	RBM12	10137	RNA binding motif protein 12 [Source:HGNC Symbol;Acc:HGNC:9898]	1219.58514169735	827.489533007712	890.953137007747	816.387609681681	656.718836200357	542.967576486875
25.1312530008972	-0.539367473950091	0.468448236736625	1.151391832975	0.24957107221585	0.448480400976258	ENSG00000149260	CAPN5	726	calpain 5 [Source:HGNC Symbol;Acc:HGNC:1482]	38.3588296186032	21.8807328439539	28.7713607214558	11.8603526830268	21.5317651213232	28.3844770170205
361.426248225035	-0.538724026029463	0.157621867961362	3.41782541342246	0.000631235840104489	0.00669872779879711	ENSG00000178163	ZNF518B	85460	zinc finger protein 518B [Source:HGNC Symbol;Acc:HGNC:29365]	384.716497057167	434.630920582176	465.136998330202	319.241159718139	268.168347420116	296.663566242407
41.2069207250478	-0.538676799197063	0.338385297073162	1.59190367860633	0.111406348887271	0.268416211165972	ENSG00000204381	LAYN	143903	layilin [Source:HGNC Symbol;Acc:HGNC:29471]	49.6408383299571	48.7343595160792	47.952267869093	36.5694207726661	32.2976476819848	32.046990180507
597.828222702157	-0.538202792649736	0.139136646096771	3.86815988273434	0.000109659757250749	0.00169295108040997	ENSG00000057252	SOAT1	6646	sterol O-acyltransferase 1 [Source:HGNC Symbol;Acc:HGNC:11177]	785.22780631023	657.416564084252	668.454614095156	634.528868541936	438.465035197854	402.876447983516
73.8211616677035	-0.537816622447707	0.262402184580511	2.04958896705637	0.0404045579678718	0.136700959802523	ENSG00000153551	CMTM7	112616	CKLF like MARVEL transmembrane domain containing 7 [Source:HGNC Symbol;Acc:HGNC:19178]	89.1278688196956	89.5120889070842	83.4369460922217	65.2319397566477	60.6804289782744	54.9376974522977
153.279567105366	-0.53780254119386	0.205613649259119	2.61559747191739	0.00890714942682717	0.0473800097447236	ENSG00000129514	FOXA1	3169	forkhead box A1 [Source:HGNC Symbol;Acc:HGNC:5021]	234.665781196161	173.056705220363	136.184440748224	165.05657483879	115.488558378006	95.2253422506493
255.720557541546	-0.536975420387755	0.174801161060946	3.07192135983887	0.00212685749737436	0.0164593780400255	ENSG00000182010	RTKN2	219790	rhotekin 2 [Source:HGNC Symbol;Acc:HGNC:19364]	317.024444789044	286.43868450267	298.263106145758	273.776474433203	183.020003531247	175.800631847353
205.67020904767	-0.536943974098001	0.179990154715678	2.98318524669411	0.00285265278707982	0.0207013767225272	ENSG00000120690	ELF1	1997	E74 like ETS transcription factor 1 [Source:HGNC Symbol;Acc:HGNC:3316]	276.40921342817	214.829013377002	238.802293988083	193.719093822772	168.33925458489	141.922385085102
40.2475379157687	-0.536918252190682	0.349952299742695	1.53426124813426	0.124965395122614	0.289681641830711	ENSG00000078018	MAP2	4133	microtubule associated protein 2 [Source:HGNC Symbol;Acc:HGNC:6839]	55.281842685634	45.7506232191764	42.1979957248018	32.6159698783238	38.1699472605274	27.4688487261488
835.075412229738	-0.536717962663192	0.137700939638532	3.89770733643567	9.71076720753222e-05	0.00155052421328173	ENSG00000091409	ITGA6	3655	integrin subunit alpha 6 [Source:HGNC Symbol;Acc:HGNC:6142]	955.586137851673	973.69261155595	1029.05566847073	795.631992486384	671.399585146713	585.08647786697
144.650981610753	-0.53653986515433	0.215238146860188	2.4927731119282	0.0126749810597223	0.0611010721808968	ENSG00000118894	EEF2KMT	196483	eukaryotic elongation factor 2 lysine methyltransferase [Source:HGNC Symbol;Acc:HGNC:32221]	206.460759417776	170.07296892346	139.06157682037	109.708262317998	127.233157535091	115.369164649825
441.301946355264	-0.535720747625099	0.140882305077699	3.80261202661071	0.000143178487385773	0.00210324859227658	ENSG00000085449	WDFY1	57590	WD repeat and FYVE domain containing 1 [Source:HGNC Symbol;Acc:HGNC:20451]	610.356671284245	453.527917129227	502.539767268094	424.995971141795	324.933910012695	331.457441295529
458.05647100221	-0.535359710501848	0.158492875592894	3.3778156178892	0.00073064053146036	0.0074408677317379	ENSG00000078687	TNRC6C	57690	trinucleotide repeat containing adaptor 6C [Source:HGNC Symbol;Acc:HGNC:29318]	570.869640794506	508.229749239112	541.86062692075	297.497179799257	416.933270076531	412.948359183104
207.144313754038	-0.534797419878347	0.176931869907961	3.02261780286698	0.00250598523521088	0.0186548126938087	ENSG00000136014	USP44	84101	ubiquitin specific peptidase 44 [Source:HGNC Symbol;Acc:HGNC:20064]	188.40954547961	289.422420799572	257.024155778338	127.498791342539	192.807169495485	187.703799628684
826.126243247638	-0.534699379760393	0.155617232451645	3.43599080472363	0.00059039101021943	0.00637128108000826	ENSG00000115942	ORC2	4999	origin recognition complex subunit 2 [Source:HGNC Symbol;Acc:HGNC:8488]	979.278356145517	1014.47034094695	905.338817368475	928.072597446851	592.123540836387	537.473806741645
71.2820804255801	-0.534381391960708	0.279556364165327	1.91153363135271	0.0559360391138993	0.170152825808571	ENSG00000197275	RAD54B	25788	RAD54 homolog B [Source:HGNC Symbol;Acc:HGNC:17228]	82.3586635928833	94.4849827352556	74.805537875785	74.1272042689178	46.9783966283415	54.9376974522977
174.738056092517	-0.533798366204152	0.207357323745541	2.57429232091751	0.0100445368328542	0.0518607828091088	ENSG00000214114	MYCBP	26292	MYC binding protein [Source:HGNC Symbol;Acc:HGNC:7554]	213.229964644588	235.715167455322	167.832937541825	180.870378416159	126.254440938668	124.525447558541
35.6370942496898	-0.533346890313199	0.37365756406207	1.42736810815531	0.153473818366687	0.329708200573352	ENSG00000172346	CSDC2	27254	cold shock domain containing C2 [Source:HGNC Symbol;Acc:HGNC:30359]	23.6922182938431	52.7126745786163	47.952267869093	11.8603526830268	39.1486638569512	38.4563882166084
32.9440092526224	-0.533153264246204	0.382641945269918	1.39334767355449	0.163514680834389	0.343199587293377	ENSG00000079308	TNS1	7145	tensin 1 [Source:HGNC Symbol;Acc:HGNC:11973]	30.4614235206555	40.777729391005	46.0341771543292	26.6857935368104	23.4891983141707	30.2157335987637
749.608243859091	-0.533149253491791	0.124017524379316	4.29898319741585	1.71583478701945e-05	0.000394576883944758	ENSG00000174371	EXO1	9156	exonuclease 1 [Source:HGNC Symbol;Acc:HGNC:3511]	741.22797233595	943.855248586922	977.267219172114	534.704233459794	659.654985989628	640.939803610139
11486.9312496145	-0.532712379267494	0.114293927420655	4.66089836345253	3.14832172071522e-06	0.00010400116268637	ENSG00000142676	RPL11	6135	ribosomal protein L11 [Source:HGNC Symbol;Acc:HGNC:10301]	13187.5399827015	14035.4955406308	13441.0206837068	8052.19110905164	10883.3285522324	9322.01162936404
40.16658557339	-0.53248439284561	0.359350154696803	1.48179814558557	0.138394012684439	0.309440263770317	ENSG00000053108	FSTL4	23105	follistatin like 4 [Source:HGNC Symbol;Acc:HGNC:21389]	27.0768209072493	45.7506232191764	70.0103110888757	19.7672544717114	37.1912306641037	41.2032730892233
183.01319610944	-0.531629227094966	0.193368179372787	2.74931081638855	0.00597207262293146	0.035758670018432	ENSG00000215114	UBXN2B	137886	UBX domain protein 2B [Source:HGNC Symbol;Acc:HGNC:27035]	230.152977711619	192.948280533048	222.498522912591	189.76564292843	140.935189885024	121.778562685926
121.690220804463	-0.531389263641054	0.214106025088581	2.48189775799726	0.0130684766360254	0.0625696336504313	ENSG00000176055	MBLAC2	153364	metallo-beta-lactamase domain containing 2 [Source:HGNC Symbol;Acc:HGNC:33711]	162.460925443496	136.257290891895	133.307304676078	104.76644870007	101.786526028073	91.5628290871628
538.526436501981	-0.531121449855087	0.174344818561507	3.04638505599014	0.00231611015963316	0.0175540581767319	ENSG00000166200	COPS2	9318	COP9 signalosome subunit 2 [Source:HGNC Symbol;Acc:HGNC:30747]	637.433492191494	597.741838146196	647.355616232755	627.610329476837	404.209954323021	316.807388641583
133.672472214637	-0.53034541533609	0.234436477129177	2.26221372130526	0.0236842019645073	0.0944795403580854	ENSG00000163376	KBTBD8	84541	kelch repeat and BTB domain containing 8 [Source:HGNC Symbol;Acc:HGNC:30691]	175.999335897121	127.306082001186	162.078665397534	168.021663009547	73.4037447317835	95.2253422506493
913.812878234229	-0.530128186184904	0.134215759747202	3.94982070051543	7.82097575112931e-05	0.00131603022210568	ENSG00000164134	NAA15	80155	N-alpha-acetyltransferase 15, NatA auxiliary subunit [Source:HGNC Symbol;Acc:HGNC:30782]	1224.0979451819	977.670926618487	1012.75189739524	1003.18816443935	678.25060132168	586.917734448713
3383.55401176677	-0.529897771840005	0.105374064055694	5.0287305191146	4.9373769908497e-07	2.23268924448163e-05	ENSG00000124486	USP9X	8239	ubiquitin specific peptidase 9 X-linked [Source:HGNC Symbol;Acc:HGNC:12632]	3837.01116273145	4001.19037414667	4157.46162425036	2777.29925327545	2851.9801619789	2676.38149421777
1672.30185752952	-0.52987692599883	0.116310537776578	4.55570867548284	5.22092547957058e-06	0.000155758121555044	ENSG00000122545	SEPTIN7	989	septin 7 [Source:HGNC Symbol;Acc:HGNC:1717]	2151.47906125518	1866.82434309552	1910.41835190466	1474.63718358967	1418.16034821806	1212.29185711404
28.6226910043178	-0.529237124838611	0.42791674918021	1.23677590524911	0.216170289646127	0.411116189173444	ENSG00000166257	SCN3B	55800	sodium voltage-gated channel beta subunit 3 [Source:HGNC Symbol;Acc:HGNC:20665]	13.5384104536247	50.7235170473477	35.4846782231288	6.91853906509899	29.3614978927134	35.7095033439935
50.8465407989404	-0.528722680486455	0.310459138088124	1.70303468515195	0.0885615776004363	0.230862069034134	ENSG00000214575	CPEB1	64506	cytoplasmic polyadenylation element binding protein 1 [Source:HGNC Symbol;Acc:HGNC:21744]	60.9228470413109	55.6964108755191	63.2969935872027	46.4530480085218	42.0848136462226	36.6251316348651
190.685841568485	-0.528439496648807	0.200534072436394	2.63516064990113	0.00840974700120034	0.0459295736401744	ENSG00000128513	POT1	25913	protection of telomeres 1 [Source:HGNC Symbol;Acc:HGNC:17284]	209.845362031182	245.660955111665	218.662341483064	180.870378416159	166.381821392043	122.694190976798
46.7992380083235	-0.528360707365133	0.362778637754663	1.45642728754731	0.14527453672808	0.319323788840521	ENSG00000144802	NFKBIZ	64332	NFKB inhibitor zeta [Source:HGNC Symbol;Acc:HGNC:29805]	42.8716331031447	57.6855684067876	62.3379482298208	59.3017634151342	28.3827812962896	30.2157335987637
1887.80300835829	-0.527626709388035	0.110761842125167	4.76361442952335	1.9015569464184e-06	7.09075957958293e-05	ENSG00000168036	CTNNB1	1499	catenin beta 1 [Source:HGNC Symbol;Acc:HGNC:2514]	2669.32326110633	2074.69130511309	1956.45252905899	1746.4369325757	1410.33061544667	1469.58340684896
214.053348344542	-0.527491876349696	0.191892324423876	2.74889513133682	0.00597965140871892	0.0357847759049431	ENSG00000177888	ZBTB41	360023	zinc finger and BTB domain containing 41 [Source:HGNC Symbol;Acc:HGNC:24819]	201.947955933234	266.547109189984	291.549788644085	189.76564292843	175.190270759857	159.319322611663
585.964273112034	-0.527453222061369	0.1698185583109	3.10598103827805	0.0018964887641996	0.0151207548245625	ENSG00000198833	UBE2J1	51465	ubiquitin conjugating enzyme E2 J1 [Source:HGNC Symbol;Acc:HGNC:17598]	736.715168851408	632.552094943395	663.659387308247	736.33022907125	402.252521130174	344.276237367732
48.4673187614991	-0.527340525572228	0.314917179886759	1.67453717755841	0.0940250741612874	0.239993654962225	ENSG00000137628	DDX60	55601	DExD/H-box helicase 60 [Source:HGNC Symbol;Acc:HGNC:25942]	63.1792487835817	56.6909896411534	51.7884492986204	44.4763225613507	36.2125140676799	38.4563882166084
116.507808530668	-0.52723739789966	0.231949752338503	2.27306730265536	0.0230221244665328	0.0925686417934779	ENSG00000129493	HEATR5A	25938	HEAT repeat containing 5A [Source:HGNC Symbol;Acc:HGNC:20276]	152.307117603277	127.306082001186	126.593987174405	143.312594919908	75.3611779246311	74.1658915606018
94.494910606173	-0.527166709289608	0.253773376747693	2.07731290037461	0.0377726891901919	0.130641329993132	ENSG00000140092	FBLN5	10516	fibulin 5 [Source:HGNC Symbol;Acc:HGNC:3602]	136.512305407382	113.381979282307	86.3140821643673	71.1621160981611	75.3611779246311	84.2378027601898
630.383272191066	-0.527011823508575	0.127349563605839	4.13830882954364	3.49875220869554e-05	0.000704341827527928	ENSG00000144597	EAF1	85403	ELL associated factor 1 [Source:HGNC Symbol;Acc:HGNC:20907]	664.510313098743	777.760594725999	790.253374482652	458.600303743705	550.038727190165	541.136319905132
101.17543429971	-0.526812511095464	0.231788224593283	2.27281826770906	0.0230371337279585	0.0925686417934779	ENSG00000243244	STON1	11037	stonin 1 [Source:HGNC Symbol;Acc:HGNC:17003]	90.256069690831	140.235605954432	127.553032531787	61.2784888623054	99.8290928352256	87.9003159236763
1409.60339400416	-0.526476749424932	0.111890656369895	4.70527894379735	2.53519075350737e-06	8.90046568812575e-05	ENSG00000153561	RMND5A	64795	required for meiotic nuclear division 5 homolog A [Source:HGNC Symbol;Acc:HGNC:25850]	1715.99352499692	1661.94111737486	1612.15524575891	1235.45340448196	1118.67306971238	1113.4040016999
888.262445035994	-0.52597132126392	0.122178719033817	4.30493399687994	1.67035528897557e-05	0.000387797619676148	ENSG00000122126	OCRL	4952	OCRL inositol polyphosphate-5-phosphatase [Source:HGNC Symbol;Acc:HGNC:8108]	1055.99601538272	1081.10711824445	1007.95667060833	751.155669925034	688.037767285918	745.321428769505
881.845231315337	-0.525466879471893	0.161860082754566	3.24642660827423	0.00116863575246825	0.010616714156044	ENSG00000130311	DDA1	79016	DET1 and DDB1 associated 1 [Source:HGNC Symbol;Acc:HGNC:28360]	1220.71334256849	923.963673274236	975.349128457351	577.203830573973	777.100977560482	816.740435457492
73.1220848319194	-0.524854513103832	0.269549525450108	1.94715428353065	0.0515162406776621	0.16095006980474	ENSG00000166068	SPRED1	161742	sprouty related EVH1 domain containing 1 [Source:HGNC Symbol;Acc:HGNC:20249]	98.1534757887787	82.5500375476444	75.7645832331669	84.0108315047735	46.9783966283415	51.2751842888112
76.1386104398773	-0.524770783871068	0.265424592762822	1.9770993275668	0.0480304037846548	0.153786119806138	ENSG00000138769	CDKL2	8999	cyclin dependent kinase like 2 [Source:HGNC Symbol;Acc:HGNC:1782]	64.3074496547171	91.5012464383528	114.126397528441	47.4414107321074	75.3611779246311	64.0939803610139
45.2207297022845	-0.524695862654674	0.362710782840658	1.44659571062484	0.148010188266548	0.322962814476467	ENSG00000170962	PDGFD	80310	platelet derived growth factor D [Source:HGNC Symbol;Acc:HGNC:30620]	58.6664452990402	56.6909896411534	40.2799050100381	62.2668515858909	33.2763642784085	20.1438223991758
141.21887599354	-0.524599377415752	0.218135589275801	2.4049233742985	0.0161758571096749	0.0725630827259958	ENSG00000184785	SMIM10	644538	small integral membrane protein 10 [Source:HGNC Symbol;Acc:HGNC:41913]	159.07632283009	177.0350202829	160.16057468277	151.219496708592	102.765242624497	97.0565988323925
41.9376364791211	-0.524437736170136	0.355253486803793	1.47623529578412	0.139880737335595	0.311448586399059	ENSG00000168890	TMEM150A	129303	transmembrane protein 150A [Source:HGNC Symbol;Acc:HGNC:24677]	62.0510479124463	51.718095812982	35.4846782231288	30.6392444311527	33.2763642784085	38.4563882166084
852.434128472395	-0.524299880158579	0.141976496755075	3.69286390453099	0.000221742705054463	0.00295632545935647	ENSG00000110172	CHORDC1	26973	cysteine and histidine rich domain containing 1 [Source:HGNC Symbol;Acc:HGNC:14525]	1014.25258315071	948.828142415093	1034.80994061503	889.526451227014	643.016803850424	584.170849576098
807.375293867461	-0.522899556706328	0.124761181986328	4.19120393363721	2.77478106015881e-05	0.000589957397685344	ENSG00000214753	HNRNPUL2	221092	heterogeneous nuclear ribonucleoprotein U like 2 [Source:HGNC Symbol;Acc:HGNC:25451]	1008.61157879504	969.714296493413	878.485547361783	689.877181062728	669.442151953866	628.121007537937
403.680597907014	-0.522522153921687	0.144997961226569	3.60365173069718	0.000313777434989685	0.0039108074066867	ENSG00000063601	MTMR1	8776	myotubularin related protein 1 [Source:HGNC Symbol;Acc:HGNC:7449]	538.15181553158	451.538759597958	440.201819038273	349.880404149292	305.359578084219	336.951211040759
370.914494461285	-0.522371498774507	0.158673415911203	3.29211730758249	0.000994361258420312	0.00940723192099591	ENSG00000139734	DIAPH3	81624	diaphanous related formin 3 [Source:HGNC Symbol;Acc:HGNC:15480]	433.229134515989	461.484547254301	414.307594388963	351.857129596463	307.317011277067	257.291549734927
31.870400413193	-0.522325928612854	0.386984416820513	1.34973375130791	0.177101401926481	0.362488074640606	ENSG00000114279	FGF12	2257	fibroblast growth factor 12 [Source:HGNC Symbol;Acc:HGNC:3668]	30.4614235206555	40.777729391005	41.2389503674199	19.7672544717114	34.2550808748323	24.7219638535339
179.106312167111	-0.522160590080784	0.212138560025202	2.46141290870812	0.0138390992386872	0.0650314244566303	ENSG00000169379	ARL13B	200894	ADP ribosylation factor like GTPase 13B [Source:HGNC Symbol;Acc:HGNC:25419]	207.588960288911	173.056705220363	250.310838276665	177.905290245403	145.828772867143	119.947306104183
523.84493787467	-0.522078120141018	0.141174620397212	3.69810181654527	0.000217217763971064	0.00290238377239837	ENSG00000137824	RMDN3	55177	regulator of microtubule dynamics 3 [Source:HGNC Symbol;Acc:HGNC:25550]	626.15148348014	578.844841599145	646.396570875373	384.473099474787	437.48631860143	469.717313217145
25.6945909575712	-0.521841818891929	0.457810185571235	1.1398650255909	0.25434253789366	0.453891505924498	ENSG00000198205	ZXDA	7789	zinc finger X-linked duplicated A [Source:HGNC Symbol;Acc:HGNC:13198]	36.1024278763324	22.8753116095882	31.6484967936013	14.8254408537836	31.318931085561	17.3969375265609
326.214978237915	-0.521458342876147	0.159781318759649	3.2635751596252	0.00110015999250802	0.0101313365875416	ENSG00000166908	PIP4K2C	79837	phosphatidylinositol-5-phosphate 4-kinase type 2 gamma [Source:HGNC Symbol;Acc:HGNC:23786]	442.254741485072	327.216413893675	386.495279024889	270.811386262446	261.317331245149	269.194717516259
106.02327911964	-0.520902659320589	0.232306968672564	2.24230320036072	0.0249417830623728	0.0979803789085563	ENSG00000107362	ABHD17B	51104	abhydrolase domain containing 17B [Source:HGNC Symbol;Acc:HGNC:24278]	144.40971150533	126.311503235552	102.617853239859	112.673350488755	70.4675949425122	79.6596613058316
232.153702187611	-0.520753246087512	0.203384862610767	2.5604326664375	0.0104541919608205	0.0531129076279344	ENSG00000183814	LIN9	286826	lin-9 DREAM MuvB core complex component [Source:HGNC Symbol;Acc:HGNC:30830]	284.306619526118	265.55253042435	252.228928991429	300.462267970013	143.871339674296	146.50052653946
938.027269816574	-0.52055321932891	0.119603330720445	4.35233045930489	1.34698027390149e-05	0.000326333397153663	ENSG00000082212	ME2	4200	malic enzyme 2 [Source:HGNC Symbol;Acc:HGNC:6984]	1192.50832079011	1056.24264910359	1063.58130133648	878.654461267572	733.058730721412	704.118155680282
74.7254044242284	-0.520080834486579	0.264014492537932	1.96989502162218	0.0488504031221988	0.155222348043505	ENSG00000163347	CLDN1	9076	claudin 1 [Source:HGNC Symbol;Acc:HGNC:2032]	93.6406723042372	93.4904039696213	76.7236285905487	70.1737533745755	54.8081293997317	59.5158389066558
155.120772409281	-0.519962584691728	0.217808762502555	2.38724364767293	0.0169752369059838	0.0749104530182069	ENSG00000117533	VAMP4	8674	vesicle associated membrane protein 4 [Source:HGNC Symbol;Acc:HGNC:12645]	157.948121958954	196.926595595585	191.809071476372	155.172947602935	127.233157535091	101.634740286751
368.83336340315	-0.519946277851611	0.162151474127192	3.20654672213319	0.00134338487709469	0.0116789679523031	ENSG00000110422	HIPK3	10114	homeodomain interacting protein kinase 3 [Source:HGNC Symbol;Acc:HGNC:4915]	490.767378943894	372.967037112851	425.816138677545	426.972696588967	244.679149105945	251.797779989698
871.612299230974	-0.519457065463654	0.124167309656383	4.18352517181202	2.87023292597526e-05	0.000603895014407884	ENSG00000122203	KIAA1191	57179	KIAA1191 [Source:HGNC Symbol;Acc:HGNC:29209]	1076.30363106316	1060.22096416613	943.700631663749	762.027659884475	671.399585146713	716.021323461613
3218.29626219529	-0.519134154008783	0.118176793337531	4.39286038610014	1.11868972362573e-05	0.000286021113093254	ENSG00000124767	GLO1	2739	glyoxalase I [Source:HGNC Symbol;Acc:HGNC:4323]	3984.80547685019	3707.78963828456	3648.20853948059	3135.08655921343	2618.06689543361	2215.82046390934
1152.49238586698	-0.519083653819021	0.119342535775034	4.34952760512411	1.36431109544011e-05	0.000328709466513691	ENSG00000164091	WDR82	80335	WD repeat domain 82 [Source:HGNC Symbol;Acc:HGNC:28826]	1570.45561262046	1267.09334741806	1242.92278316689	1003.18816443935	952.291248320338	879.003159236763
322.332249218157	-0.519077266048114	0.160010441984399	3.24402120018345	0.00117854974060918	0.0106747715294788	ENSG00000120800	UTP20	27340	UTP20 small subunit processome component [Source:HGNC Symbol;Acc:HGNC:17897]	375.690890088084	383.907403534828	376.904825451071	308.369169758698	229.998400159588	259.122806316671
102.144830748997	-0.518763338579196	0.233568529949756	2.22103268231722	0.0263487478677411	0.101395794580712	ENSG00000213793	ZNF888	388559	zinc finger protein 888 [Source:HGNC Symbol;Acc:HGNC:38695]	90.256069690831	124.322345704284	144.815848964661	56.3366752443775	103.743959220921	93.394085668906
790.986747090327	-0.518750590484138	0.139808049022273	3.71044867668167	0.000206892239124257	0.00279979543693277	ENSG00000049449	RCN1	5954	reticulocalbin 1 [Source:HGNC Symbol;Acc:HGNC:9934]	1069.53442583635	927.941988336773	773.94960340716	887.549725779842	541.230277822351	545.71446135949
301.753918508689	-0.51857538716178	0.184415261650956	2.81199821814797	0.00492347760649826	0.0308200542939837	ENSG00000166263	STXBP4	252983	syntaxin binding protein 4 [Source:HGNC Symbol;Acc:HGNC:19694]	293.332226495201	412.750187738222	359.642009018197	292.555366181329	226.083533773893	226.160187845292
805.575406656747	-0.518473488287729	0.163418607651076	3.17267106690047	0.00151043546179397	0.0127827984367885	ENSG00000125870	SNRPB2	6629	small nuclear ribonucleoprotein polypeptide B2 [Source:HGNC Symbol;Acc:HGNC:11155]	902.56069690831	992.589608103001	918.765452371821	909.293705698725	590.16610764354	520.076869215085
158.928984401824	-0.518452496547809	0.200967989277796	2.57977650277008	0.00988642766386122	0.0511586750035586	ENSG00000135378	PRRG4	79056	proline rich and Gla domain 4 [Source:HGNC Symbol;Acc:HGNC:30799]	190.665947221881	181.013335345437	187.972890046844	158.138035773691	106.680109010192	129.1035890129
164.619115475266	-0.51828843087735	0.19459790877243	2.66338129811793	0.00773596999903688	0.0433783985864805	ENSG00000102781	KATNAL1	84056	katanin catalytic subunit A1 like 1 [Source:HGNC Symbol;Acc:HGNC:28361]	198.563353319828	193.942859298683	187.972890046844	157.149673050106	115.488558378006	134.597358758129
125.648296322275	-0.518176625727734	0.221010566099273	2.34457851890656	0.0190485992231588	0.0810568855952551	ENSG00000153485	TMEM251	26175	transmembrane protein 251 [Source:HGNC Symbol;Acc:HGNC:20218]	187.281344608474	126.311503235552	126.593987174405	149.242771261421	93.9567932566829	70.5033783971153
629.573113620195	-0.517928592353238	0.152229183088566	3.40229502546768	0.000668224597187079	0.00695637934229289	ENSG00000164070	HSPA4L	22824	heat shock protein family A (Hsp70) member 4 like [Source:HGNC Symbol;Acc:HGNC:17041]	743.484374078221	683.275611990743	780.662920908833	673.075014761774	462.932950108448	434.007809873152
108.663215704866	-0.517905192252666	0.2355895767418	2.19833661325465	0.0279251271079005	0.105823832214086	ENSG00000158122	PRXL2C	195827	peroxiredoxin like 2C [Source:HGNC Symbol;Acc:HGNC:16881]	142.153309763059	121.338609407381	115.085442885823	131.452242236881	71.446311538936	70.5033783971153
326.764537679916	-0.517570717114459	0.152708053268395	3.3892823989105	0.000700758018139897	0.00721867060927711	ENSG00000265972	TXNIP	10628	thioredoxin interacting protein [Source:HGNC Symbol;Acc:HGNC:16952]	406.15231360874	389.874876128634	358.682963660815	274.764837156789	256.423748263031	274.688487261488
893.575431579658	-0.517279361821427	0.139647596889757	3.70417660842232	0.000212078471356734	0.00285893102822276	ENSG00000115461	IGFBP5	3488	insulin like growth factor binding protein 5 [Source:HGNC Symbol;Acc:HGNC:5474]	1072.91902844975	1022.42697107203	1052.0727570479	608.831437728712	868.121621027893	737.08077415166
154.437339294756	-0.517183900707305	0.210827790346771	2.45311066371581	0.0141626760783862	0.0661161291964414	ENSG00000164603	BMT2	154743	base methyltransferase of 25S rRNA 2 homolog [Source:HGNC Symbol;Acc:HGNC:26475]	210.973562902318	167.089232626557	166.873892184443	150.231133985007	138.977756692177	92.4784573780344
157.028462640231	-0.516766159378328	0.206162592343827	2.5065951756975	0.012190023474046	0.0595209083327815	ENSG00000164066	INTU	27152	inturned planar cell polarity protein [Source:HGNC Symbol;Acc:HGNC:29239]	131.99950192284	194.937438064317	230.170885771646	107.731536870827	154.637222234957	122.694190976798
295.272276506628	-0.516562820776004	0.167446318370812	3.08494582503791	0.00203589232827224	0.0158770779448721	ENSG00000115963	RND3	390	Rho family GTPase 3 [Source:HGNC Symbol;Acc:HGNC:671]	347.485868309699	312.297732409161	382.659097595362	246.102318172807	264.253481034421	218.835161518319
589.86132388496	-0.515854726535621	0.132814785541767	3.8840158076632	0.000102745223207783	0.00161154849793707	ENSG00000068796	KIF2A	3796	kinesin family member 2A [Source:HGNC Symbol;Acc:HGNC:6318]	753.638181918439	654.432827787349	669.413659452538	578.192193297559	453.14578414421	430.345296709665
46.9903770407617	-0.515160430277313	0.336326861922438	1.5317254986196	0.125590187380131	0.290581836565558	ENSG00000144959	NCEH1	57552	neutral cholesterol ester hydrolase 1 [Source:HGNC Symbol;Acc:HGNC:29260]	63.1792487835817	48.7343595160792	49.8703585838567	64.2435770330621	29.3614978927134	26.5532204352772
875.375686701625	-0.514843736885473	0.141958436401075	3.62672166542385	0.000287042413550094	0.0036617547471722	ENSG00000114439	BBX	56987	BBX high mobility group box domain containing [Source:HGNC Symbol;Acc:HGNC:14422]	1011.99618140844	1017.45407724386	1041.5232581167	912.258793869482	652.803969814662	616.217839756605
53.0094105150042	-0.514790404054337	0.31373480453317	1.64084569711777	0.100829449654927	0.250965721989743	ENSG00000115604	IL18R1	8809	interleukin 18 receptor 1 [Source:HGNC Symbol;Acc:HGNC:5988]	56.4100435567694	66.636777297496	63.2969935872027	54.3599497972064	35.2337974712561	42.1189013800949
115.319790399834	-0.51456200928641	0.252698381055137	2.03626951283924	0.0417232994455624	0.1400289853173	ENSG00000205133	TRIQK	286144	triple QxxK/R motif containing [Source:HGNC Symbol;Acc:HGNC:27828]	118.461091469216	145.208499782603	139.06157682037	131.452242236881	89.063210274564	68.6721218153721
2065.03262271607	-0.514525581184277	0.1120996126315	4.5898961566946	4.43466577510381e-06	0.000139232421058246	ENSG00000084090	STARD7	56910	StAR related lipid transfer domain containing 7 [Source:HGNC Symbol;Acc:HGNC:18063]	2553.11857137938	2271.61790070867	2455.15611489756	1909.51678196732	1544.41478915673	1656.37157818677
129.150971093939	-0.514479208123405	0.209555213664291	2.45510096898664	0.0140845022351739	0.065877712077394	ENSG00000196505	GDAP2	54834	ganglioside induced differentiation associated protein 2 [Source:HGNC Symbol;Acc:HGNC:18010]	161.33272457236	156.14886620458	138.102531462988	116.626801383097	104.722675817345	97.9722271232642
108.194397163454	-0.514197366368338	0.229800264034441	2.23758387976123	0.0252482037553913	0.0986723577270518	ENSG00000054983	GALC	2581	galactosylceramidase [Source:HGNC Symbol;Acc:HGNC:4115]	144.40971150533	105.425349157233	131.389213961315	105.754811423656	87.1057770817165	75.0815198514735
514.112094904825	-0.514167128955997	0.146251128384068	3.5156455518466	0.000438686223714661	0.00507353535963074	ENSG00000094975	SUCO	51430	SUN domain containing ossification factor [Source:HGNC Symbol;Acc:HGNC:1240]	507.690392010925	685.264769522012	625.297573012972	426.972696588967	437.48631860143	401.960819692645
156.67983728996	-0.513953611473835	0.201949413605229	2.54496213828337	0.010928958755951	0.054889370560866	ENSG00000138795	LEF1	51176	lymphoid enhancer binding factor 1 [Source:HGNC Symbol;Acc:HGNC:6551]	207.588960288911	187.975386704877	158.242483968007	121.568615001025	129.190590727939	135.512987049001
143.90265493632	-0.51391866325392	0.203813029714931	2.52152015978923	0.0116848979695377	0.0577054924583646	ENSG00000101000	PROCR	10544	protein C receptor [Source:HGNC Symbol;Acc:HGNC:9452]	171.486532412579	157.143444970215	178.382436473026	134.417330407638	105.701392413768	116.284792940697
1156.19437419386	-0.513508317229719	0.137934760177525	3.72283474135761	0.000196998471174782	0.00270376497414178	ENSG00000136108	CKAP2	26586	cytoskeleton associated protein 2 [Source:HGNC Symbol;Acc:HGNC:1990]	1409.1228880481	1299.91444668399	1336.90922819031	1253.2439335065	865.185471238622	772.790277495654
58.3819331280655	-0.513068372820499	0.307975633718491	1.66593819980407	0.0957257241483657	0.242546529574335	ENSG00000099337	KCNK6	9424	potassium two pore domain channel subfamily K member 6 [Source:HGNC Symbol;Acc:HGNC:6281]	55.281842685634	78.5717224851073	69.0512657314939	26.6857935368104	68.5101617496646	52.1908125796828
117.457696744011	-0.513005374756498	0.220763579510283	2.32377720951296	0.0201374378293324	0.0844156378601452	ENSG00000174206	C12orf66	144577	chromosome 12 open reading frame 66 [Source:HGNC Symbol;Acc:HGNC:26517]	120.717493211486	144.213921016969	149.61107575157	102.789723252899	94.9355098531067	92.4784573780344
177.125319835864	-0.51291625024807	0.213230370187686	2.40545589165652	0.0161523016974419	0.072499905285666	ENSG00000158234	FAIM	55179	Fas apoptotic inhibitory molecule [Source:HGNC Symbol;Acc:HGNC:18703]	209.845362031182	202.894068189391	201.39952505019	217.439799188826	120.382141360125	110.791023195467
298.657991363601	-0.512902529168596	0.181207219794533	2.83047513090354	0.00464789243717806	0.0295219121835225	ENSG00000146373	RNF217	154214	ring finger protein 217 [Source:HGNC Symbol;Acc:HGNC:21487]	279.793816041576	405.788136378782	370.191507949398	275.753199880374	225.10481717747	235.316470754008
213.361711382409	-0.512871835792679	0.18090858557815	2.8349778654984	0.00458288608093512	0.0292315770604488	ENSG00000111981	ULBP1	80329	UL16 binding protein 1 [Source:HGNC Symbol;Acc:HGNC:14893]	208.717161160047	270.525424252521	274.286972211212	157.149673050106	206.509201845418	162.98183577515
342.286614709768	-0.512474090736355	0.154961328130519	3.3071095667476	0.000942640143134137	0.00903071612224712	ENSG00000172667	ZMAT3	64393	zinc finger matrin-type 3 [Source:HGNC Symbol;Acc:HGNC:29983]	416.306121448958	373.961615878485	414.307594388963	328.136424230409	270.125780612963	250.882151698826
59.5734437589262	-0.51220999336758	0.287434860709225	1.78200372809247	0.0747486237820821	0.205345453124072	ENSG00000115425	PECR	55825	peroxisomal trans-2-enoyl-CoA reductase [Source:HGNC Symbol;Acc:HGNC:18281]	82.3586635928833	66.636777297496	61.378902872439	55.348312520792	45.0209634354939	46.697042834453
576.745351326131	-0.51206141098819	0.172434682043464	2.96959639974932	0.00298191236365681	0.021320233590063	ENSG00000123737	EXOSC9	5393	exosome component 9 [Source:HGNC Symbol;Acc:HGNC:9137]	601.331064315162	665.373194209326	751.891560187378	625.633604029666	404.209954323021	412.032730892233
1912.1877621358	-0.512021857572474	0.130221213480953	3.93193892059197	8.42634776502665e-05	0.00139126578425556	ENSG00000196504	PRPF40A	55660	pre-mRNA processing factor 40 homolog A [Source:HGNC Symbol;Acc:HGNC:16463]	2090.55621421387	2250.73174663035	2394.7362573825	1776.08781428327	1603.13778494215	1357.87675536262
199.464217188796	-0.511937826955616	0.185074186028004	2.76612226665773	0.0056727261541949	0.0343549218688526	ENSG00000186951	PPARA	5465	peroxisome proliferator activated receptor alpha [Source:HGNC Symbol;Acc:HGNC:9232]	227.896575969348	208.861540783197	266.614609352157	162.091486668034	168.33925458489	162.98183577515
487.760783122235	-0.511916747466058	0.135271203482601	3.78437342380783	0.000154096307928182	0.00223920042659668	ENSG00000012174	MBTPS2	51360	membrane bound transcription factor peptidase, site 2 [Source:HGNC Symbol;Acc:HGNC:15455]	585.536252119266	571.882790239705	562.959624783151	398.310177604985	402.252521130174	405.623332856131
222.596788802545	-0.511792835440446	0.179366028762534	2.85334318305067	0.00432618739265106	0.0280970337682413	ENSG00000100505	TRIM9	114088	tripartite motif containing 9 [Source:HGNC Symbol;Acc:HGNC:16288]	205.332558546641	274.503739315058	299.22215150314	119.591889553854	229.998400159588	206.931993736988
692.611975754058	-0.511299500859446	0.157283700692402	3.25081046928943	0.00115076545067052	0.0105016012776175	ENSG00000023287	RB1CC1	9821	RB1 inducible coiled-coil 1 [Source:HGNC Symbol;Acc:HGNC:15574]	667.89491571215	869.261841164351	907.256908083239	652.319397566477	547.102577400893	511.83621459724
35.4263384441159	-0.511261878296261	0.387370568131815	1.31982633776732	0.186893005951579	0.375490109271749	ENSG00000105996	HOXA2	3199	homeobox A2 [Source:HGNC Symbol;Acc:HGNC:5103]	50.7690392010925	34.8102567971994	39.3208596526562	20.755617195297	29.3614978927134	37.5407599257367
333.657661434755	-0.5111389448156	0.165306797119824	3.0920624785023	0.00198771008319742	0.0156159056659194	ENSG00000096717	SIRT1	23411	sirtuin 1 [Source:HGNC Symbol;Acc:HGNC:14929]	488.510977201623	369.983300815948	324.157330795068	274.764837156789	279.912946577201	264.6165760619
95.7226557246594	-0.51105171372603	0.263812052454415	1.93718106876234	0.0527232135548032	0.163456798431993	ENSG00000166275	BORCS7	119032	BLOC-1 related complex subunit 7 [Source:HGNC Symbol;Acc:HGNC:23516]	125.230296696028	95.4795615008899	106.454034669386	135.405693131223	57.7442791890031	54.022069161426
186.300559324619	-0.510819321105964	0.187674262062633	2.72184004078027	0.00649195575550066	0.0380405435770475	ENSG00000135919	SERPINE2	5270	serpin family E member 2 [Source:HGNC Symbol;Acc:HGNC:8951]	213.229964644588	210.850698314465	232.08897648641	169.998388456718	135.062890306482	156.572437739048
469.793854771323	-0.510462736465147	0.178689714442677	2.8566990442469	0.00428071511171458	0.0278614320294678	ENSG00000180667	YOD1	55432	YOD1 deubiquitinase [Source:HGNC Symbol;Acc:HGNC:25035]	420.8189249335	627.579201115224	611.870938009626	451.681764678606	354.295407905409	352.516891985577
62.5966797541216	-0.510104990856317	0.282679593040697	1.80453419141182	0.0711476041024273	0.199223154833021	ENSG00000110042	DTX4	23220	deltex E3 ubiquitin ligase 4 [Source:HGNC Symbol;Acc:HGNC:29151]	50.7690392010925	82.5500375476444	87.2731275217492	35.5810580490805	62.637862171122	56.7689540340409
179.733898844374	-0.509696158055547	0.227607341923082	2.2393660667932	0.0251321073840187	0.0983454986719156	ENSG00000108830	RND2	8153	Rho family GTPase 2 [Source:HGNC Symbol;Acc:HGNC:18315]	287.691222139524	181.013335345437	170.710073613971	120.58025227744	152.67978904211	165.728720647765
488.437748945067	-0.509671361772509	0.149223936718102	3.41547993560393	0.000636697199681247	0.00671552076843954	ENSG00000153250	RBMS1	5937	RNA binding motif single stranded interacting protein 1 [Source:HGNC Symbol;Acc:HGNC:9907]	666.766714841014	532.099639614334	521.720674415731	473.425744597488	418.890703269378	317.723016932455
1534.6926121714	-0.509559724446809	0.132756389923363	3.83830657598451	0.000123885746409727	0.00186505759098072	ENSG00000136628	EPRS1	2058	glutamyl-prolyl-tRNA synthetase 1 [Source:HGNC Symbol;Acc:HGNC:3418]	1650.55787447107	1823.06287740762	1926.72212298016	1455.85829184155	1231.22547830112	1120.72902802687
945.294419946104	-0.5091167937161	0.11956365036415	4.25812353642184	2.06150024179528e-05	0.000457569989566246	ENSG00000124214	STAU1	6780	staufen double-stranded RNA binding protein 1 [Source:HGNC Symbol;Acc:HGNC:11370]	1121.43166590858	1077.12880318191	1132.63256706798	789.701816144871	749.696912860616	801.174754512674
823.99290422382	-0.508918477579033	0.144059444306216	3.53269776952121	0.000411342429599247	0.00484584804924628	ENSG00000146463	ZMYM4	9202	zinc finger MYM-type containing 4 [Source:HGNC Symbol;Acc:HGNC:13055]	884.509482970144	1010.49202588442	1001.24335310666	803.538894275069	650.846536621814	593.327132484815
33.0621279032007	-0.508742625691783	0.392199051812332	1.29715414491929	0.194578154699015	0.38499471947712	ENSG00000088386	SLC15A1	6564	solute carrier family 15 member 1 [Source:HGNC Symbol;Acc:HGNC:10920]	27.0768209072493	34.8102567971994	53.7065400133841	15.8138035773691	30.3402144891372	36.6251316348651
61.7677642106549	-0.508710836944147	0.329484303251726	1.54396076512177	0.122597837802331	0.285644112306467	ENSG00000120658	ENOX1	55068	ecto-NOX disulfide-thiol exchanger 1 [Source:HGNC Symbol;Acc:HGNC:25474]	92.5124714331018	66.636777297496	59.4608121576753	39.5345089434228	40.127380453375	72.3346349788586
535.813631599624	-0.508302310193444	0.139460484547915	3.6447765963326	0.000267624173462206	0.00344669219786235	ENSG00000165105	RASEF	158158	RAS and EF-hand domain containing [Source:HGNC Symbol;Acc:HGNC:26464]	583.279850376996	629.568358646492	675.167931596829	454.646852849363	462.932950108448	409.285846019618
211.361847919962	-0.508248954208874	0.191183735593052	2.65843196667481	0.00785051990462196	0.0438031541087079	ENSG00000154917	RAB6B	51560	RAB6B, member RAS oncogene family [Source:HGNC Symbol;Acc:HGNC:14902]	239.178584680702	226.763958564613	274.286972211212	128.487154066124	202.594335459723	196.8600825374
94.097031489892	-0.508166662670696	0.244853006955099	2.07539482153014	0.0379499577445998	0.131104771353137	ENSG00000005471	ABCB4	5244	ATP binding cassette subfamily B member 4 [Source:HGNC Symbol;Acc:HGNC:45]	91.3842705619664	104.430770391598	136.184440748224	70.1737533745755	76.3398945210549	86.069059341933
1140.92284962286	-0.508020497380825	0.137311190532777	3.69977490843732	0.000215790775516482	0.00289549597923506	ENSG00000069329	VPS35	55737	VPS35 retromer complex component [Source:HGNC Symbol;Acc:HGNC:13487]	1486.96874815644	1219.35356666761	1271.69414388835	1296.73189334427	845.611139310146	725.177606370329
107.857416770245	-0.507766098338129	0.233673156368554	2.17297573340975	0.0297821437289381	0.111021162673331	ENSG00000107518	ATRNL1	26033	attractin like 1 [Source:HGNC Symbol;Acc:HGNC:29063]	100.40987753105	152.170551142043	128.512077889169	89.9410078462869	90.0419268709878	86.069059341933
153.521648452998	-0.507678904050928	0.200859977853145	2.52752643646166	0.0114869175576135	0.0569365864542814	ENSG00000083535	PIBF1	10464	progesterone immunomodulatory binding factor 1 [Source:HGNC Symbol;Acc:HGNC:23352]	163.589126314631	184.991650407974	191.809071476372	140.347506749151	121.360857956549	119.031677813312
144.047397917356	-0.507591866768566	0.200720575625174	2.5288482019723	0.0114437509549709	0.0568621639291892	ENSG00000124145	SDC4	6385	syndecan 4 [Source:HGNC Symbol;Acc:HGNC:10661]	157.948121958954	173.056705220363	176.464345758262	121.568615001025	112.552408588735	122.694190976798
505.480674538662	-0.507538001429424	0.142566913479824	3.55999852308825	0.000370856879598424	0.00445874456731479	ENSG00000112029	FBXO5	26271	F-box protein 5 [Source:HGNC Symbol;Acc:HGNC:13584]	553.946627727475	568.899053942802	657.905115163955	409.182167564426	449.230917758515	393.7201650748
310.81980182278	-0.506984178274807	0.1613350435672	3.14243060320392	0.00167551426043859	0.0137571526573546	ENSG00000137642	SORL1	6653	sortilin related receptor 1 [Source:HGNC Symbol;Acc:HGNC:11185]	305.74243607769	391.864033659902	390.331460454417	179.882015692574	285.785246155744	311.313618896353
184.394415133861	-0.506937192558546	0.194053290625005	2.61236071249195	0.00899193248840107	0.0476281598893936	ENSG00000235750	KIAA0040	9674	KIAA0040 [Source:HGNC Symbol;Acc:HGNC:28950]	249.332392520921	228.753116095882	170.710073613971	180.870378416159	144.85005627072	131.850473885514
1069.80980131928	-0.506746488493959	0.121269457767305	4.17868190246482	2.93203437459738e-05	0.000613701633605279	ENSG00000133606	MKRN1	23608	makorin ring finger protein 1 [Source:HGNC Symbol;Acc:HGNC:7112]	1138.35467897561	1317.81686446541	1305.26073139671	747.202219030691	1011.99296070219	898.231353345067
186.69524340758	-0.506328134707102	0.186479840627033	2.71518965805949	0.00662378251258242	0.0384862934605788	ENSG00000155974	GRIP1	23426	glutamate receptor interacting protein 1 [Source:HGNC Symbol;Acc:HGNC:18708]	219.999169871401	198.915753126854	237.843248630701	168.021663009547	150.722355849262	144.669269957717
107.515713000067	-0.506262549458265	0.22961729209947	2.20481020758207	0.0274674154606922	0.104481358433185	ENSG00000164162	ANAPC10	10393	anaphase promoting complex subunit 10 [Source:HGNC Symbol;Acc:HGNC:24077]	109.435484500133	129.295239532455	140.020622177751	93.8944587406292	90.0419268709878	82.4065461784465
74.5222682620643	-0.506143638578075	0.2778445686042	1.82167908165625	0.068503693768592	0.194057768063171	ENSG00000183145	RIPPLY3	53820	ripply transcriptional repressor 3 [Source:HGNC Symbol;Acc:HGNC:3047]	81.2304627217479	94.4849827352556	84.3959914496036	83.0224687811879	50.8932630140366	53.1064408705544
395.833202315282	-0.506024478501256	0.149772092207726	3.37862996398173	0.00072847990161729	0.00743135347449489	ENSG00000140450	ARRDC4	91947	arrestin domain containing 4 [Source:HGNC Symbol;Acc:HGNC:28087]	421.947125804635	486.349016395158	484.317905477839	286.625189839816	381.699472605274	314.060503768968
213.672659215013	-0.505895281430602	0.20128921186623	2.51327568298496	0.0119615820614006	0.0586892360332447	ENSG00000174718	RESF1	55196	retroelement silencing factor 1 [Source:HGNC Symbol;Acc:HGNC:25559]	241.434986422973	243.671797580396	257.98320113572	247.090680896393	152.67978904211	139.175500212487
364.101456082581	-0.505819802468869	0.147163007886521	3.43713960276562	0.000587892510259198	0.00634997266651624	ENSG00000188848	BEND4	389206	BEN domain containing 4 [Source:HGNC Symbol;Acc:HGNC:23815]	384.716497057167	450.544180832324	445.956091182564	263.892847197347	332.763642784085	306.735477441995
291.752930545247	-0.505559401221728	0.177216904493394	2.85277187674032	0.00433397213431792	0.0281281256322897	ENSG00000141446	ESCO1	114799	establishment of sister chromatid cohesion N-acetyltransferase 1 [Source:HGNC Symbol;Acc:HGNC:24645]	332.819256984939	333.18388648748	353.887736873906	312.32262065304	196.72203588118	221.582046390934
339.296165814133	-0.505278434037031	0.172113462861955	2.93572870846422	0.00332765206058519	0.0231237473177935	ENSG00000163807	KIAA1143	57456	KIAA1143 [Source:HGNC Symbol;Acc:HGNC:29198]	410.665117093281	411.755608972587	361.560099732961	373.601109515346	259.359898052302	218.835161518319
2051.65603678391	-0.505238961537498	0.128692688252036	3.92593369833117	8.63939523620934e-05	0.00141679067479866	ENSG00000205339	IPO7	10527	importin 7 [Source:HGNC Symbol;Acc:HGNC:9852]	2310.55538408527	2480.47944149187	2411.04002845799	1990.56252530134	1669.69051349897	1447.60832786804
53.328725671816	-0.505071350475866	0.321363411315543	1.57165169615387	0.116031350300277	0.275506256718074	ENSG00000146197	SCUBE3	222663	signal peptide, CUB domain and EGF like domain containing 3 [Source:HGNC Symbol;Acc:HGNC:13655]	71.0766548815294	46.7452019848107	70.0103110888757	46.4530480085218	50.8932630140366	34.7938750531219
576.690559927277	-0.504859787031851	0.156812413699454	3.21951416422595	0.00128408016901184	0.0113589544293828	ENSG00000131242	RAB11FIP4	84440	RAB11 family interacting protein 4 [Source:HGNC Symbol;Acc:HGNC:30267]	612.613073026516	657.416564084252	737.50587982665	320.229522441725	550.038727190165	582.339592994355
217.173088477083	-0.504482032377423	0.176394041717399	2.85997206858978	0.00423678322157562	0.0276795557209029	ENSG00000136943	CTSV	1515	cathepsin V [Source:HGNC Symbol;Acc:HGNC:2538]	314.768043046773	229.747694861516	222.498522912591	196.684181993529	179.105137145552	160.234950902535
1406.04315955044	-0.504413310663247	0.115621881236619	4.36261117072617	1.28519241818126e-05	0.000317223057549014	ENSG00000107164	FUBP3	8939	far upstream element binding protein 3 [Source:HGNC Symbol;Acc:HGNC:4005]	2014.9667558478	1546.56998056129	1395.41099499061	1356.0336567594	1078.54568925901	1044.73187988453
1056.6872618387	-0.504080476245361	0.124969108491026	4.03364065193406	5.49192828639896e-05	0.00101613250233388	ENSG00000006831	ADIPOR2	79602	adiponectin receptor 2 [Source:HGNC Symbol;Acc:HGNC:24041]	1206.04673124373	1312.84397063724	1195.92956065518	962.665292772346	807.441192049619	855.1968236741
277.079150523911	-0.503931221692084	0.178662869042744	2.82057052140767	0.00479383353571658	0.0302615636092967	ENSG00000028839	TBPL1	9519	TATA-box binding protein like 1 [Source:HGNC Symbol;Acc:HGNC:11589]	366.665283119001	324.232677596772	272.368881496448	328.136424230409	174.211554163433	196.8600825374
26.8549510641797	-0.503832051814094	0.420121881469984	1.19925210762937	0.230429931333264	0.427588476164114	ENSG00000185664	PMEL	6490	premelanosome protein [Source:HGNC Symbol;Acc:HGNC:10880]	16.9230130670308	40.777729391005	37.4027689378925	13.837078130198	28.3827812962896	23.8063355626623
697.225891856849	-0.503519442237825	0.140706668344907	3.57850447431229	0.000345565953628707	0.00421743584292679	ENSG00000091436	MAP3K20	51776	mitogen-activated protein kinase kinase kinase 20 [Source:HGNC Symbol;Acc:HGNC:17797]	943.175928269184	757.869019413313	735.587789111886	766.969473502403	540.251561225927	439.501579618381
1852.48281238717	-0.503320419733394	0.134898963259748	3.73109183029264	0.000190651707826384	0.00263155814025962	ENSG00000101972	STAG2	10735	stromal antigen 2 [Source:HGNC Symbol;Acc:HGNC:11355]	1955.17210967763	2274.60163700557	2273.89654235239	1801.7852450965	1425.01136439302	1384.4299757979
657.065698756785	-0.503226264887532	0.148689567526539	3.38440869294823	0.000713317394900714	0.00730126140946094	ENSG00000134602	STK26	51765	serine/threonine kinase 26 [Source:HGNC Symbol;Acc:HGNC:18174]	801.022618506125	788.700961147976	702.021201603521	721.504788217467	479.571132247652	449.573490817969
52.3909377987562	-0.503204791199162	0.31152847791239	1.61527701920296	0.106250717984418	0.259989219525783	ENSG00000048052	HDAC9	9734	histone deacetylase 9 [Source:HGNC Symbol;Acc:HGNC:14065]	55.281842685634	68.6259348287646	60.4198575150571	42.4995971141795	50.8932630140366	36.6251316348651
2158.49329001246	-0.503090389291813	0.111361009227521	4.51765292701283	6.25288658137372e-06	0.000178723425659595	ENSG00000184575	XPOT	11260	exportin for tRNA [Source:HGNC Symbol;Acc:HGNC:12826]	2294.76057188938	2583.91563311783	2720.81167889233	1782.01799062478	1794.96623784121	1774.48762770921
25.7869987108442	-0.50269790473517	0.453073545336698	1.10952826513319	0.267202357962593	0.468968193504513	ENSG00000167994	RAB3IL1	5866	RAB3A interacting protein like 1 [Source:HGNC Symbol;Acc:HGNC:9780]	20.307615680437	33.8156780315652	35.4846782231288	10.8719899594413	17.616898735628	36.6251316348651
747.457902911627	-0.502577710259707	0.151404760005391	3.31943137218283	0.000902009727646492	0.00873817417214055	ENSG00000091039	OSBPL8	114882	oxysterol binding protein like 8 [Source:HGNC Symbol;Acc:HGNC:16396]	882.253081227873	841.413635726592	881.362683433929	823.30614874678	564.719476136521	491.692392198064
27.1115338143167	-0.502418946698402	0.464757541561482	1.08103452180762	0.279681757718801	0.48331145327166	ENSG00000175874	CREG2	200407	cellular repressor of E1A stimulated genes 2 [Source:HGNC Symbol;Acc:HGNC:14272]	32.7178252629262	39.7831506253708	21.0989978624009	11.8603526830268	35.2337974712561	21.9750789809191
44.1801013155874	-0.502415731589486	0.359115395975817	1.39903701489679	0.16180188353585	0.340962793700394	ENSG00000174007	CEP19	84984	centrosomal protein 19 [Source:HGNC Symbol;Acc:HGNC:28209]	56.4100435567694	63.6530410005932	34.5256328657469	47.4414107321074	26.4253481034421	36.6251316348651
1688.50287112931	-0.501901981127513	0.122710128565398	4.09014306312968	4.31107189985991e-05	0.000838617662189442	ENSG00000171490	RSL1D1	26156	ribosomal L1 domain containing 1 [Source:HGNC Symbol;Acc:HGNC:24534]	2178.55588216243	1763.38815146956	1964.12489191805	1777.07617700686	1270.37414215807	1177.49798206091
424.511191378904	-0.501816541276909	0.14743540460409	3.40363661377295	0.000664951519439292	0.00692910358046843	ENSG00000179833	SERTAD2	9792	SERTA domain containing 2 [Source:HGNC Symbol;Acc:HGNC:30784]	429.844531902583	523.148430723626	541.86062692075	343.950227807779	376.805889623156	331.457441295529
187.078505487542	-0.50127928962505	0.188684789798587	2.65670216534223	0.00789091223368626	0.0438778009757763	ENSG00000104320	NBN	4683	nibrin [Source:HGNC Symbol;Acc:HGNC:7652]	260.614401232275	189.964544236145	201.39952505019	217.439799188826	133.105457113634	119.947306104183
1689.72142745064	-0.501272507888185	0.11586728202576	4.32626449092626	1.51659305389481e-05	0.000358976391018577	ENSG00000065911	MTHFD2	10797	methylenetetrahydrofolate dehydrogenase (NADP+ dependent) 2, methenyltetrahydrofolate cyclohydrolase [Source:HGNC Symbol;Acc:HGNC:7434]	1754.35235461553	2045.84852090969	2148.26160053536	1396.55652842641	1387.82013372892	1405.48942648795
232.818281356823	-0.501173254467819	0.167793547090649	2.9868446263733	0.0028187293918613	0.0205166255255058	ENSG00000071967	CYBRD1	79901	cytochrome b reductase 1 [Source:HGNC Symbol;Acc:HGNC:20797]	309.127038691096	252.623006471104	257.024155778338	215.463073741654	185.956153320518	176.716260138224
53.6872514066855	-0.500990583048392	0.309957454861352	1.61632048266912	0.106025040564602	0.259792475942614	ENSG00000125864	BFSP1	631	beaded filament structural protein 1 [Source:HGNC Symbol;Acc:HGNC:1040]	50.7690392010925	64.6476197662275	73.8464925184032	42.4995971141795	38.1699472605274	52.1908125796828
121.001965253371	-0.500839745613804	0.224121346634209	2.23468113651499	0.025438289882615	0.0990002039458611	ENSG00000046653	GPM6B	2824	glycoprotein M6B [Source:HGNC Symbol;Acc:HGNC:4461]	156.819921087819	145.208499782603	120.839715030114	131.452242236881	78.2973277139024	93.394085668906
24.303884624919	-0.499940714054342	0.513381487915079	0.973819130262522	0.330146352770535	0.530157640034386	ENSG00000122733	PHF24	23349	PHD finger protein 24 [Source:HGNC Symbol;Acc:HGNC:29180]	10.1538078402185	31.8265205002966	40.2799050100381	3.95345089434228	15.6594655427805	43.9501579618381
329.494601649583	-0.499211681915193	0.160777010621311	3.10499417787423	0.00190282770032471	0.01516132077596	ENSG00000120837	NFYB	4801	nuclear transcription factor Y subunit beta [Source:HGNC Symbol;Acc:HGNC:7805]	388.101099670573	389.874876128634	375.945780093689	326.159698783238	265.232197630844	231.653957590522
55.9890945870104	-0.499000589239684	0.301201507275488	1.6567001730947	0.0975801080070267	0.246010677956554	ENSG00000157502	PWWP3B	139221	PWWP domain containing 3B [Source:HGNC Symbol;Acc:HGNC:26583]	57.5382444279048	59.6747259380562	79.6007646626943	43.4879598377651	48.935829821189	46.697042834453
360.366133066407	-0.498681180471729	0.149333608346219	3.33937675513454	0.000839666000578408	0.00829212106477429	ENSG00000004864	SLC25A13	10165	solute carrier family 25 member 13 [Source:HGNC Symbol;Acc:HGNC:10983]	478.357169361404	392.858612425536	390.331460454417	374.589472238931	263.274764437997	262.785319480157
273.09931200104	-0.49811121987235	0.182903539185259	2.72335473709901	0.00646226275818439	0.0379438771155216	ENSG00000139687	RB1	5925	RB transcriptional corepressor 1 [Source:HGNC Symbol;Acc:HGNC:9884]	388.101099670573	247.650112642933	305.935469004813	354.82221776722	179.105137145552	162.98183577515
258.249051639051	-0.498110789027695	0.185947017328037	2.67877805293836	0.00738913541446412	0.0418844397043455	ENSG00000152778	IFIT5	24138	interferon induced protein with tetratricopeptide repeats 5 [Source:HGNC Symbol;Acc:HGNC:13328]	319.280846531315	322.243520065503	257.024155778338	290.578640734158	192.807169495485	167.559977229508
251.900911271884	-0.498059298935693	0.16989990931152	2.93148654966304	0.00337343974060855	0.0233615521236772	ENSG00000163069	SGCB	6443	sarcoglycan beta [Source:HGNC Symbol;Acc:HGNC:10806]	346.357667438564	246.655533877299	288.67265257194	266.857935368104	188.89230310979	173.969375265609
327.08702145696	-0.497967582073452	0.155054316918924	3.21156864232186	0.00132012428828053	0.011549104836214	ENSG00000151532	VTI1A	143187	vesicle transport through interaction with t-SNAREs 1A [Source:HGNC Symbol;Acc:HGNC:17792]	406.15231360874	342.135095378189	400.880959385617	280.695013498302	266.210914227268	266.447832643644
43.1050149699508	-0.497858270868939	0.343631533270954	1.44881427536621	0.147389456064915	0.322242538835427	ENSG00000137094	DNAJB5	25822	DnaJ heat shock protein family (Hsp40) member B5 [Source:HGNC Symbol;Acc:HGNC:14887]	56.4100435567694	52.7126745786163	42.1979957248018	28.6625189839815	41.1060970497988	37.5407599257367
372.308931085166	-0.497743156150316	0.155613733832916	3.19858115277118	0.00138105656901509	0.0119550175427813	ENSG00000005020	SKAP2	8935	src kinase associated phosphoprotein 2 [Source:HGNC Symbol;Acc:HGNC:15687]	518.972400722278	367.99414328468	408.553322244672	434.879598377651	253.487598473759	249.966523407954
692.479604636966	-0.497536278880356	0.155298171824246	3.20374846037097	0.00135650936559205	0.0117509199439672	ENSG00000169764	UGP2	7360	UDP-glucose pyrophosphorylase 2 [Source:HGNC Symbol;Acc:HGNC:12527]	856.304461191759	819.532902882638	752.850605544759	649.35430939572	640.080654061152	436.754694745766
693.136650252918	-0.497418625606472	0.172866743456935	2.8774685960946	0.00400879809351589	0.0265914746006125	ENSG00000117500	TMED5	50999	transmembrane p24 trafficking protein 5 [Source:HGNC Symbol;Acc:HGNC:24251]	734.458767109138	833.457005601518	838.205642351745	793.655267039213	503.060330561823	455.982888854071
145.680696522408	-0.497283067270639	0.206144149654366	2.41230744653396	0.0158519081353831	0.0717897140107281	ENSG00000138439	FAM117B	150864	family with sequence similarity 117 member B [Source:HGNC Symbol;Acc:HGNC:14440]	189.537746350745	169.078390157826	153.447257181097	124.533703171782	133.105457113634	104.381625159366
1097.498366821	-0.49717489487217	0.150795215025545	3.29702036492303	0.000977164157025028	0.00927349445496188	ENSG00000054267	ARID4B	51742	AT-rich interaction domain 4B [Source:HGNC Symbol;Acc:HGNC:15550]	1149.63668768696	1300.90902544962	1385.82054141679	1134.64040667623	805.483758856771	808.499780839647
584.341740857061	-0.497161536543769	0.147553070700175	3.36937438295669	0.000753390226727528	0.00761799867528078	ENSG00000120256	LRP11	84918	LDL receptor related protein 11 [Source:HGNC Symbol;Acc:HGNC:16936]	678.048723552368	693.221399647086	670.372704809919	601.912898663613	454.124500740634	408.370217728746
59.2138423142374	-0.497015856096526	0.295290942094594	1.68313952527982	0.0923480845195565	0.237443658491464	ENSG00000079335	CDC14A	8556	cell division cycle 14A [Source:HGNC Symbol;Acc:HGNC:1718]	65.4356505258525	73.5988286569359	68.092220374112	60.2901261387198	42.0848136462226	45.7814145435814
383.099076324191	-0.496703490815313	0.144984912664655	3.42589778264839	0.000612770940184685	0.00654865169673562	ENSG00000070950	RAD18	56852	RAD18 E3 ubiquitin protein ligase [Source:HGNC Symbol;Acc:HGNC:18278]	478.357169361404	428.66344798837	437.324682966128	350.868766872878	312.210594259186	291.169796497178
71.3020004254509	-0.496314558611894	0.317903378565392	1.56121196588606	0.118473746615868	0.278955378907656	ENSG00000139445	FOXN4	121643	forkhead box N4 [Source:HGNC Symbol;Acc:HGNC:21399]	62.0510479124463	73.5988286569359	104.535943954623	21.7439799188826	73.4037447317835	92.4784573780344
40.7322059149003	-0.496154209703854	0.351434804466081	1.41179588190657	0.158010071377752	0.335833752196945	ENSG00000101846	STS	412	steroid sulfatase [Source:HGNC Symbol;Acc:HGNC:11425]	21.4358165515724	54.7018321098848	67.1331750167301	15.8138035773691	45.0209634354939	40.2876447983516
335.856630480419	-0.495827532487796	0.153848855031582	3.22282237580522	0.0012693424013896	0.0112945378578859	ENSG00000198056	PRIM1	5557	DNA primase subunit 1 [Source:HGNC Symbol;Acc:HGNC:9369]	383.588296186032	377.939930941022	417.184730461109	286.625189839816	290.678829137863	259.122806316671
725.714755327984	-0.495751715117484	0.124568726697166	3.97974458166123	6.89893504077805e-05	0.00120126715171249	ENSG00000080371	RAB21	23011	RAB21, member RAS oncogene family [Source:HGNC Symbol;Acc:HGNC:18263]	860.817264676301	828.484111773346	857.386549499382	637.493956712693	581.357658275726	588.748991030457
184.095939543895	-0.495445096154539	0.18812626623473	2.6335774693809	0.008449055870945	0.0460198238651607	ENSG00000105997	HOXA3	3200	homeobox A3 [Source:HGNC Symbol;Acc:HGNC:5104]	251.588794263191	212.839855845734	180.30052718779	190.754005652015	126.254440938668	142.838013375974
41.6165224088744	-0.495413125066269	0.347912505154957	1.42395894866043	0.15445835583612	0.331013406609714	ENSG00000164758	MED30	90390	mediator complex subunit 30 [Source:HGNC Symbol;Acc:HGNC:23032]	71.0766548815294	35.8048355628337	40.2799050100381	44.4763225613507	34.2550808748323	23.8063355626623
212.694625684315	-0.495338575423512	0.17556494097756	2.82139801184351	0.00478148385414724	0.0302120974079303	ENSG00000158985	CDC42SE2	56990	CDC42 small effector 2 [Source:HGNC Symbol;Acc:HGNC:18547]	291.07582475293	220.796485970808	233.048021843792	218.428161912411	165.403104795619	147.416154830332
1336.97119826878	-0.495107234534638	0.174396030355069	2.83898224934709	0.00452576744507974	0.0289893106061952	ENSG00000110367	DDX6	1656	DEAD-box helicase 6 [Source:HGNC Symbol;Acc:HGNC:2747]	1438.45611069762	1594.30976131173	1569.9572500341	1651.55411111149	915.100017656235	852.449938801485
136.082722400347	-0.494537851184642	0.225166609267229	2.19631966211172	0.0280690713675612	0.106203270653598	ENSG00000047597	XK	7504	X-linked Kx blood group [Source:HGNC Symbol;Acc:HGNC:12811]	154.563519345548	183.002492876706	137.143486105606	144.300957643493	94.9355098531067	102.550368577622
195.78165460502	-0.494400472622234	0.187226202834513	2.64065854638536	0.00827450666435911	0.0453544759228259	ENSG00000133731	IMPA1	3612	inositol monophosphatase 1 [Source:HGNC Symbol;Acc:HGNC:6050]	223.383772484807	238.698903752225	222.498522912591	195.695819269943	149.743639252838	144.669269957717
522.374945290951	-0.494350188874962	0.159477366238905	3.09981410236233	0.00193642136436039	0.0153615844474401	ENSG00000134758	RNF138	51444	ring finger protein 138 [Source:HGNC Symbol;Acc:HGNC:17765]	586.664452990402	641.503303834104	591.730985504607	560.401664273019	389.529205376665	364.420059766908
210.066340267463	-0.494177402720886	0.177364277827717	2.7862284828341	0.00533252704150907	0.0328211758334426	ENSG00000018408	WWTR1	25937	WW domain containing transcription regulator 1 [Source:HGNC Symbol;Acc:HGNC:24042]	278.665615170441	234.720588689688	221.539477555209	215.463073741654	164.424388199195	145.584898248589
140.622610947456	-0.493555035572459	0.235631157677574	2.09460854174394	0.0362058052786381	0.126558452313763	ENSG00000162458	FBLIM1	54751	filamin binding LIM protein 1 [Source:HGNC Symbol;Acc:HGNC:24686]	180.512139381662	160.127181267117	149.61107575157	81.0457433340168	121.360857956549	151.078667993819
93.9191312088352	-0.493492509809325	0.278185188272194	1.77397119118528	0.0760679156923075	0.207671969394133	ENSG00000138613	APH1B	83464	aph-1 homolog B, gamma-secretase subunit [Source:HGNC Symbol;Acc:HGNC:24080]	110.563685371268	122.333188173015	89.1912182365129	122.556977724611	68.5101617496646	50.3595559979395
126.281198620974	-0.493370403018184	0.230829434080425	2.137380811003	0.0325670308645561	0.117828324108944	ENSG00000109270	LAMTOR3	8649	late endosomal/lysosomal adaptor, MAPK and MTOR activator 3 [Source:HGNC Symbol;Acc:HGNC:15606]	151.178916732142	167.089232626557	121.798760387496	136.394055854809	84.1696272924451	97.0565988323925
241.965448006385	-0.493118635911912	0.173180897304806	2.84741933773447	0.00440752621836606	0.0284423909693175	ENSG00000175175	PPM1E	22843	protein phosphatase, Mg2+/Mn2+ dependent 1E [Source:HGNC Symbol;Acc:HGNC:19322]	239.178584680702	322.243520065503	288.67265257194	183.835466586916	189.871019706213	227.991444427035
50.8794254264742	-0.492789098392308	0.312288060113259	1.57799532333573	0.11456668419623	0.273475210906858	ENSG00000185745	IFIT1	3434	interferon induced protein with tetratricopeptide repeats 1 [Source:HGNC Symbol;Acc:HGNC:5407]	85.7432662062895	47.7397807504449	45.0751317969474	60.2901261387198	36.2125140676799	30.2157335987637
1076.28547647445	-0.491506927906751	0.116431791473694	4.22141514517364	2.42773345398671e-05	0.000529167297281745	ENSG00000168264	IRF2BP2	359948	interferon regulatory factor 2 binding protein 2 [Source:HGNC Symbol;Acc:HGNC:21729]	1151.89308942923	1290.96323779328	1332.1140014034	847.026854112834	935.653066181134	900.06260992681
7333.10641147647	-0.491333950651921	0.107538940743526	4.56889334463249	4.90306193255405e-06	0.000148323904280431	ENSG00000009307	CSDE1	7812	cold shock domain containing E1 [Source:HGNC Symbol;Acc:HGNC:29905]	8763.86436697969	8495.69181604793	8450.14864389156	6212.8480804589	6503.57178323602	5572.51377824473
180.720604465861	-0.49094134010845	0.191373596896513	2.56535566070763	0.0103070094716886	0.0526826856969185	ENSG00000153767	GTF2E1	2960	general transcription factor IIE subunit 1 [Source:HGNC Symbol;Acc:HGNC:4650]	249.332392520921	208.861540783197	173.587209686116	189.76564292843	141.913906481448	120.862934395055
122.62805979774	-0.490281188013686	0.250539867057087	1.95689889107338	0.0503593569742698	0.158561976401968	ENSG00000047365	ARAP2	116984	ArfGAP with RhoGAP domain, ankyrin repeat and PH domain 2 [Source:HGNC Symbol;Acc:HGNC:16924]	110.563685371268	168.083811392192	149.61107575157	132.440604960466	88.0844936781402	86.9846876328046
127.62842743343	-0.490245101290708	0.232904780187024	2.10491644223462	0.0352985821780157	0.124572952072036	ENSG00000255529	POLR2M	81488	RNA polymerase II subunit M [Source:HGNC Symbol;Acc:HGNC:14862]	172.614733283714	115.371136813575	153.447257181097	155.172947602935	95.9142264495305	73.2502632697302
532.506354467582	-0.490165308933177	0.154880146896912	3.1648040033138	0.00155187449780723	0.0130128532248922	ENSG00000146386	ABRACL	58527	ABRA C-terminal like [Source:HGNC Symbol;Acc:HGNC:21230]	656.612907000796	633.54667370903	557.20535263886	603.889624110784	373.869739833884	369.913829512138
134.007169842253	-0.48989918776954	0.215034072826987	2.27823982185235	0.0227122928867332	0.091719519324998	ENSG00000141428	C18orf21	83608	chromosome 18 open reading frame 21 [Source:HGNC Symbol;Acc:HGNC:28802]	180.512139381662	143.219342251335	140.979667535133	158.138035773691	97.871659642378	83.3221744693181
349.206041637747	-0.489854272843442	0.157581625763047	3.10857481303072	0.00187992044239656	0.0150381226675934	ENSG00000169684	CHRNA5	1138	cholinergic receptor nicotinic alpha 5 subunit [Source:HGNC Symbol;Acc:HGNC:1959]	456.921352809832	396.836927488073	361.560099732961	385.461462198373	241.742999316674	252.713408280569
146.857036237708	-0.489776401338123	0.201939568603258	2.4253612341837	0.0152931610573667	0.0698697937717616	ENSG00000095637	SORBS1	10580	sorbin and SH3 domain containing 1 [Source:HGNC Symbol;Acc:HGNC:14565]	179.383938510527	153.165129907677	182.218617902553	117.615164106683	123.318291149396	125.441075849413
377.294527311805	-0.489648364103227	0.154723927691646	3.16465831373582	0.00155265168439591	0.0130128532248922	ENSG00000165097	KDM1B	221656	lysine demethylase 1B [Source:HGNC Symbol;Acc:HGNC:21577]	439.998339742801	481.376122566986	398.962868670853	351.857129596463	299.487278505677	292.085424788049
31.0361894169864	-0.489437013654529	0.402776953962172	1.21515645033776	0.224306426731123	0.420730301526876	ENSG00000166148	AVPR1A	552	arginine vasopressin receptor 1A [Source:HGNC Symbol;Acc:HGNC:895]	58.6664452990402	27.8482054377595	23.0170885771646	38.5461462198373	23.4891983141707	14.650052653946
84.5808379300227	-0.489301326048673	0.25863329033957	1.89187295033153	0.0585079105975824	0.174927008483962	ENSG00000140025	EFCAB11	90141	EF-hand calcium binding domain 11 [Source:HGNC Symbol;Acc:HGNC:20357]	110.563685371268	83.5446163132786	99.7407171677133	95.8711841878004	65.5740119603933	52.1908125796828
1154.25797825047	-0.488839541387224	0.120467450898902	4.05785577547803	4.95253356650327e-05	0.000935319801640752	ENSG00000148672	GLUD1	2746	glutamate dehydrogenase 1 [Source:HGNC Symbol;Acc:HGNC:4335]	1431.68690547081	1274.0553987775	1332.1140014034	1095.10589773281	948.376381934643	844.209284183641
619.717495778892	-0.488748539619388	0.156357919017706	3.12583169877083	0.00177302990956849	0.0143536068630999	ENSG00000089048	ESF1	51575	ESF1 nucleolar pre-rRNA processing protein homolog [Source:HGNC Symbol;Acc:HGNC:15898]	599.074662572891	758.863598178947	815.18855377458	583.134006915487	478.592415651229	483.451737580219
239.634162316601	-0.488516584877703	0.176848953930237	2.76233799534044	0.00573890342946974	0.0346708727127337	ENSG00000106415	GLCCI1	113263	glucocorticoid induced 1 [Source:HGNC Symbol;Acc:HGNC:18713]	271.896409943628	309.313996112258	257.98320113572	207.55617195297	214.338934616808	176.716260138224
504.584114205822	-0.488095861948688	0.154193699021743	3.16547216290505	0.00154831476201446	0.0129944782554385	ENSG00000155438	NIFK	84365	nucleolar protein interacting with the FHA domain of MKI67 [Source:HGNC Symbol;Acc:HGNC:17838]	643.074496547171	566.909896411534	536.106354776459	592.029271427757	339.614658959052	349.770007112962
178.724803919393	-0.487826631008487	0.1956806036767	2.49297386579237	0.0126678169833716	0.0610908372548671	ENSG00000153029	MR1	3140	major histocompatibility complex, class I-related [Source:HGNC Symbol;Acc:HGNC:4975]	160.204523701225	232.731431158419	225.375658984737	86.9759196755302	183.020003531247	184.041286465197
135.930967937947	-0.487787924615507	0.234227143658954	2.08254225789369	0.0372929671879271	0.129314297382114	ENSG00000158715	SLC45A3	85414	solute carrier family 45 member 3 [Source:HGNC Symbol;Acc:HGNC:8642]	165.845528056902	149.18681484514	156.324393253243	74.1272042689178	141.913906481448	128.187960722028
56.8092675400495	-0.487675534671935	0.333985318168396	1.46017057679777	0.144243199622632	0.31823836450513	ENSG00000114115	RBP1	5947	retinol binding protein 1 [Source:HGNC Symbol;Acc:HGNC:9919]	95.897074046508	40.777729391005	65.2150843019664	40.5228716670084	49.9145464176128	48.5282994161963
954.881643936752	-0.486844792897553	0.146151126665986	3.33110530177567	0.000865018736737056	0.00848839034049909	ENSG00000278053	DDX52	11056	DExD-box helicase 52 [Source:HGNC Symbol;Acc:HGNC:20038]	1139.48287984674	1101.99327232277	1065.49939205125	1085.22227049696	686.08033409307	651.011714809727
77.1759530741265	-0.486826589041339	0.275604705321432	1.76639433087168	0.0773297155426204	0.209984051682952	ENSG00000184182	UBE2F	140739	ubiquitin conjugating enzyme E2 F (putative) [Source:HGNC Symbol;Acc:HGNC:12480]	102.66627927332	73.5988286569359	90.1502635938948	94.8828214642148	58.7229957854268	43.0345296709665
71.7072355402872	-0.486788562787456	0.291071354597651	1.67240284933001	0.0944449106299745	0.240659771220492	ENSG00000165905	LARGE2	120071	LARGE xylosyl- and glucuronyltransferase 2 [Source:HGNC Symbol;Acc:HGNC:16522]	78.9740609794771	77.577143719473	91.1093089512766	35.5810580490805	64.5952953639695	82.4065461784465
633.897360148561	-0.486681823149149	0.138369660507679	3.51725820070319	0.000436029413227399	0.00505668943435679	ENSG00000100522	GNPNAT1	64841	glucosamine-phosphate N-acetyltransferase 1 [Source:HGNC Symbol;Acc:HGNC:19980]	895.791491681498	659.405721615521	641.601344088464	755.109120819376	439.443751794277	412.032730892233
123.977644924142	-0.486318066397481	0.227370246643085	2.13888172959094	0.0324452480914082	0.11756198887113	ENSG00000131459	GFPT2	9945	glutamine-fructose-6-phosphate transaminase 2 [Source:HGNC Symbol;Acc:HGNC:4242]	125.230296696028	168.083811392192	138.102531462988	72.1504788217467	105.701392413768	134.597358758129
59.234133797246	-0.48623167886932	0.302865570194395	1.60543728545054	0.108397604475233	0.263155161986248	ENSG00000256771	ZNF253	56242	zinc finger protein 253 [Source:HGNC Symbol;Acc:HGNC:13497]	62.0510479124463	75.5879861882045	69.0512657314939	59.3017634151342	51.8719796104604	37.5407599257367
199.352612272554	-0.486163141541457	0.178502264391581	2.72356848356254	0.00645808248060509	0.0379377128368653	ENSG00000180694	TMEM64	169200	transmembrane protein 64 [Source:HGNC Symbol;Acc:HGNC:25441]	276.40921342817	201.899489423757	217.703296125682	210.521260123727	145.828772867143	143.753641666846
237.894509814131	-0.485876629598751	0.189834489102416	2.55947500317827	0.0104830394584999	0.0531787171191125	ENSG00000188677	PARVB	29780	parvin beta [Source:HGNC Symbol;Acc:HGNC:14653]	275.281012557035	273.509160549424	277.164108283357	138.37078130198	223.147383984622	239.894612208366
541.281371906169	-0.485754270530209	0.159971415216309	3.03650667760478	0.00239336807373075	0.0179710208708445	ENSG00000079739	PGM1	5236	phosphoglucomutase 1 [Source:HGNC Symbol;Acc:HGNC:8905]	670.15131745442	566.909896411534	650.2327523049	353.833855043634	515.783646315332	490.776763907193
292.942423606502	-0.485364786179057	0.168936296627627	2.87306396474944	0.00406511801259116	0.0268777671040346	ENSG00000174405	LIG4	3981	DNA ligase 4 [Source:HGNC Symbol;Acc:HGNC:6601]	282.050217783847	382.912824769194	362.519145090343	255.985945408663	239.785566123826	234.400842463137
602.410538946815	-0.484891873676521	0.135061349490857	3.59016014207192	0.000330474863596527	0.00407014722756738	ENSG00000167315	ACAA2	10449	acetyl-CoA acyltransferase 2 [Source:HGNC Symbol;Acc:HGNC:83]	884.509482970144	607.687625802538	625.297573012972	557.436576102262	484.464715229771	455.067260563199
99.5584855945341	-0.484828320093547	0.24350857022519	1.99101132106025	0.0464796426391299	0.15041035758174	ENSG00000163818	LZTFL1	54585	leucine zipper transcription factor like 1 [Source:HGNC Symbol;Acc:HGNC:6741]	109.435484500133	130.289818298089	108.37212538415	92.9060960170436	67.5314451532409	88.8159442145479
483.207071894883	-0.484748736493673	0.16546579568221	2.92960085493844	0.00339397653574993	0.0234769415734894	ENSG00000105767	CADM4	199731	cell adhesion molecule 4 [Source:HGNC Symbol;Acc:HGNC:30825]	770.56119498547	480.381543801352	459.382726185911	398.310177604985	375.827173026732	414.779615764847
156.107495458022	-0.484605622790629	0.214467887856125	2.25957194634063	0.0238478303550235	0.0948824215602528	ENSG00000152402	GUCY1A2	2977	guanylate cyclase 1 soluble subunit alpha 2 [Source:HGNC Symbol;Acc:HGNC:4684]	139.896908020788	199.910331892488	208.112842551863	143.312594919908	128.211874131515	117.200421231568
306.231257642046	-0.483982272393401	0.160036611567893	3.02419719870212	0.00249293885514534	0.0186263415447018	ENSG00000186522	SEPTIN10	151011	septin 10 [Source:HGNC Symbol;Acc:HGNC:14349]	372.306287474678	330.200150190577	366.35532651987	297.497179799257	247.615298895216	223.413302972677
196.110666269497	-0.483876911352363	0.179021969514862	2.70289122985095	0.00687392364221676	0.0395185391935602	ENSG00000102218	RP2	6102	RP2 activator of ARL3 GTPase [Source:HGNC Symbol;Acc:HGNC:10274]	295.588628237472	195.932016829951	193.727162191136	216.45143646524	132.12674051721	142.838013375974
112.741114157102	-0.483831440340391	0.220279853764582	2.19643981086656	0.0280604788027286	0.106203270653598	ENSG00000170915	PAQR8	85315	progestin and adipoQ receptor family member 8 [Source:HGNC Symbol;Acc:HGNC:15708]	108.307283628997	150.181393610775	136.184440748224	80.0573806104312	103.743959220921	97.9722271232642
99.7130440270145	-0.483803991404306	0.251776420323938	1.92156195874832	0.0546608991462214	0.16762030282213	ENSG00000178966	RMI1	80010	RecQ mediated genome instability 1 [Source:HGNC Symbol;Acc:HGNC:25764]	103.794480144456	111.392821751038	131.389213961315	107.731536870827	74.3824613282073	69.5877501062437
286.459234433939	-0.483637967384375	0.157285998830739	3.07489522894429	0.00210576512237639	0.0163065607144278	ENSG00000163528	CHCHD4	131474	coiled-coil-helix-coiled-coil-helix domain containing 4 [Source:HGNC Symbol;Acc:HGNC:26467]	319.280846531315	342.135095378189	340.46110187056	223.369975530339	255.445031666607	238.063355626623
182.996479283834	-0.483212433447258	0.194309344644176	2.48682035509989	0.0128890465848302	0.0618868286693969	ENSG00000198088	NUP62CL	54830	nucleoporin 62 C-terminal like [Source:HGNC Symbol;Acc:HGNC:25960]	173.74293415485	211.845277080099	256.065110420956	150.231133985007	160.5095218135	145.584898248589
393.931680105238	-0.482669544764878	0.195648807965106	2.4670201152003	0.0136242703797049	0.0644467340872924	ENSG00000164818	DNAAF5	54919	dynein axonemal assembly factor 5 [Source:HGNC Symbol;Acc:HGNC:26013]	538.15181553158	430.652605519639	405.676186172526	247.090680896393	318.082893837729	423.935898673564
1811.67350283386	-0.482467451965165	0.110190942548019	4.37846742035912	1.19516803238318e-05	0.000301127679510433	ENSG00000152102	FAM168B	130074	family with sequence similarity 168 member B [Source:HGNC Symbol;Acc:HGNC:27016]	2286.86316579143	1969.26595595585	2073.45606265958	1708.87914907945	1384.88398393965	1446.69269957717
348.358157377067	-0.48220055876508	0.162338469031798	2.97034068166941	0.00297469657027226	0.0213063520893201	ENSG00000175054	ATR	545	ATR serine/threonine kinase [Source:HGNC Symbol;Acc:HGNC:882]	329.434654371533	412.750187738222	479.52267869093	286.625189839816	304.380861487796	277.435372134103
351.601586646036	-0.482178002932449	0.161649060735459	2.9828691904467	0.00285560012741602	0.0207031976309863	ENSG00000104660	LEPROTL1	23484	leptin receptor overlapping transcript like 1 [Source:HGNC Symbol;Acc:HGNC:6555]	514.459597237737	343.129674143823	354.846782231288	445.751588337092	241.742999316674	209.678878609603
26.942541819612	-0.481765837241876	0.431012991082784	1.11775247430847	0.263672724499049	0.464725094270502	ENSG00000010319	SEMA3G	56920	semaphorin 3G [Source:HGNC Symbol;Acc:HGNC:30400]	34.974227005197	21.8807328439539	37.4027689378925	21.7439799188826	26.4253481034421	19.2281941083042
2538.90026752919	-0.481191802893761	0.132747069606047	3.62487702607516	0.000289098982393311	0.00368024219288292	ENSG00000164924	YWHAZ	7534	tyrosine 3-monooxygenase/tryptophan 5-monooxygenase activation protein zeta [Source:HGNC Symbol;Acc:HGNC:12855]	3311.26955678236	2832.5603245264	2604.76719064913	3055.029178603	1758.75372377353	1671.02163084072
89.9524897883402	-0.480775805976781	0.246086323704288	1.95368762773875	0.050738170359343	0.159299452483129	ENSG00000172728	FUT10	84750	fucosyltransferase 10 [Source:HGNC Symbol;Acc:HGNC:19234]	94.7688731753726	112.387400516672	107.413080026768	78.0806551632601	65.5740119603933	81.4909178875749
308.959106813577	-0.480688074406394	0.163815841485919	2.93431984383337	0.00334279546309128	0.0232023701129457	ENSG00000168938	PPIC	5480	peptidylprolyl isomerase C [Source:HGNC Symbol;Acc:HGNC:9256]	409.536916222146	358.048355628337	305.935469004813	339.008414189851	211.402784827537	229.822701008779
40.9113383572963	-0.48055331961837	0.350435420340782	1.37130350337033	0.170280364046088	0.351974711218581	ENSG00000169087	HSPBAP1	79663	HSPB1 associated protein 1 [Source:HGNC Symbol;Acc:HGNC:16389]	42.8716331031447	55.6964108755191	44.1160864395655	40.5228716670084	28.3827812962896	33.8782467622502
1425.3266362303	-0.480538444988683	0.135082056136623	3.55738177765567	0.000374569584909862	0.00449001859497786	ENSG00000126653	NSRP1	84081	nuclear speckle splicing regulatory protein 1 [Source:HGNC Symbol;Acc:HGNC:25305]	1295.17460006343	1811.12793222	1900.82789833084	1188.01199374986	1221.43831233688	1135.37908068082
269.053861084436	-0.48039943224494	0.183513779567929	2.61778397990609	0.00885028126382733	0.0472089297199346	ENSG00000162980	ARL5A	26225	ADP ribosylation factor like GTPase 5A [Source:HGNC Symbol;Acc:HGNC:696]	355.383274407647	271.520003018156	295.385970073613	346.915315978535	169.317971181314	175.800631847353
293.858242764812	-0.480340207143076	0.167502985538989	2.86765161586489	0.00413530612887159	0.0271924986303824	ENSG00000196376	SLC35F1	222553	solute carrier family 35 member F1 [Source:HGNC Symbol;Acc:HGNC:21483]	354.255073536512	356.059198097068	311.689741149104	306.392444311527	210.424068231113	224.328931263549
157.624117233323	-0.480314604211013	0.225554715913455	2.12948154183266	0.0332144404276282	0.119514787275067	ENSG00000182552	RWDD4	201965	RWD domain containing 4 [Source:HGNC Symbol;Acc:HGNC:23750]	179.383938510527	192.948280533048	168.791982899207	196.684181993529	100.807809431649	107.12851003198
458.030258658173	-0.480312314674715	0.148553927100627	3.23325222058493	0.00122389454701251	0.010978814222979	ENSG00000157259	GATAD1	57798	GATA zinc finger domain containing 1 [Source:HGNC Symbol;Acc:HGNC:29941]	467.075160650051	509.224328004746	626.256618370354	368.659295897418	391.486638569512	385.479510456955
103.503975226433	-0.480019561104078	0.23368042040903	2.05417107802126	0.0399591366025318	0.135916926215011	ENSG00000165474	GJB2	2706	gap junction protein beta 2 [Source:HGNC Symbol;Acc:HGNC:4284]	134.255903665111	128.300660766821	98.7816718103315	100.812997805728	78.2973277139024	80.5752895967032
69.8190196961797	-0.479827261699249	0.283350783128579	1.69340368994679	0.0903786530061981	0.233818470672039	ENSG00000121897	LIAS	11019	lipoic acid synthetase [Source:HGNC Symbol;Acc:HGNC:16429]	72.2048557526648	79.5663012507415	91.1093089512766	73.1388415453322	47.9571132247652	54.9376974522977
139.066310459638	-0.479507998379656	0.208096438121799	2.30425855775099	0.0212081338221218	0.0875711665384308	ENSG00000069974	RAB27A	5873	RAB27A, member RAS oncogene family [Source:HGNC Symbol;Acc:HGNC:9766]	186.153143737339	156.14886620458	143.856803607279	132.440604960466	94.9355098531067	120.862934395055
161.753565664546	-0.479410241691645	0.206446972504269	2.3221955540265	0.0202224082831894	0.0846285015548944	ENSG00000174032	SLC25A30	253512	solute carrier family 25 member 30 [Source:HGNC Symbol;Acc:HGNC:27371]	194.050549835287	201.899489423757	164.95580146968	177.905290245403	114.509841781582	117.200421231568
466.714946311536	-0.479289433982594	0.142026873978681	3.37463904228813	0.000739125672899137	0.00750206367660355	ENSG00000048028	USP28	57646	ubiquitin specific peptidase 28 [Source:HGNC Symbol;Acc:HGNC:12625]	486.254575459352	606.693047036904	538.983490848605	378.542923133274	406.167387515869	383.648253875212
973.233195901599	-0.479028008738351	0.141341350447399	3.38915686897037	0.000701078909738358	0.00721867060927711	ENSG00000159202	UBE2Z	65264	ubiquitin conjugating enzyme E2 Z [Source:HGNC Symbol;Acc:HGNC:25847]	1199.27752601692	1105.97158738531	1087.55743527103	679.005191103287	816.249641417433	951.337794215621
446.254688105514	-0.47900683343181	0.150165031494342	3.18986936349332	0.00142337119214925	0.012182087201735	ENSG00000122068	FYTTD1	84248	forty-two-three domain containing 1 [Source:HGNC Symbol;Acc:HGNC:25407]	576.510645150183	497.289382817135	472.809361189257	499.123175410713	326.891343205543	304.904220860252
409.710248581161	-0.478442004242555	0.149915089857122	3.19141992109359	0.00141575350471266	0.012151215809924	ENSG00000012983	MAP4K5	11183	mitogen-activated protein kinase kinase kinase kinase 5 [Source:HGNC Symbol;Acc:HGNC:6867]	539.280016402715	467.452019848107	416.225685103727	445.751588337092	296.551128716406	293.001053078921
519.216367250155	-0.478095127828969	0.137867257762736	3.46779311917376	0.000524751102274124	0.00587207627743315	ENSG00000147676	MAL2	114569	mal, T cell differentiation protein 2 (gene/pseudogene) [Source:HGNC Symbol;Acc:HGNC:13634]	581.023448634725	586.801471724219	645.437525517991	449.705039231435	410.082253901564	442.248464490996
191.41566330297	-0.478020113919556	0.199031653079233	2.40172910451213	0.0163177873913803	0.0730263166160036	ENSG00000102738	MRPS31	10240	mitochondrial ribosomal protein S31 [Source:HGNC Symbol;Acc:HGNC:16632]	218.870969000265	199.910331892488	245.515611489756	204.591083782213	133.105457113634	146.50052653946
296.741700613364	-0.47779209336991	0.215401832670164	2.21814312091547	0.0265450754873482	0.101922608737833	ENSG00000001561	ENPP4	22875	ectonucleotide pyrophosphatase/phosphodiesterase 4 [Source:HGNC Symbol;Acc:HGNC:3359]	315.896243917909	357.053776862703	335.665875083651	397.321814881399	184.977436724095	189.535056210427
160.073048273395	-0.477727568073276	0.205054973368192	2.32975362765516	0.0198191763667909	0.0833988188851177	ENSG00000121621	KIF18A	81930	kinesin family member 18A [Source:HGNC Symbol;Acc:HGNC:29441]	178.255737639391	196.926595595585	181.259572545171	165.05657483879	127.233157535091	111.706651486339
24.1305750543118	-0.477598518398241	0.443968187102006	1.0757494169025	0.282039340115789	0.485792319906659	ENSG00000197472	ZNF695	57116	zinc finger protein 695 [Source:HGNC Symbol;Acc:HGNC:30954]	29.3332226495201	23.8698903752225	30.6894514362195	24.7090680896393	21.5317651213232	14.650052653946
431.121447555143	-0.47739931746005	0.160142889908873	2.98108344199176	0.00287230518009966	0.0207693714066992	ENSG00000185842	DNAH14	127602	dynein axonemal heavy chain 14 [Source:HGNC Symbol;Acc:HGNC:2945]	430.972732773718	536.077954676871	538.024445491223	410.170530288012	331.784926187662	339.698095913374
260.260369409586	-0.476510810309472	0.166923753214815	2.85466149144303	0.00430827219887589	0.0279956840633657	ENSG00000164338	UTP15	84135	UTP15 small subunit processome component [Source:HGNC Symbol;Acc:HGNC:25758]	331.691056113804	272.51458178379	302.099287575286	259.939396303005	209.445351634689	185.87254304694
511.714653196927	-0.476421711381661	0.149317048163525	3.1906719108183	0.0014194236768228	0.0121568873070074	ENSG00000165891	E2F7	144455	E2F transcription factor 7 [Source:HGNC Symbol;Acc:HGNC:23820]	526.869806820226	634.541252474664	624.33852765559	478.367558215416	404.209954323021	401.960819692645
567.25421473052	-0.476302318952294	0.16033782040288	2.97061739866173	0.00297201787160735	0.021299754338267	ENSG00000165389	SPTSSA	171546	serine palmitoyltransferase small subunit A [Source:HGNC Symbol;Acc:HGNC:20361]	822.458435057698	612.66051963071	499.662631195949	774.876375291087	352.337974712561	341.529352495117
26.5528866490542	-0.476288052144138	0.456370206255489	1.04364405391858	0.296650102818547	0.499111841740659	ENSG00000182752	PAPPA	5069	pappalysin 1 [Source:HGNC Symbol;Acc:HGNC:8602]	31.5896243917909	39.7831506253708	19.1809071476372	35.5810580490805	17.616898735628	15.5656809448177
153.93375439847	-0.476062315372997	0.212836068529079	2.23675582180731	0.0253023033902113	0.098756397676641	ENSG00000244045	TMEM199	147007	transmembrane protein 199 [Source:HGNC Symbol;Acc:HGNC:18085]	205.332558546641	163.11091756402	159.201529325389	198.6609074407	91.9993600638354	105.297253450237
120.191762054998	-0.476045656036359	0.219448980207544	2.16927713943413	0.0300616497354326	0.111719452052655	ENSG00000164306	PRIMPOL	201973	primase and DNA directed polymerase [Source:HGNC Symbol;Acc:HGNC:26575]	144.40971150533	131.284397063724	141.938712892515	124.533703171782	91.9993600638354	86.9846876328046
87.3758096974476	-0.475930091452693	0.295942566153692	1.60818397176947	0.107794892496355	0.262480671521664	ENSG00000184489	PTP4A3	11156	protein tyrosine phosphatase 4A3 [Source:HGNC Symbol;Acc:HGNC:9636]	84.6150653351541	120.344030641747	91.1093089512766	33.6043326019094	78.2973277139024	116.284792940697
39.1176934291927	-0.475458595480075	0.349361079068044	1.36093750554128	0.173533439752056	0.356630787918461	ENSG00000184937	WT1	7490	WT1 transcription factor [Source:HGNC Symbol;Acc:HGNC:12796]	51.8972400722278	37.7939930941022	46.9932225117111	34.592695325495	32.2976476819848	31.1313618896353
2079.48505206065	-0.47538164160179	0.122775885041221	3.87194636342621	0.000107969714712989	0.00167754483667528	ENSG00000164985	PSIP1	11168	PC4 and SFRS1 interacting protein 1 [Source:HGNC Symbol;Acc:HGNC:9527]	2520.40074611646	2220.89438366132	2488.72270240592	2099.28242489575	1656.96719774546	1490.64285753901
174.020613332522	-0.47507134015629	0.200004777496621	2.37529996084377	0.0175346939915399	0.0766605182119308	ENSG00000172469	MANEA	79694	mannosidase endo-alpha [Source:HGNC Symbol;Acc:HGNC:21072]	227.896575969348	181.013335345437	189.890980761608	213.486348294483	116.46727497443	115.369164649825
608.13505855265	-0.474880458073392	0.174210110032649	2.72590642405538	0.0064125175341002	0.0377432248643809	ENSG00000134352	IL6ST	3572	interleukin 6 signal transducer [Source:HGNC Symbol;Acc:HGNC:6021]	620.510479124463	714.107553725405	769.154376620251	679.005191103287	423.784286251497	442.248464490996
256.111144235356	-0.474878518113824	0.168295749247524	2.82169050755636	0.00477712546434793	0.0302120974079303	ENSG00000136237	RAPGEF5	9771	Rap guanine nucleotide exchange factor 5 [Source:HGNC Symbol;Acc:HGNC:16862]	274.152811685899	333.18388648748	286.754561857176	215.463073741654	205.530485248994	221.582046390934
4894.70931632484	-0.474720900372114	0.11393125860727	4.16673094087824	3.08998841028444e-05	0.000641225505894471	ENSG00000165732	DDX21	9188	DExD-box helicase 21 [Source:HGNC Symbol;Acc:HGNC:2744]	5252.90325600637	5816.29662142921	6006.50107328258	4443.67880524073	3964.78093211273	3884.09520987745
29.3927886931345	-0.474586321670665	0.406668820877511	1.16700936316338	0.243206588340748	0.441342017186084	ENSG00000158560	DYNC1I1	1780	dynein cytoplasmic 1 intermediate chain 1 [Source:HGNC Symbol;Acc:HGNC:2963]	49.6408383299571	21.8807328439539	31.6484967936013	32.6159698783238	18.5956153320518	21.9750789809191
222.590027671491	-0.474570857257361	0.172649830999361	2.74874788182745	0.00598233814534323	0.0357847759049431	ENSG00000138336	TET1	80312	tet methylcytosine dioxygenase 1 [Source:HGNC Symbol;Acc:HGNC:29484]	240.306785551838	277.487475611961	258.942246493102	191.742368375601	183.020003531247	184.041286465197
371.104176439464	-0.474178074301452	0.150795005260401	3.14452108995663	0.00166358919791982	0.0136777730594235	ENSG00000158470	B4GALT5	9334	beta-1,4-galactosyltransferase 5 [Source:HGNC Symbol;Acc:HGNC:928]	473.844365876863	411.755608972587	410.471412959436	313.310983376626	285.785246155744	331.457441295529
230.251749339649	-0.474166312875008	0.182518179755031	2.59791278606556	0.0093792312616871	0.0492277625207388	ENSG00000112210	RAB23	51715	RAB23, member RAS oncogene family [Source:HGNC Symbol;Acc:HGNC:14263]	297.845029979742	256.601321533641	239.761339345465	271.799748986032	164.424388199195	151.078667993819
585.298428504382	-0.474043314875713	0.137022810955388	3.45959414764928	0.000540990116917403	0.00600390039095422	ENSG00000122378	PRXL2A	84293	peroxiredoxin like 2A [Source:HGNC Symbol;Acc:HGNC:28651]	770.56119498547	682.281033225109	590.771940147225	531.739145289037	493.273164597585	443.164092781868
110.622013642696	-0.473891587852985	0.236807917666289	2.00116445650603	0.0453746699657481	0.147912003402656	ENSG00000112357	PEX7	5191	peroxisomal biogenesis factor 7 [Source:HGNC Symbol;Acc:HGNC:8860]	160.204523701225	114.376558047941	113.167352171059	82.0341060576024	96.8929430459543	97.0565988323925
463.447580799534	-0.473878888247924	0.14659845551872	3.232495776106	0.0012271395000138	0.0109865102503092	ENSG00000141034	GID4	79018	GID complex subunit 4 homolog [Source:HGNC Symbol;Acc:HGNC:28453]	503.177588526383	534.088797145603	579.263395858643	404.240353946498	411.060970497988	348.85437882209
238.36472221904	-0.473350786110911	0.217288937517061	2.17843941582964	0.0293733380855416	0.109970801439196	ENSG00000186130	ZBTB6	10773	zinc finger and BTB domain containing 6 [Source:HGNC Symbol;Acc:HGNC:16764]	258.357999490004	263.563372893081	291.549788644085	306.392444311527	169.317971181314	141.006756794231
481.233782251947	-0.473279136606207	0.159793282545316	2.96182122970025	0.00305825293291862	0.0217633395737174	ENSG00000183474	GTF2H2C	728340	GTF2H2 family member C [Source:HGNC Symbol;Acc:HGNC:31394]	540.408217273851	604.703889505636	523.638765130495	508.018439922983	342.550808748323	368.082572930394
105.823447464027	-0.472990255485668	0.239879365074396	1.97178383951023	0.048634287943156	0.154831444746478	ENSG00000184602	SNN	8303	stannin [Source:HGNC Symbol;Acc:HGNC:11149]	196.306951577557	94.4849827352556	85.3550368069855	109.708262317998	68.5101617496646	80.5752895967032
159.761692347873	-0.472785108312784	0.193531415220467	2.4429372759673	0.0145682690181737	0.0675133175443531	ENSG00000104691	UBXN8	7993	UBX domain protein 8 [Source:HGNC Symbol;Acc:HGNC:30307]	201.947955933234	188.969965470511	165.914846827062	150.231133985007	123.318291149396	128.187960722028
573.507621385265	-0.472740452204822	0.193447188444891	2.44377008528866	0.0145346858532759	0.067462986539966	ENSG00000189057	FAM111B	374393	family with sequence similarity 111 member B [Source:HGNC Symbol;Acc:HGNC:24200]	690.458933134857	607.687625802538	624.33852765559	836.154864153393	359.188990887527	323.216786677685
75.7893596657725	-0.47253942631229	0.277969403659606	1.69996920557109	0.0891367180439593	0.23199078098591	ENSG00000185133	INPP5J	27124	inositol polyphosphate-5-phosphatase J [Source:HGNC Symbol;Acc:HGNC:8956]	84.6150653351541	84.5391950789129	92.0683543086585	39.5345089434228	73.4037447317835	80.5752895967032
193.149593411309	-0.472332097716559	0.197727910288649	2.38879830888333	0.0169035792533503	0.0747276741023915	ENSG00000117620	SLC35A3	23443	solute carrier family 35 member A3 [Source:HGNC Symbol;Acc:HGNC:11023]	233.537580325025	220.796485970808	210.989978624009	227.323426424681	138.977756692177	127.272332431156
131.406694616328	-0.472256596011688	0.226495218463136	2.08506210071959	0.0370636638886478	0.128886077251632	ENSG00000171033	PKIA	5569	cAMP-dependent protein kinase inhibitor alpha [Source:HGNC Symbol;Acc:HGNC:9017]	171.486532412579	126.311503235552	159.201529325389	132.440604960466	118.424708167277	80.5752895967032
235.95076426663	-0.472211440038132	0.170721435608258	2.76597627214008	0.00567526640658825	0.0343549218688526	ENSG00000196550	FAM72A	729533	family with sequence similarity 72 member A [Source:HGNC Symbol;Acc:HGNC:24044]	292.204025624065	283.454948205767	247.43370220452	197.672544717114	203.573052056146	191.36631279217
191.522888515183	-0.471954115785155	0.180113901705673	2.62030921164754	0.00878500713390606	0.0469450476503836	ENSG00000176749	CDK5R1	8851	cyclin dependent kinase 5 regulatory subunit 1 [Source:HGNC Symbol;Acc:HGNC:1775]	243.691388165244	207.866962017562	216.7442507683	164.068212115205	155.615938831381	161.150579193406
285.05574556053	-0.471639692824307	0.190136060718305	2.48053783718104	0.0131184339998843	0.0625914573403927	ENSG00000144161	ZC3H8	84524	zinc finger CCCH-type containing 8 [Source:HGNC Symbol;Acc:HGNC:30941]	278.665615170441	332.189307721846	383.618142952744	267.84629809169	188.89230310979	259.122806316671
486.806429441702	-0.471571826398809	0.159543733919383	2.95575272568896	0.00311907044370829	0.022053684193291	ENSG00000155755	TMEM237	65062	transmembrane protein 237 [Source:HGNC Symbol;Acc:HGNC:14432]	567.4850381811	574.866526536608	539.942536205987	540.634409801307	329.827492994814	368.082572930394
168.60486569289	-0.471466198080427	0.192899883636055	2.44409788743027	0.0145214859143289	0.0674275432167633	ENSG00000198839	ZNF277	11179	zinc finger protein 277 [Source:HGNC Symbol;Acc:HGNC:13070]	183.896741995068	217.812749673905	186.054799332081	143.312594919908	147.786206059991	132.766102176386
35.0595111683624	-0.471368655872072	0.370515235088074	1.27219777011335	0.203302859724107	0.396294780286149	ENSG00000152128	TMEM163	81615	transmembrane protein 163 [Source:HGNC Symbol;Acc:HGNC:25380]	38.3588296186032	36.799414328468	46.9932225117111	31.6276071547383	25.4466315070183	31.1313618896353
3028.80077345225	-0.471288294932575	0.109249780566419	4.31386033444757	1.60428318272007e-05	0.000376060113953279	ENSG00000096696	DSP	1832	desmoplakin [Source:HGNC Symbol;Acc:HGNC:3052]	3139.78302436978	3642.14743975269	3765.21207308118	2178.3514427826	2887.21395945015	2560.09670127707
60.0728389085694	-0.471280774161112	0.302133573847864	1.55984245034092	0.118797117048221	0.279391085097495	ENSG00000231389	HLA-DPA1	3113	major histocompatibility complex, class II, DP alpha 1 [Source:HGNC Symbol;Acc:HGNC:4938]	71.0766548815294	83.5446163132786	54.665585370766	43.4879598377651	50.8932630140366	56.7689540340409
245.155941761529	-0.471133775390563	0.199866794014986	2.35723886857982	0.0184113993674995	0.0794897428671944	ENSG00000133302	SLF1	84250	SMC5-SMC6 complex localization factor 1 [Source:HGNC Symbol;Acc:HGNC:25408]	245.947789907515	294.395314627744	309.77165043434	260.927759026591	199.658185670451	160.234950902535
367.002803738912	-0.47082088364671	0.159475417545393	2.95231008573906	0.00315406020811343	0.022223288175655	ENSG00000197050	ZNF420	147923	zinc finger protein 420 [Source:HGNC Symbol;Acc:HGNC:20649]	331.691056113804	440.598393175981	512.130220841913	289.590278010572	324.933910012695	303.072964278509
498.788552182587	-0.470625387601127	0.160696094596083	2.92866723851668	0.00340418647274573	0.0234864086453804	ENSG00000132953	XPO4	64328	exportin 4 [Source:HGNC Symbol;Acc:HGNC:17796]	535.895413789309	584.81231419295	608.99380193748	519.87879260601	392.465355165936	350.685635403833
459.315098506457	-0.470353511885751	0.142017203472832	3.3119474287897	0.000926489544921295	0.00893959139721431	ENSG00000118518	RNF146	81847	ring finger protein 146 [Source:HGNC Symbol;Acc:HGNC:21336]	439.998339742801	609.676783333807	552.410125851951	330.113149677581	434.550168812159	389.142023620442
199.951743226001	-0.470302066626018	0.190679060997123	2.46645889782893	0.01364563882082	0.0645152737547383	ENSG00000085871	MGST2	4258	microsomal glutathione S-transferase 2 [Source:HGNC Symbol;Acc:HGNC:7063]	298.973230850878	213.834434611368	183.177663259935	219.416524635997	163.445671602771	120.862934395055
3377.90917104448	-0.469837805662488	0.117056413606517	4.01377242977765	5.97559610945555e-05	0.00108410552770197	ENSG00000122565	CBX3	11335	chromobox 3 [Source:HGNC Symbol;Acc:HGNC:1553]	4244.29167721133	3627.22875826818	3871.66610775057	3329.79401575979	2828.49096366473	2365.98350361229
281.046134399588	-0.469696996325759	0.170970823709513	2.74723479793134	0.00601000918129719	0.0358971420739974	ENSG00000115295	CLIP4	79745	CAP-Gly domain containing linker protein family member 4 [Source:HGNC Symbol;Acc:HGNC:26108]	291.07582475293	322.243520065503	365.396281162488	261.916121750176	223.147383984622	222.497674681806
279.02099531946	-0.469520760054174	0.165633176201382	2.83470238766246	0.00458683940425915	0.0292414028091618	ENSG00000139291	TMEM19	55266	transmembrane protein 19 [Source:HGNC Symbol;Acc:HGNC:25605]	433.229134515989	250.633848939836	286.754561857176	319.241159718139	208.466635038265	175.800631847353
325.730415379918	-0.469066758384535	0.172329247006187	2.72192194031751	0.0064903471238258	0.0380405435770475	ENSG00000118965	WDR35	57539	WD repeat domain 35 [Source:HGNC Symbol;Acc:HGNC:29250]	324.921850886992	349.097146737629	462.259862258056	275.753199880374	288.721395945015	253.629036571441
565.208438498071	-0.468986801295441	0.148551315963346	3.15706931476231	0.00159363459523904	0.013264600041004	ENSG00000014824	SLC30A9	10463	solute carrier family 30 member 9 [Source:HGNC Symbol;Acc:HGNC:1329]	675.792321810097	626.58462234959	651.191797662282	619.703427688153	416.933270076531	401.045191401773
127.543915913577	-0.468950573626938	0.259298109584699	1.80853834367719	0.0705227546875028	0.198022535694589	ENSG00000113369	ARRDC3	57561	arrestin domain containing 3 [Source:HGNC Symbol;Acc:HGNC:29263]	106.050881886726	175.045862751631	162.078665397534	141.335869472737	91.0206434674116	89.7315725054195
153.402535834726	-0.468824117773303	0.198022672914343	2.36752746982715	0.017907390622575	0.0778406265979147	ENSG00000138772	ANXA3	306	annexin A3 [Source:HGNC Symbol;Acc:HGNC:541]	159.07632283009	195.932016829951	179.341481830408	116.626801383097	145.828772867143	123.60981926767
378.365180521942	-0.468742717307284	0.159878211882249	2.93187365425701	0.00336923787125769	0.0233457940318879	ENSG00000164305	CASP3	836	caspase 3 [Source:HGNC Symbol;Acc:HGNC:1504]	473.844365876863	388.880297362999	444.997045825183	420.054157523868	261.317331245149	281.09788529759
43.6832873463318	-0.468364198690818	0.34634397866279	1.35230934430891	0.176276376387352	0.361348681569405	ENSG00000135447	PPP1R1A	5502	protein phosphatase 1 regulatory inhibitor subunit 1A [Source:HGNC Symbol;Acc:HGNC:9286]	67.6920522681233	37.7939930941022	47.952267869093	34.592695325495	41.1060970497988	32.9626184713786
603.713900940697	-0.468276537841022	0.147895911323284	3.16625749590481	0.00154414037864469	0.01296842498184	ENSG00000116747	RO60	6738	Ro60, Y RNA binding protein [Source:HGNC Symbol;Acc:HGNC:11313]	684.81792877918	694.21597841272	711.611655177339	635.517231265522	450.209634354939	445.910977654483
108.101659619297	-0.46820266117737	0.230215643356685	2.03375693480551	0.041976108549281	0.140760503461189	ENSG00000198948	MFAP3L	9848	microfibril associated protein 3 like [Source:HGNC Symbol;Acc:HGNC:29083]	128.614899309434	122.333188173015	123.71685110226	112.673350488755	87.1057770817165	74.1658915606018
297.319733387614	-0.468115414110602	0.179172098178102	2.61265799123077	0.00898411568010284	0.0476281598893936	ENSG00000171055	FEZ2	9637	fasciculation and elongation protein zeta 2 [Source:HGNC Symbol;Acc:HGNC:3660]	338.460261340616	376.945352175388	312.648786506486	323.194610612482	206.509201845418	226.160187845292
142.443286354999	-0.467886966523856	0.205414470143502	2.27777023788534	0.0227402704353644	0.0918019111945972	ENSG00000109255	NMU	10874	neuromedin U [Source:HGNC Symbol;Acc:HGNC:7859]	188.40954547961	148.192236079506	160.16057468277	122.556977724611	128.211874131515	107.12851003198
259.852145755723	-0.467774754669799	0.182563333774831	2.56226014828773	0.0103993390106207	0.0529536090208877	ENSG00000181104	F2R	2149	coagulation factor II thrombin receptor [Source:HGNC Symbol;Acc:HGNC:3537]	320.40904740245	325.227256362406	253.187974348811	283.660101669059	175.190270759857	201.438223991758
39.7586087936293	-0.467551043793839	0.360662212432252	1.29636825726972	0.194848642689898	0.385089807690619	ENSG00000175600	SUGCT	79783	succinyl-CoA:glutarate-CoA transferase [Source:HGNC Symbol;Acc:HGNC:16001]	34.974227005197	54.7018321098848	48.9113132264748	39.5345089434228	28.3827812962896	32.046990180507
390.154525243075	-0.467377476444536	0.145331427361082	3.21594224271477	0.00130016996356949	0.0114594616643627	ENSG00000152256	PDK1	5163	pyruvate dehydrogenase kinase 1 [Source:HGNC Symbol;Acc:HGNC:8809]	310.255239562232	527.126745786163	524.597810487877	238.195416384123	383.656905798122	357.095033439935
213.607470886727	-0.467282507684726	0.174847783458001	2.67251033123315	0.00752860562175525	0.0425357443030545	ENSG00000153898	MCOLN2	255231	mucolipin 2 [Source:HGNC Symbol;Acc:HGNC:13357]	225.640174227078	259.585057830544	257.024155778338	147.26604581425	202.594335459723	189.535056210427
125.689745560807	-0.467169268443899	0.230315200189443	2.0283909531791	0.0425203626968379	0.142035357090126	ENSG00000104450	SPAG1	6674	sperm associated antigen 1 [Source:HGNC Symbol;Acc:HGNC:11212]	159.07632283009	153.165129907677	121.798760387496	141.335869472737	102.765242624497	75.9971481423451
113.604631841318	-0.466475360994021	0.221936636157984	2.10184027778976	0.0355672695518221	0.125062583383504	ENSG00000197429	IPP	3652	intracisternal A particle-promoted polypeptide [Source:HGNC Symbol;Acc:HGNC:6108]	143.281510634194	128.300660766821	122.757805744878	114.650075935926	92.9780766602591	79.6596613058316
343.432761907487	-0.466238460374541	0.19347356707048	2.40983028035399	0.015959942985607	0.0720367035540304	ENSG00000153130	SCOC	60592	short coiled-coil protein [Source:HGNC Symbol;Acc:HGNC:20335]	412.921518835552	399.820663784976	353.887736873906	453.658490125777	239.785566123826	200.522595700886
491.237564746106	-0.46619503718106	0.156719740808596	2.97470525905495	0.00293270179942231	0.0210837338317577	ENSG00000100422	CERK	64781	ceramide kinase [Source:HGNC Symbol;Acc:HGNC:19256]	757.022784531845	477.397807504449	491.031222979512	421.042520247453	379.742039412427	421.189013800949
565.54998018758	-0.46597808836293	0.13853275084596	3.36366733149672	0.000769141939664578	0.00774832183440982	ENSG00000145604	SKP2	6502	S-phase kinase associated protein 2 [Source:HGNC Symbol;Acc:HGNC:10901]	786.356007181365	594.758101849293	573.509123714352	647.377583948549	414.975836883683	376.323227548239
377.840832296584	-0.465361968592397	0.15783008029667	2.94849985324512	0.00319320291248502	0.0224190188144273	ENSG00000166822	TMEM170A	124491	transmembrane protein 170A [Source:HGNC Symbol;Acc:HGNC:29577]	409.536916222146	433.636341816541	468.973179759729	365.694207726661	305.359578084219	283.844770170205
97.4130918259404	-0.464771112639304	0.239489676728285	1.94067284648187	0.0522979719724723	0.162595978023189	ENSG00000150456	EEF1AKMT1	221143	EEF1A lysine methyltransferase 1 [Source:HGNC Symbol;Acc:HGNC:27351]	126.358497567163	113.381979282307	98.7816718103315	94.8828214642148	85.1483438888689	65.9252369427572
903.339628270303	-0.463890640996749	0.157124987234753	2.95236708788827	0.0031534779572833	0.022223288175655	ENSG00000164163	ABCE1	6059	ATP binding cassette subfamily E member 1 [Source:HGNC Symbol;Acc:HGNC:69]	1026.6627927332	1072.15590935374	1003.16144382142	1055.57138878939	650.846536621814	611.639698302247
5859.67818702935	-0.463879625948839	0.122789085646255	3.77785715650034	0.000158183559455211	0.00228271182015842	ENSG00000131747	TOP2A	7153	DNA topoisomerase II alpha [Source:HGNC Symbol;Acc:HGNC:11989]	6745.51300851848	6607.98131887409	6940.61125137251	5975.64102679836	4706.64811220196	4181.67440441072
1951.01192166767	-0.46385660039377	0.137590954033818	3.3712725058928	0.000748218064169034	0.00757531722611907	ENSG00000104408	EIF3E	3646	eukaryotic translation initiation factor 3 subunit E [Source:HGNC Symbol;Acc:HGNC:3277]	2476.40091214218	2118.45277080099	2106.06360481056	2301.89678323079	1468.07489463567	1235.18256438583
218.768385511647	-0.463715792590141	0.174748603364152	2.65361658784661	0.00796342549815304	0.0441687659552021	ENSG00000144840	RABL3	285282	RAB, member of RAS oncogene family like 3 [Source:HGNC Symbol;Acc:HGNC:18072]	283.178418654982	234.720588689688	242.63847541761	210.521260123727	156.594655427805	184.956914756069
338.180073390847	-0.46365439930237	0.189024011314298	2.45288625544737	0.0141715142052097	0.06613191399805	ENSG00000186017	ZNF566	84924	zinc finger protein 566 [Source:HGNC Symbol;Acc:HGNC:25919]	293.332226495201	457.506232191764	429.652320107073	326.159698783238	249.572732088064	272.857230679745
67.5391179723825	-0.463596694438714	0.294907417159381	1.57200757751089	0.115948793886746	0.275418156235491	ENSG00000104497	SNX16	64089	sorting nexin 16 [Source:HGNC Symbol;Acc:HGNC:14980]	65.4356505258525	80.5608800163758	88.232172879131	69.1853906509899	59.7017123818506	42.1189013800949
162.230650056762	-0.463592295994999	0.205815428947867	2.25246619441941	0.0242928267108556	0.0963051249292965	ENSG00000076641	PAG1	55824	phosphoprotein membrane anchor with glycosphingolipid microdomains 1 [Source:HGNC Symbol;Acc:HGNC:30043]	179.383938510527	203.888646955025	178.382436473026	168.021663009547	130.169307324363	113.537908068082
491.486732992765	-0.463569539200348	0.143039443174291	3.2408511170971	0.00119173407829517	0.0107780785782531	ENSG00000125482	TTF1	7270	transcription termination factor 1 [Source:HGNC Symbol;Acc:HGNC:12397]	527.998007691362	587.796050489853	592.690030861989	449.705039231435	406.167387515869	384.563882166084
76.2888970366919	-0.463534626394212	0.267974891049439	1.72976887714713	0.0836715771049851	0.221642807198976	ENSG00000154118	JPH3	57338	junctophilin 3 [Source:HGNC Symbol;Acc:HGNC:14203]	77.8458601083418	90.5066676727185	94.9454903808041	43.4879598377651	83.1909106960213	67.7564935245005
30.7286776843202	-0.463485157289455	0.389176265931023	1.1909389083136	0.233677568721758	0.431434865225317	ENSG00000235109	ZSCAN31	64288	zinc finger and SCAN domain containing 31 [Source:HGNC Symbol;Acc:HGNC:14097]	31.5896243917909	40.777729391005	34.5256328657469	22.7323426424681	25.4466315070183	29.3001053078921
184.869611515531	-0.463472714624409	0.193634740422772	2.39354112600088	0.0166866105048585	0.0741022472364895	ENSG00000185716	MOSMO	730094	modulator of smoothened [Source:HGNC Symbol;Acc:HGNC:27087]	205.332558546641	213.834434611368	221.539477555209	185.812192034087	152.67978904211	130.019217303771
276.458062313771	-0.4633949994304	0.164338433522384	2.81976035366848	0.00480595264639561	0.0303035068270907	ENSG00000070159	PTPN3	5774	protein tyrosine phosphatase non-receptor type 3 [Source:HGNC Symbol;Acc:HGNC:9655]	338.460261340616	290.416999565207	332.788739011505	223.369975530339	246.636582298793	227.075816136164
171.266089259533	-0.463275102408443	0.186698597015926	2.48140644768168	0.0130865057168383	0.0625696336504313	ENSG00000023697	DERA	51071	deoxyribose-phosphate aldolase [Source:HGNC Symbol;Acc:HGNC:24269]	195.178750706422	199.910331892488	200.440479692809	139.359144025565	151.701072445686	141.006756794231
385.768663419062	-0.462854758611051	0.158046977268076	2.92858975610756	0.00340503506806942	0.0234864086453804	ENSG00000109390	NDUFC1	4717	NADH:ubiquinone oxidoreductase subunit C1 [Source:HGNC Symbol;Acc:HGNC:7705]	496.408383299571	453.527917129227	388.413369739653	387.438187645544	327.870059801966	260.954062898414
268.385237223804	-0.462482455872016	0.167527192777234	2.76064111267591	0.00576880303489419	0.0347648552858691	ENSG00000172340	SUCLG2	8801	succinate-CoA ligase GDP-forming subunit beta [Source:HGNC Symbol;Acc:HGNC:11450]	336.203859598346	310.308574877892	281.959335070267	285.63682711623	194.764602688332	201.438223991758
123.904069045192	-0.462312915967298	0.212471145026547	2.17588565218837	0.0295638119139986	0.110411043631972	ENSG00000196812	ZSCAN16	80345	zinc finger and SCAN domain containing 16 [Source:HGNC Symbol;Acc:HGNC:20813]	145.537912376465	138.246448423163	146.733939679424	112.673350488755	94.9355098531067	105.297253450237
88.3365810760086	-0.462088887916504	0.244794512673924	1.88766031913479	0.0590715666901193	0.176023682497555	ENSG00000178053	MLF1	4291	myeloid leukemia factor 1 [Source:HGNC Symbol;Acc:HGNC:7125]	97.0252749176434	101.447034094695	108.37212538415	80.0573806104312	75.3611779246311	67.7564935245005
270.55592224078	-0.461823334233895	0.214967757785968	2.14833768091729	0.0316869395503077	0.115562449717177	ENSG00000177058	SLC38A9	153129	solute carrier family 38 member 9 [Source:HGNC Symbol;Acc:HGNC:26907]	270.768209072493	324.232677596772	329.91160293936	335.054963295508	168.33925458489	195.028825955657
281.012557708719	-0.46166494991056	0.159809382462616	2.88884759327919	0.00386656426511554	0.0259396710979603	ENSG00000095015	MAP3K1	4214	mitogen-activated protein kinase kinase kinase 1 [Source:HGNC Symbol;Acc:HGNC:6848]	329.434654371533	318.265205002966	328.952557581978	239.183779107708	249.572732088064	220.666418100062
289.506999902332	-0.461417535787749	0.184999514127663	2.49415539258842	0.012625725751625	0.0610335741459687	ENSG00000060749	QSER1	79832	glutamine and serine rich 1 [Source:HGNC Symbol;Acc:HGNC:26154]	301.229632593149	357.053776862703	341.420147227942	314.299346100211	213.360218020384	209.678878609603
433.94944834106	-0.461390978532578	0.191447043974507	2.41001881749616	0.0159516977501189	0.0720367035540304	ENSG00000254004	ZNF260	339324	zinc finger protein 260 [Source:HGNC Symbol;Acc:HGNC:13499]	467.075160650051	570.888211474071	447.874181897328	522.843880776767	281.870379770049	313.144875478097
751.617127888569	-0.461109676193334	0.143110213399676	3.22205987427015	0.00127272535776409	0.011308034172099	ENSG00000151366	NDUFC2	4718	NADH:ubiquinone oxidoreductase subunit C2 [Source:HGNC Symbol;Acc:HGNC:7706]	1039.07300231569	732.009971506822	803.680009485998	936.967861959121	524.592095683146	473.379826380632
411.198000248292	-0.461047984953063	0.156097179678634	2.95359586830619	0.00314095032541151	0.0221566804386857	ENSG00000150316	CWC15	51503	CWC15 spliceosome associated protein homolog [Source:HGNC Symbol;Acc:HGNC:26939]	491.895579815029	494.305646520232	434.447546893982	438.833049271993	308.295727873491	299.410451115022
183.166067925143	-0.460855005068166	0.189336408565929	2.43405380168965	0.0149307756148631	0.068722396383033	ENSG00000188938	FAM120AOS	158293	family with sequence similarity 120A opposite strand [Source:HGNC Symbol;Acc:HGNC:23389]	231.281178582755	187.975386704877	217.703296125682	143.312594919908	157.573372024229	161.150579193406
104.419110738344	-0.460260536919786	0.227322041238131	2.02470703858251	0.0428974554560014	0.142778351633129	ENSG00000061918	GUCY1B1	2983	guanylate cyclase 1 soluble subunit beta 1 [Source:HGNC Symbol;Acc:HGNC:4687]	134.255903665111	120.344030641747	108.37212538415	94.8828214642148	88.0844936781402	80.5752895967032
289.481184201727	-0.46012190600967	0.160331611644465	2.86981401415704	0.00410713298218471	0.0270365804514375	ENSG00000164237	CMBL	134147	carboxymethylenebutenolidase homolog [Source:HGNC Symbol;Acc:HGNC:25090]	351.998671794241	346.113410440726	307.853559719577	254.997582685077	224.126100581046	251.797779989698
441.542811185451	-0.459940104506372	0.18124552164076	2.53766327765053	0.0111595298296252	0.0557470494662933	ENSG00000116918	TSNAX	7257	translin associated factor X [Source:HGNC Symbol;Acc:HGNC:12380]	524.613405077955	490.327331457695	483.358860120457	579.180556021144	290.678829137863	281.09788529759
171.067652704622	-0.459834440934768	0.199664673014291	2.30303355116733	0.0212769554353877	0.0877854254029154	ENSG00000080802	CNOT4	4850	CCR4-NOT transcription complex subunit 4 [Source:HGNC Symbol;Acc:HGNC:7880]	190.665947221881	193.942859298683	207.153797194482	176.916927521817	120.382141360125	137.344243630744
336.674873073504	-0.459742926051778	0.153712675515337	2.99092397234285	0.00278134731266534	0.0202932860217888	ENSG00000130224	LRCH2	57631	leucine rich repeats and calponin homology domain containing 2 [Source:HGNC Symbol;Acc:HGNC:29292]	400.511309253063	411.755608972587	356.764872946052	306.392444311527	267.189630823692	277.435372134103
740.502605320704	-0.459569742873546	0.138078650046861	3.32831862650437	0.000873718758561978	0.00855309101237775	ENSG00000013441	CLK1	1195	CDC like kinase 1 [Source:HGNC Symbol;Acc:HGNC:2068]	701.740941846211	944.849827352556	934.110178089931	617.726702240982	586.251241257845	658.3367411367
863.524497301721	-0.459551856721022	0.125929639374239	3.64927477760274	0.000262981690849919	0.00340136084462131	ENSG00000138160	KIF11	3832	kinesin family member 11 [Source:HGNC Symbol;Acc:HGNC:6388]	1115.7906615529	943.855248586922	926.437815230876	917.20060748741	647.910386832543	629.95226411968
27.5258859178318	-0.459468483803786	0.42126218057951	1.09069483325495	0.275407184850976	0.478860785252364	ENSG00000077264	PAK3	5063	p21 (RAC1) activated kinase 3 [Source:HGNC Symbol;Acc:HGNC:8592]	34.974227005197	32.8210992659309	27.8123153640739	18.7788917481258	20.5530485248994	30.2157335987637
2651.81466028035	-0.459220585459566	0.147925971010632	3.10439459901574	0.0019066884935463	0.0151721325366301	ENSG00000143815	LBR	3930	lamin B receptor [Source:HGNC Symbol;Acc:HGNC:6518]	3051.78335642122	3144.85805693556	2907.8255235818	3048.1106395379	2054.32613589352	1703.9842493121
299.564594785092	-0.45856692258165	0.166983164444486	2.74618656382034	0.00602924667925595	0.0359686802432307	ENSG00000143164	DCAF6	55827	DDB1 and CUL4 associated factor 6 [Source:HGNC Symbol;Acc:HGNC:30002]	370.049885732407	341.140516612554	327.034466867214	292.555366181329	264.253481034421	202.35385228263
310.863496817907	-0.458497685715168	0.173337994503895	2.64510782547946	0.00816648895628596	0.0450181144715764	ENSG00000176490	DIRAS1	148252	DIRAS family GTPase 1 [Source:HGNC Symbol;Acc:HGNC:19127]	364.40888137673	347.10798920636	364.437235805106	208.544534676555	258.381181455878	322.301158386813
418.925047075249	-0.458146418293469	0.164680586443424	2.78203052459293	0.00540199590265302	0.033164533102458	ENSG00000134255	CEPT1	10390	choline/ethanolamine phosphotransferase 1 [Source:HGNC Symbol;Acc:HGNC:24289]	442.254741485072	504.251434176575	501.580721910712	436.856323824822	320.040327030576	308.566734023739
218.13804262494	-0.457142990944739	0.181114222603019	2.52405904061296	0.0116008443395767	0.0573839316536043	ENSG00000058056	USP13	8975	ubiquitin specific peptidase 13 [Source:HGNC Symbol;Acc:HGNC:12611]	257.229798618868	254.612164002373	245.515611489756	190.754005652015	155.615938831381	205.100737155245
161.713608551061	-0.456686472158224	0.218655022158397	2.08861643172044	0.0367422648407568	0.12791712370156	ENSG00000139505	MTMR6	9107	myotubularin related protein 6 [Source:HGNC Symbol;Acc:HGNC:7453]	201.947955933234	196.926595595585	153.447257181097	201.625995611456	117.445991570854	98.8878554141358
126.594596359586	-0.456599573851249	0.214787648098838	2.12581858357672	0.0335183680506766	0.120358252564785	ENSG00000240891	PLCXD2	257068	phosphatidylinositol specific phospholipase C X domain containing 2 [Source:HGNC Symbol;Acc:HGNC:26462]	148.922514989871	157.143444970215	133.307304676078	105.754811423656	116.46727497443	97.9722271232642
57.6544042662273	-0.456536322193919	0.304120462897812	1.50116936507268	0.133311761402454	0.301813046223863	ENSG00000008394	MGST1	4257	microsomal glutathione S-transferase 1 [Source:HGNC Symbol;Acc:HGNC:7061]	83.4868644640187	53.7072533442505	60.4198575150571	73.1388415453322	44.0422468390701	31.1313618896353
733.649186330388	-0.45611318092445	0.128403771442903	3.55217900377069	0.000382054855441362	0.00456619604841604	ENSG00000177189	RPS6KA3	6197	ribosomal protein S6 kinase A3 [Source:HGNC Symbol;Acc:HGNC:10432]	890.150487325821	793.673854976147	862.181776286291	642.435770330621	643.016803850424	570.436425213024
184.318003583907	-0.456078156437385	0.223516257686086	2.04046972313717	0.0413035636350974	0.138956483725607	ENSG00000163013	FBXO41	150726	F-box protein 41 [Source:HGNC Symbol;Acc:HGNC:29409]	163.589126314631	237.70432498659	219.621386840446	72.1504788217467	183.020003531247	229.822701008779
198.489498077928	-0.4555566091125	0.186817838447056	2.43850701249605	0.0147480725462756	0.0681402558857467	ENSG00000181827	RFX7	64864	regulatory factor X7 [Source:HGNC Symbol;Acc:HGNC:25777]	241.434986422973	223.780222267711	219.621386840446	213.486348294483	136.041606902905	156.572437739048
810.708639999672	-0.455488313525529	0.14245134519191	3.19750096365813	0.00138623948174035	0.0119764042411632	ENSG00000162734	PEA15	8682	proliferation and apoptosis adaptor protein 15 [Source:HGNC Symbol;Acc:HGNC:8822]	857.432662062895	965.735981430875	968.635810955678	496.158087239956	732.080014124988	844.209284183641
718.977820268917	-0.455474285163545	0.13144720534848	3.46507393562333	0.000530085725665676	0.00590994379884298	ENSG00000117143	UAP1	6675	UDP-N-acetylglucosamine pyrophosphorylase 1 [Source:HGNC Symbol;Acc:HGNC:12457]	923.996513459883	794.668433741781	778.74483019407	616.738339517396	643.016803850424	556.70200084995
172.420734457641	-0.455327385806288	0.188373106757005	2.41715706474834	0.0156422658426611	0.0711593917970009	ENSG00000028116	VRK2	7444	VRK serine/threonine kinase 2 [Source:HGNC Symbol;Acc:HGNC:12719]	205.332558546641	189.964544236145	202.358570407572	159.126398497277	146.807489463567	130.934845594643
110.596721184533	-0.454922712886689	0.226069391572717	2.01231449212071	0.0441867957211243	0.145595371762998	ENSG00000120162	MOB3B	79817	MOB kinase activator 3B [Source:HGNC Symbol;Acc:HGNC:23825]	141.025108891923	135.262712126261	107.413080026768	102.789723252899	91.0206434674116	86.069059341933
483.743178447687	-0.454763337929775	0.149271222375822	3.04655733832481	0.00231478325366587	0.0175540581767319	ENSG00000131724	IL13RA1	3597	interleukin 13 receptor subunit alpha 1 [Source:HGNC Symbol;Acc:HGNC:5974]	610.356671284245	568.899053942802	488.154086907366	528.77405711828	360.167707483951	346.107493949475
233.546683275788	-0.454674821621541	0.167458243963454	2.71515340696377	0.00662450764574365	0.0384862934605788	ENSG00000122557	HERPUD2	64224	HERPUD family member 2 [Source:HGNC Symbol;Acc:HGNC:21915]	297.845029979742	249.639270174202	262.778427922629	215.463073741654	186.934869916942	188.619427919555
326.855044168979	-0.454399637833758	0.152769136835602	2.97442040484097	0.00293542599769449	0.0210837338317577	ENSG00000101347	SAMHD1	25939	SAM and HD domain containing deoxynucleoside triphosphate triphosphohydrolase 1 [Source:HGNC Symbol;Acc:HGNC:15925]	441.126540613937	330.200150190577	361.560099732961	328.136424230409	258.381181455878	241.72586879011
217.029267629486	-0.454398252160303	0.181959063214028	2.49725539434011	0.0125158779274936	0.0606718550049076	ENSG00000113083	LOX	4015	lysyl oxidase [Source:HGNC Symbol;Acc:HGNC:6664]	150.050715861007	308.319417346623	287.713607214558	94.8828214642148	251.530165280912	209.678878609603
101.760473841079	-0.454321687230087	0.241853308499738	1.87850102216228	0.0603126573616313	0.178580282082973	ENSG00000267534	S1PR2	9294	sphingosine-1-phosphate receptor 2 [Source:HGNC Symbol;Acc:HGNC:3169]	127.486698438299	119.349451876112	105.494989312005	68.1970279274044	92.9780766602591	97.0565988323925
737.758550697924	-0.454290284499827	0.128806061897418	3.52693248910619	0.000420403943170743	0.0049072234476029	ENSG00000110075	PPP6R3	55291	protein phosphatase 6 regulatory subunit 3 [Source:HGNC Symbol;Acc:HGNC:1173]	864.201867289707	830.473269304615	859.304640214146	711.621160981611	581.357658275726	579.59270812174
27.7866608489048	-0.454028721084737	0.422628463481363	1.07429754575619	0.28268934466884	0.486391166723723	ENSG00000154330	PGM5	5239	phosphoglucomutase 5 [Source:HGNC Symbol;Acc:HGNC:8908]	33.8460261340616	25.859047906491	36.4437235805106	26.6857935368104	27.4040646998659	16.4813092356893
647.918770234387	-0.453697464451889	0.129902464443438	3.49260090172837	0.000478340838435028	0.00545858062240499	ENSG00000064102	INTS13	55726	integrator complex subunit 13 [Source:HGNC Symbol;Acc:HGNC:20174]	645.330898289442	762.841913241485	841.08277842389	499.123175410713	569.61305911864	569.520796922152
34.3530791941118	-0.453582681609799	0.380723551477001	1.19137016832855	0.233508298687653	0.431318637849407	ENSG00000171451	DSEL	92126	dermatan sulfate epimerase like [Source:HGNC Symbol;Acc:HGNC:18144]	58.6664452990402	31.8265205002966	27.8123153640739	46.4530480085218	16.6381821392043	24.7219638535339
550.952416363146	-0.453270287974939	0.153570231417718	2.95155046515509	0.00316182874414938	0.0222650799246638	ENSG00000145740	SLC30A5	64924	solute carrier family 30 member 5 [Source:HGNC Symbol;Acc:HGNC:19089]	638.56169306263	675.318981865669	584.058622645552	593.017634151342	423.784286251497	390.973280202185
226.459801266952	-0.45325022520538	0.176252547177041	2.57159531856356	0.0101231144269832	0.0520522817367367	ENSG00000148600	CDHR1	92211	cadherin related family member 1 [Source:HGNC Symbol;Acc:HGNC:14550]	214.358165515724	292.406157096475	273.32792685383	130.463879513295	220.211234195351	227.991444427035
698.15487920003	-0.452700824380312	0.134793815702846	3.3584687993275	0.000783755685205446	0.00786286022268609	ENSG00000108587	GOSR1	9527	golgi SNAP receptor complex member 1 [Source:HGNC Symbol;Acc:HGNC:4430]	750.253579305033	792.679276210513	876.567456647019	637.493956712693	571.570492311488	560.364514013436
98.4262636492536	-0.452552766208977	0.263683589982909	1.71627201464569	0.0861122679035614	0.226568263328338	ENSG00000177181	RIMKLA	284716	ribosomal modification protein rimK like family member A [Source:HGNC Symbol;Acc:HGNC:28725]	95.897074046508	117.360294344844	123.71685110226	51.3948616264497	125.275724342244	76.9127764332167
54.4495321226477	-0.452159627657598	0.304674225118344	1.48407574510764	0.137788827052438	0.308605210690906	ENSG00000093217	XYLB	9942	xylulokinase [Source:HGNC Symbol;Acc:HGNC:12839]	57.5382444279048	65.6421985318618	65.2150843019664	53.3715870736208	39.1486638569512	45.7814145435814
26.428856481753	-0.452072279707863	0.416884396716202	1.08440681222141	0.278184464631883	0.481754433677307	ENSG00000156218	ADAMTSL3	57188	ADAMTS like 3 [Source:HGNC Symbol;Acc:HGNC:14633]	28.2050217783847	28.8427842033938	34.5256328657469	19.7672544717114	22.510481717747	24.7219638535339
222.334708416087	-0.45204928034069	0.170063293038333	2.6581237624206	0.00785770314649141	0.0438230577231152	ENSG00000142494	SLC47A1	55244	solute carrier family 47 member 1 [Source:HGNC Symbol;Acc:HGNC:25588]	280.922016912712	242.677218814762	247.43370220452	198.6609074407	183.020003531247	181.294401592582
1014.47980504494	-0.451859079956154	0.138323200359979	3.26669046682129	0.00108812583031262	0.0100587314550409	ENSG00000176105	YES1	7525	YES proto-oncogene 1, Src family tyrosine kinase [Source:HGNC Symbol;Acc:HGNC:12841]	1300.8156044191	1123.87400516672	1048.23657561837	1207.77924822157	706.63338261797	699.540014225924
145.363527399189	-0.451821099608821	0.206278996425448	2.19033981858698	0.0284996010758382	0.107485403382081	ENSG00000168772	CXXC4	80319	CXXC finger protein 4 [Source:HGNC Symbol;Acc:HGNC:24593]	157.948121958954	165.100075095289	180.30052718779	133.428967684052	129.190590727939	106.212881741109
1491.10385968128	-0.451733474305908	0.148222673423849	3.04766783563644	0.00230624697860878	0.017529595754513	ENSG00000152952	PLOD2	5352	procollagen-lysine,2-oxoglutarate 5-dioxygenase 2 [Source:HGNC Symbol;Acc:HGNC:9082]	1157.53409378491	1974.23884978402	2088.80078837769	1045.68776155353	1553.22323852454	1127.13842606297
5875.14134398965	-0.451695707853494	0.125666939370277	3.59438775319079	0.000325155286429609	0.0040209764451433	ENSG00000197958	RPL12	6136	ribosomal protein L12 [Source:HGNC Symbol;Acc:HGNC:10302]	7068.17845766321	6424.97882599738	6806.34490133905	4108.62384194522	5651.10962775091	5191.61240924213
356.017854314063	-0.451673894320861	0.159502932992946	2.8317591773741	0.00462926997241885	0.0294190470874379	ENSG00000134058	CDK7	1022	cyclin dependent kinase 7 [Source:HGNC Symbol;Acc:HGNC:1778]	416.306121448958	410.761030206953	399.921914028235	378.542923133274	262.296047841573	268.279089225387
154.870969656409	-0.451574740655286	0.237532445185342	1.90110761627925	0.0572879182121398	0.172876563947441	ENSG00000196208	GREB1	9687	growth regulating estrogen receptor binding 1 [Source:HGNC Symbol;Acc:HGNC:24885]	201.947955933234	150.181393610775	180.30052718779	86.9759196755302	161.488238409924	148.331783121204
185.833087201321	-0.45092233500216	0.181861449956935	2.47948278818264	0.0131573080058261	0.0627028768079459	ENSG00000132846	ZBED3	84327	zinc finger BED-type containing 3 [Source:HGNC Symbol;Acc:HGNC:20711]	210.973562902318	225.769379798979	207.153797194482	150.231133985007	162.466955006348	158.403694320792
547.545920467642	-0.45078262947571	0.135720139432005	3.32141295582407	0.000895629139769773	0.00868330363589591	ENSG00000145919	BOD1	91272	biorientation of chromosomes in cell division 1 [Source:HGNC Symbol;Acc:HGNC:25114]	592.305457346079	617.633413458881	687.635521242793	460.577029190876	476.634982458381	450.489119108841
417.538495968047	-0.450595446816503	0.183538093506835	2.4550513640359	0.0140864459476627	0.065877712077394	ENSG00000155545	MIER3	166968	MIER family member 3 [Source:HGNC Symbol;Acc:HGNC:26678]	478.357169361404	499.278540348403	444.997045825183	513.948616264497	313.18931085561	255.460293153184
492.036308882859	-0.450560315243734	0.151082078329023	2.98222211546835	0.0028616430131784	0.0207046278666919	ENSG00000187240	DYNC2H1	79659	dynein cytoplasmic 2 heavy chain 1 [Source:HGNC Symbol;Acc:HGNC:2962]	419.690724062364	559.947845052094	729.833516967595	330.113149677581	464.890383301296	447.742234236226
54.250776434961	-0.450542624051488	0.304116438196262	1.48148066814044	0.138478532648136	0.309463643216442	ENSG00000105514	RAB3D	9545	RAB3D, member RAS oncogene family [Source:HGNC Symbol;Acc:HGNC:9779]	89.1278688196956	47.7397807504449	52.7474946560023	55.348312520792	42.0848136462226	38.4563882166084
1894.58820523726	-0.450534145629063	0.111942102311728	4.02470684688813	5.70463337021347e-05	0.00104749169414571	ENSG00000029993	HMGB3	3149	high mobility group box 3 [Source:HGNC Symbol;Acc:HGNC:5004]	2716.70769769401	2037.89189078462	1814.51381616648	1956.95819269943	1410.33061544667	1431.12701863235
246.041961645641	-0.450464399404679	0.185058156124069	2.43417749770874	0.0149256739024569	0.068722396383033	ENSG00000102595	UGGT2	55757	UDP-glucose glycoprotein glucosyltransferase 2 [Source:HGNC Symbol;Acc:HGNC:15664]	221.127370742536	312.297732409161	322.239240080305	217.439799188826	217.275084406079	185.87254304694
182.407712636162	-0.450364055445116	0.225248977424199	1.99940554934005	0.0455644919967981	0.148399913600966	ENSG00000070269	TMEM260	54916	transmembrane protein 260 [Source:HGNC Symbol;Acc:HGNC:20185]	168.101929799173	243.671797580396	216.7442507683	202.614358335042	136.041606902905	127.272332431156
77.1887705078461	-0.450302967927698	0.270150206974911	1.66686145818692	0.0955419562298932	0.242486485350801	ENSG00000103460	TOX3	27324	TOX high mobility group box family member 3 [Source:HGNC Symbol;Acc:HGNC:11972]	111.691886242403	75.5879861882045	81.518855377458	62.2668515858909	74.3824613282073	57.6845823249125
132.69510242542	-0.44987200986543	0.217840203799301	2.06514684626307	0.0389091080497591	0.133237968108185	ENSG00000171132	PRKCE	5581	protein kinase C epsilon [Source:HGNC Symbol;Acc:HGNC:9401]	174.871135025985	155.154287438946	129.471123246551	131.452242236881	87.1057770817165	118.11604952244
128.947614749319	-0.449794924680689	0.21374413586577	2.10436147339808	0.0353469274331744	0.124707252856664	ENSG00000158079	PTPDC1	138639	protein tyrosine phosphatase domain containing 1 [Source:HGNC Symbol;Acc:HGNC:30184]	141.025108891923	151.175972376409	153.447257181097	126.510428618953	100.807809431649	100.719111995879
610.771970124022	-0.449760399433651	0.143317444480341	3.13821113029507	0.00169982390444261	0.0139096326117083	ENSG00000204568	MRPS18B	28973	mitochondrial ribosomal protein S18B [Source:HGNC Symbol;Acc:HGNC:14516]	653.22830438739	738.972022866262	712.570700534721	395.345089434228	622.463755325524	542.051948196004
362.735618304769	-0.44946139125742	0.152289614913225	2.9513594312621	0.00316378516433223	0.0222659189352743	ENSG00000089234	BRAP	8315	BRCA1 associated protein [Source:HGNC Symbol;Acc:HGNC:1099]	398.254907510792	402.804400081879	455.546544756383	302.438993417185	287.742679348591	329.626184713786
278.762440568136	-0.449046399619201	0.165335385416422	2.71597273921858	0.00660813589868644	0.0384862934605788	ENSG00000163291	PAQR3	152559	progestin and adipoQ receptor family member 3 [Source:HGNC Symbol;Acc:HGNC:30130]	323.793650015856	335.173044018749	304.017378290049	275.753199880374	210.424068231113	223.413302972677
277.980164809957	-0.449033163590135	0.178953281692439	2.50922005644955	0.0120998080323186	0.0591757762484542	ENSG00000131966	ACTR10	55860	actin related protein 10 [Source:HGNC Symbol;Acc:HGNC:17372]	399.383108381927	249.639270174202	294.426924716231	376.566197686102	169.317971181314	178.547516719967
542.517798004123	-0.448850784203068	0.143807105035788	3.12120033353961	0.00180115458419264	0.014513425801749	ENSG00000119414	PPP6C	5537	protein phosphatase 6 catalytic subunit [Source:HGNC Symbol;Acc:HGNC:9323]	731.074164495731	589.785208021122	539.942536205987	639.470682159864	374.848456430308	379.985740711725
220.682110844284	-0.448320736772127	0.176022272981591	2.54695459374629	0.0108667571628831	0.0547357564659103	ENSG00000136044	APPL2	55198	adaptor protein, phosphotyrosine interacting with PH domain and leucine zipper 2 [Source:HGNC Symbol;Acc:HGNC:18242]	288.819423010659	231.736852392785	244.556566132374	193.719093822772	197.700752477604	167.559977229508
246.416838535284	-0.448291062185715	0.175240495558289	2.55814765164599	0.0105231400969938	0.0532931595373775	ENSG00000172071	EIF2AK3	9451	eukaryotic translation initiation factor 2 alpha kinase 3 [Source:HGNC Symbol;Acc:HGNC:3255]	223.383772484807	307.324838580989	325.11637615245	188.777280204844	239.785566123826	194.113197664785
140.394553692775	-0.448260426292348	0.221850397385491	2.02055273091733	0.0433260863284032	0.143697000605889	ENSG00000221890	NPTXR	23467	neuronal pentraxin receptor [Source:HGNC Symbol;Acc:HGNC:7954]	160.204523701225	185.986229173608	138.102531462988	91.9177332934581	123.318291149396	142.838013375974
24.9121495606071	-0.448141165147459	0.432692655121019	1.03570319450447	0.300340631587023	0.503155669643783	ENSG00000128594	LRRC4	64101	leucine rich repeat containing 4 [Source:HGNC Symbol;Acc:HGNC:15586]	33.8460261340616	27.8482054377595	23.9761339345465	28.6625189839815	19.5743319284756	15.5656809448177
23.5779833790922	-0.447959745175033	0.455876969602921	0.982632980045504	0.325788106592424	0.52650034188473	ENSG00000166387	PPFIBP2	8495	PPFIA binding protein 2 [Source:HGNC Symbol;Acc:HGNC:9250]	21.4358165515724	23.8698903752225	36.4437235805106	17.7905290245403	25.4466315070183	16.4813092356893
241.254013628488	-0.447689664907466	0.176834427710687	2.53168837484473	0.0113514825423964	0.0565660431460947	ENSG00000198860	TSEN15	116461	tRNA splicing endonuclease subunit 15 [Source:HGNC Symbol;Acc:HGNC:16791]	261.74260210341	296.384472159012	275.246017568594	237.207053660537	180.083853741976	196.8600825374
288.265823664497	-0.44767968318838	0.169686426694074	2.63827633070202	0.00833286499808779	0.0455918694861516	ENSG00000162695	SLC30A7	148867	solute carrier family 30 member 7 [Source:HGNC Symbol;Acc:HGNC:19306]	340.716663082887	310.308574877892	340.46110187056	312.32262065304	213.360218020384	212.425763482218
282.785075336749	-0.447064577966856	0.191242850926914	2.33767994881915	0.0194038570942327	0.0821534929567565	ENSG00000043093	DCUN1D1	54165	defective in cullin neddylation 1 domain containing 1 [Source:HGNC Symbol;Acc:HGNC:18184]	339.588462211752	326.22183512804	296.345015430994	352.845492320049	211.402784827537	170.306862102123
117.177387776701	-0.446420663492382	0.219584687327573	2.03302274364158	0.0420502252608895	0.140855919011497	ENSG00000016391	CHDH	55349	choline dehydrogenase [Source:HGNC Symbol;Acc:HGNC:24288]	160.204523701225	130.289818298089	116.044488243205	106.743174147242	89.063210274564	100.719111995879
244.54890593395	-0.44613993970619	0.170585676277862	2.61534232791905	0.00891380660268749	0.0473800097447236	ENSG00000164938	TP53INP1	94241	tumor protein p53 inducible nuclear protein 1 [Source:HGNC Symbol;Acc:HGNC:18022]	311.383440433367	263.563372893081	266.614609352157	265.869572644518	184.977436724095	174.885003556481
54.172859273557	-0.446026670307005	0.317119033804786	1.40649605593076	0.159576874954047	0.337921965491078	ENSG00000105696	TMEM59L	25789	transmembrane protein 59 like [Source:HGNC Symbol;Acc:HGNC:13237]	66.5638513969879	61.6638834693247	58.5017668002934	34.592695325495	60.6804289782744	43.0345296709665
363.394628696329	-0.445714560236028	0.170123453946626	2.61994774909675	0.00879432403893163	0.046971535049719	ENSG00000144747	TMF1	7110	TATA element modulatory factor 1 [Source:HGNC Symbol;Acc:HGNC:11870]	402.767710995333	373.961615878485	475.686497261402	370.636021344589	293.614978927134	263.700947771029
515.835539778691	-0.445576040502558	0.171958586831699	2.59118226494066	0.00956468192626736	0.049877099941667	ENSG00000008282	SYPL1	6856	synaptophysin like 1 [Source:HGNC Symbol;Acc:HGNC:11507]	638.56169306263	591.77436555239	515.007356914058	676.04010293253	336.678509169781	336.951211040759
150.93700396057	-0.445542727027164	0.22411241067358	1.98803237039869	0.0468081100228073	0.151029681939937	ENSG00000096872	IFT74	80173	intraflagellar transport 74 [Source:HGNC Symbol;Acc:HGNC:21424]	172.614733283714	147.197657313872	200.440479692809	152.207859432178	137.020323499329	96.1409705415209
63.1537331404368	-0.445466667276282	0.293880357620018	1.51580959981089	0.129567503944507	0.296549306950611	ENSG00000203666	EFCAB2	84288	EF-hand calcium binding domain 2 [Source:HGNC Symbol;Acc:HGNC:28166]	62.0510479124463	63.6530410005932	93.0273996660403	54.3599497972064	50.8932630140366	54.9376974522977
124.078694913536	-0.444712512870493	0.225208611302403	1.97466922023398	0.0483056980923665	0.154230578895383	ENSG00000177311	ZBTB38	253461	zinc finger and BTB domain containing 38 [Source:HGNC Symbol;Acc:HGNC:26636]	117.33289059808	157.143444970215	155.365347895861	114.650075935926	91.0206434674116	108.959766613724
572.645848833996	-0.444704959757538	0.161541252302032	2.75288790584636	0.00590721184789965	0.0354579001410083	ENSG00000112851	ERBIN	55914	erbb2 interacting protein [Source:HGNC Symbol;Acc:HGNC:15842]	621.638679995599	636.530410005932	707.775473747812	627.610329476837	439.443751794277	402.876447983516
125.049330373025	-0.44470102480684	0.2169049768744	2.0502112547853	0.0403438201800124	0.136580684683479	ENSG00000138685	FGF2	2247	fibroblast growth factor 2 [Source:HGNC Symbol;Acc:HGNC:3676]	127.486698438299	171.067547689094	134.26635003346	98.8362723585571	110.594975395887	108.044138322852
327.727276999357	-0.444501749835943	0.152810278427643	2.90884719542225	0.00362764120473818	0.0246708101909215	ENSG00000115970	THADA	63892	THADA armadillo repeat containing [Source:HGNC Symbol;Acc:HGNC:19217]	359.896077892189	389.874876128634	383.618142952744	288.601915286987	263.274764437997	281.09788529759
531.413862769677	-0.444428164217979	0.135449245313738	3.28114167922133	0.00103387796850702	0.00966787584902513	ENSG00000157077	ZFYVE9	9372	zinc finger FYVE-type containing 9 [Source:HGNC Symbol;Acc:HGNC:6775]	646.459099160577	584.81231419295	605.157620507953	496.158087239956	451.188350951363	404.707704565259
279.053429618434	-0.444415200374766	0.167874620564308	2.64730427315857	0.00811363126304356	0.0447764559548383	ENSG00000106031	HOXA13	3209	homeobox A13 [Source:HGNC Symbol;Acc:HGNC:5102]	302.357833464284	348.102567971994	314.56687722125	242.148867278465	258.381181455878	208.763250318731
27.7023111644293	-0.444315442413339	0.559024102470282	0.794805519922925	0.426726639570257	0.617787617363749	ENSG00000188573	FBLL1	345630	fibrillarin like 1 [Source:HGNC Symbol;Acc:HGNC:35458]	32.7178252629262	20.8861540783197	32.6075421509832	2.96508817075671	30.3402144891372	46.697042834453
251.860665766025	-0.444193712322737	0.192494894450031	2.30756100618577	0.0210235654325123	0.0870165947666038	ENSG00000165338	HECTD2	143279	HECT domain E3 ubiquitin protein ligase 2 [Source:HGNC Symbol;Acc:HGNC:26736]	271.896409943628	300.362787221549	289.631697929321	290.578640734158	181.062570338399	177.631888429096
106.590307399422	-0.444161144902145	0.246652248595116	1.80075854743673	0.0717409450891418	0.200370202056642	ENSG00000104154	SLC30A4	7782	solute carrier family 30 member 4 [Source:HGNC Symbol;Acc:HGNC:11015]	104.922681015591	132.278975829358	129.471123246551	115.638438659512	81.2334775031738	75.9971481423451
223.679072494148	-0.444160621252455	0.171258846125546	2.59350469363113	0.00950032424190403	0.0495841642926938	ENSG00000135046	ANXA1	301	annexin A1 [Source:HGNC Symbol;Acc:HGNC:533]	307.998837819961	229.747694861516	235.925157915937	224.358338253925	181.062570338399	162.98183577515
31.4827768569659	-0.444129789842269	0.394066391782453	1.1270430544289	0.259724278010751	0.460635030308346	ENSG00000167371	PRRT2	112476	proline rich transmembrane protein 2 [Source:HGNC Symbol;Acc:HGNC:30500]	27.0768209072493	48.7343595160792	33.5665875083651	24.7090680896393	26.4253481034421	28.3844770170205
13710.3270675037	-0.443999682525704	0.120002165035342	3.69993060037661	0.000215658433706708	0.00289549597923506	ENSG00000116251	RPL22	6146	ribosomal protein L22 [Source:HGNC Symbol;Acc:HGNC:10315]	15827.5300211584	16540.8394512635	14943.8447587241	13306.3273476325	11815.0667520279	9828.35407421605
505.183426283482	-0.443725625656161	0.176005774862391	2.52108560644153	0.0116993385638791	0.0577091008063848	ENSG00000136021	SCYL2	55681	SCY1 like pseudokinase 2 [Source:HGNC Symbol;Acc:HGNC:19286]	504.305789397518	616.638834693247	613.78902872439	558.424938825847	382.678189201698	355.263776858192
542.08033753683	-0.443626926037937	0.137139461921427	3.23485975387676	0.00121702494091633	0.0109333767672091	ENSG00000145220	LYAR	55646	Ly1 antibody reactive [Source:HGNC Symbol;Acc:HGNC:26021]	604.715666928568	585.806892958585	683.799339813266	456.623578296534	460.975516915601	460.561030308429
92.4096168513196	-0.443396451370047	0.24289117790616	1.82549426122571	0.0679264764127264	0.192988652060968	ENSG00000155621	C9orf85	138241	chromosome 9 open reading frame 85 [Source:HGNC Symbol;Acc:HGNC:28784]	99.2816766599141	107.414506688501	112.208306813678	89.9410078462869	71.446311538936	74.1658915606018
47.3592845455146	-0.443356987417804	0.34073435611252	1.30118075698652	0.193196590377463	0.383450618864145	ENSG00000153404	PLEKHG4B	153478	pleckstrin homology and RhoGEF domain containing G4B [Source:HGNC Symbol;Acc:HGNC:29399]	59.7946461701756	39.7831506253708	64.2560389445846	35.5810580490805	36.2125140676799	48.5282994161963
228.133617308214	-0.442806678762848	0.184016932545589	2.40633659434109	0.016113410788108	0.0724267059490944	ENSG00000125703	ATG4C	84938	autophagy related 4C cysteine peptidase [Source:HGNC Symbol;Acc:HGNC:16040]	260.614401232275	264.557951658716	258.942246493102	243.13723000205	184.977436724095	156.572437739048
511.424302169565	-0.442793896495327	0.149039640203558	2.97098071285304	0.00296850422936179	0.0212871613938672	ENSG00000175582	RAB6A	5870	RAB6A, member RAS oncogene family [Source:HGNC Symbol;Acc:HGNC:9786]	594.561859088349	552.985793692654	610.911892652244	540.634409801307	388.550488780241	380.901369002597
213.695927829501	-0.442701393634901	0.18210608050359	2.43100830247222	0.0150568695317368	0.0690975701982032	ENSG00000178177	LCORL	254251	ligand dependent nuclear receptor corepressor like [Source:HGNC Symbol;Acc:HGNC:30776]	198.563353319828	252.623006471104	289.631697929321	176.916927521817	184.977436724095	179.463145010839
724.977060731178	-0.442684073076333	0.137704291481208	3.2147442052432	0.00130560808262088	0.0114679242004327	ENSG00000135414	GDF11	10220	growth differentiation factor 11 [Source:HGNC Symbol;Acc:HGNC:4216]	838.253247253593	907.055834258454	755.727741616905	704.702621916512	561.78332634725	582.339592994355
654.6156864977	-0.442678601380238	0.128601170215776	3.44225951161626	0.000576876542097797	0.00627573322592747	ENSG00000138442	WDR12	55759	WD repeat domain 12 [Source:HGNC Symbol;Acc:HGNC:14098]	859.689063805166	700.183451006526	699.144065531375	666.156475696675	481.5285654405	520.992497505956
459.26346684896	-0.442537742321428	0.142030819552998	3.11578672653013	0.00183454901797791	0.014714030144854	ENSG00000134371	CDC73	79577	cell division cycle 73 [Source:HGNC Symbol;Acc:HGNC:16783]	520.100601593414	528.121324551797	538.983490848605	393.368363987057	417.911986672954	357.095033439935
101.074408041628	-0.442534704347325	0.23447902931668	1.88731037328567	0.05911859203081	0.176120505609977	ENSG00000204271	SPIN3	169981	spindlin family member 3 [Source:HGNC Symbol;Acc:HGNC:27272]	111.691886242403	110.398242985404	126.593987174405	97.8479096349715	80.25476090675	79.6596613058316
214.990311081935	-0.442532353189999	0.192845998401112	2.29474480600603	0.0217477534011533	0.0891010897459693	ENSG00000139117	CPNE8	144402	copine 8 [Source:HGNC Symbol;Acc:HGNC:23498]	284.306619526118	225.769379798979	218.662341483064	282.671738945473	144.85005627072	133.681730467258
263.77401948571	-0.442341779092587	0.168640240019701	2.62299068740007	0.00871616549669835	0.0468015993152358	ENSG00000123545	NDUFAF4	29078	NADH:ubiquinone oxidoreductase complex assembly factor 4 [Source:HGNC Symbol;Acc:HGNC:21034]	357.639676149918	284.449526971401	265.655563994775	289.590278010572	210.424068231113	174.885003556481
67.2627259095059	-0.442272022118959	0.284459195199038	1.55478194969053	0.119998009445863	0.281361550945786	ENSG00000198538	ZNF28	7576	zinc finger protein 28 [Source:HGNC Symbol;Acc:HGNC:13073]	77.8458601083418	85.5337738445472	68.092220374112	42.4995971141795	64.5952953639695	65.0096086518856
237.455245645053	-0.44200321761183	0.168590368660943	2.62175841433003	0.00874774160107632	0.046885120319028	ENSG00000109466	KLHL2	11275	kelch like family member 2 [Source:HGNC Symbol;Acc:HGNC:6353]	318.152645660179	235.715167455322	266.614609352157	235.230328213366	184.977436724095	184.041286465197
600.929466196865	-0.441896782463633	0.156680329595811	2.82037179525724	0.00479680367138039	0.0302615636092967	ENSG00000171262	FAM98B	283742	family with sequence similarity 98 member B [Source:HGNC Symbol;Acc:HGNC:26773]	837.125046382458	657.416564084252	548.573944422423	772.899649843916	430.635302426463	358.926290021678
109.63076355508	-0.441513432683034	0.232437662596936	1.89949179384345	0.0574998445605367	0.173177656331797	ENSG00000129596	CDO1	1036	cysteine dioxygenase type 1 [Source:HGNC Symbol;Acc:HGNC:1795]	116.204689726945	119.349451876112	142.897758249897	101.801360529314	97.871659642378	79.6596613058316
1259.81898428634	-0.441471078168083	0.151547957197202	2.913078383456	0.00357884755708722	0.0244349597432902	ENSG00000153922	CHD1	1105	chromodomain helicase DNA binding protein 1 [Source:HGNC Symbol;Acc:HGNC:1915]	1191.38011991897	1526.6784052486	1638.04947040822	1233.47667903479	1019.82269347358	949.506537633878
301.599735511609	-0.441381257502908	0.155398570269068	2.84031736417309	0.00450686717449551	0.0289006862415078	ENSG00000174460	ZCCHC12	170261	zinc finger CCHC-type containing 12 [Source:HGNC Symbol;Acc:HGNC:27273]	293.332226495201	380.923667237925	367.314371877252	210.521260123727	268.168347420116	289.338539915434
96.9046377565321	-0.441111922107982	0.236727933724068	1.86337081209075	0.0624101136222853	0.182704062285316	ENSG00000165115	KIF27	55582	kinesin family member 27 [Source:HGNC Symbol;Acc:HGNC:18632]	98.1534757887787	129.295239532455	107.413080026768	73.1388415453322	91.0206434674116	82.4065461784465
408.506525198134	-0.440940694217247	0.14310106305707	3.08132367990443	0.00206082490009041	0.0160199723952506	ENSG00000101350	KIF3B	9371	kinesin family member 3B [Source:HGNC Symbol;Acc:HGNC:6320]	486.254575459352	476.403228738815	448.83322725471	349.880404149292	358.210274291104	331.457441295529
253.52577738538	-0.440934230787103	0.170241977413199	2.5900441094907	0.00959636348655882	0.0500207867069275	ENSG00000163171	CDC42EP3	10602	CDC42 effector protein 3 [Source:HGNC Symbol;Acc:HGNC:16943]	266.255405587952	307.324838580989	302.099287575286	231.276877319024	218.253801002503	195.944454246528
161.075464424948	-0.440891256312036	0.19947888752278	2.21021513498108	0.0270902350701072	0.103371082750198	ENSG00000198018	ENTPD7	57089	ectonucleoside triphosphate diphosphohydrolase 7 [Source:HGNC Symbol;Acc:HGNC:19745]	212.101763773453	157.143444970215	183.177663259935	183.835466586916	119.403424763701	110.791023195467
26.8002305138037	-0.440687244242384	0.425487699337284	1.03572264234377	0.300331555946155	0.503155669643783	ENSG00000198832	SELENOM	140606	selenoprotein M [Source:HGNC Symbol;Acc:HGNC:30397]	42.8716331031447	25.859047906491	24.9351792919283	20.755617195297	23.4891983141707	22.8907072717907
245.079235212844	-0.440499620972717	0.167284248324483	2.63324028044933	0.00845744914708099	0.046024169830927	ENSG00000116675	DNAJC6	9829	DnaJ heat shock protein family (Hsp40) member C6 [Source:HGNC Symbol;Acc:HGNC:15469]	265.127204716816	287.433263268304	292.508834001467	173.95183935106	228.040966966741	223.413302972677
64.0854778265108	-0.440320942075741	0.288805008920219	1.52463055859733	0.127351270909994	0.293082045605434	ENSG00000169255	B3GALNT1	8706	beta-1,3-N-acetylgalactosaminyltransferase 1 (globoside blood group) [Source:HGNC Symbol;Acc:HGNC:918]	98.1534757887787	64.6476197662275	55.6246307281478	85.9875569519446	35.2337974712561	44.8657862527098
1255.1875020748	-0.439929058605254	0.125428191586531	3.50741769486292	0.000452478300846616	0.00519771045304278	ENSG00000055332	EIF2AK2	5610	eukaryotic translation initiation factor 2 alpha kinase 2 [Source:HGNC Symbol;Acc:HGNC:9437]	1497.12255599666	1347.65422743443	1474.05271429592	1286.84826610841	935.653066181134	989.79418243223
308.925472221527	-0.439867697585034	0.176532227817479	2.49171328670832	0.0127128613183399	0.0612106342141285	ENSG00000117479	SLC19A2	10560	solute carrier family 19 member 2 [Source:HGNC Symbol;Acc:HGNC:10938]	304.614235206555	363.021249456508	398.003823313472	307.380807035112	238.806849527402	241.72586879011
1028.86568047547	-0.439847070275851	0.117101185875819	3.75612823205984	0.000172562299241797	0.00243517463187771	ENSG00000166503	HDGFL3	50810	HDGF like 3 [Source:HGNC Symbol;Acc:HGNC:24937]	1270.35418089845	1123.87400516672	1157.5677463599	960.688567325175	848.547289099418	812.162294003134
588.513144463583	-0.439757339752247	0.143958925292959	3.05474175260294	0.00225254390387886	0.0172013733907422	ENSG00000119396	RAB14	51552	RAB14, member RAS oncogene family [Source:HGNC Symbol;Acc:HGNC:16524]	794.253413279313	617.633413458881	595.567166934135	720.516425493881	399.316371340902	403.792076274388
542.715213772262	-0.439738829224712	0.147425240821671	2.98279200206042	0.00285632035968389	0.0207031976309863	ENSG00000214078	CPNE1	8904	copine 1 [Source:HGNC Symbol;Acc:HGNC:2314]	583.279850376996	654.432827787349	626.256618370354	347.903678702121	492.294448001162	552.123859395592
768.859354582783	-0.439622963638817	0.132085734980559	3.3283152317964	0.000873729406165827	0.00855309101237775	ENSG00000155304	HSPA13	6782	heat shock protein family A (Hsp70) member 13 [Source:HGNC Symbol;Acc:HGNC:11375]	858.56086293403	866.278104867449	926.437815230876	733.365140900493	635.187071079034	593.327132484815
2622.28306676099	-0.439280627910243	0.11791297555301	3.72546469843565	0.000194955736181319	0.00268180314050102	ENSG00000171314	PGAM1	5223	phosphoglycerate mutase 1 [Source:HGNC Symbol;Acc:HGNC:8888]	3342.85918117415	2742.05365685368	2980.71297074282	2188.23507001845	2381.21747909906	2098.62004267777
39.7758283452838	-0.439244889441973	0.401531818348556	1.09392299531461	0.273988752473034	0.477086694278592	ENSG00000107014	RLN2	6013	relaxin 2 [Source:HGNC Symbol;Acc:HGNC:10027]	34.974227005197	63.6530410005932	36.4437235805106	51.3948616264497	28.3827812962896	23.8063355626623
895.291288217574	-0.439189532181467	0.155778989795134	2.81931172335273	0.00481267552326027	0.0303301168311967	ENSG00000134762	DSC3	1825	desmocollin 3 [Source:HGNC Symbol;Acc:HGNC:3037]	988.3039631146	1035.35649502527	1037.68707668717	1015.04851712238	691.952633671613	603.399043684403
517.885870420146	-0.439112694033949	0.136298419886858	3.22170054794809	0.00127432244836757	0.0113139294884737	ENSG00000116574	RHOU	58480	ras homolog family member U [Source:HGNC Symbol;Acc:HGNC:17794]	662.253911356473	570.888211474071	556.246307281478	470.460656426732	448.252201162091	399.21393482003
112.683510206298	-0.43889436318269	0.223347354798571	1.96507526842444	0.0494055265770817	0.156412115096043	ENSG00000182518	FAM104B	90736	family with sequence similarity 104 member B [Source:HGNC Symbol;Acc:HGNC:25085]	152.307117603277	124.322345704284	110.290216098914	127.498791342539	79.2760443103262	82.4065461784465
238.405648464749	-0.43886296616575	0.173363251058233	2.53146479133768	0.0113587220532192	0.0565788543209877	ENSG00000008405	CRY1	1407	cryptochrome circadian regulator 1 [Source:HGNC Symbol;Acc:HGNC:2384]	242.563187294108	289.422420799572	291.549788644085	215.463073741654	191.828452899061	199.606967410015
320.776039264877	-0.438860102727165	0.190974192972015	2.29800736894055	0.0215613697263672	0.0884570885964267	ENSG00000129534	MIS18BP1	55320	MIS18 binding protein 1 [Source:HGNC Symbol;Acc:HGNC:20190]	345.229466567429	359.042934393971	388.413369739653	383.484736751201	238.806849527402	209.678878609603
3557.56018402644	-0.438696426149418	0.106477229156763	4.12009618980168	3.7871426003943e-05	0.000751168267989828	ENSG00000123562	MORF4L2	9643	mortality factor 4 like 2 [Source:HGNC Symbol;Acc:HGNC:16849]	4125.83058574211	4067.82715144416	4087.45131316148	3128.16802014833	3126.02080897756	2810.06322468503
77.9164772542479	-0.438598447393049	0.263748922437731	1.66293929597608	0.0963245873823966	0.243656371214207	ENSG00000163683	SMIM14	201895	small integral membrane protein 14 [Source:HGNC Symbol;Acc:HGNC:27321]	99.2816766599141	76.5825649538387	93.0273996660403	73.1388415453322	71.446311538936	54.022069161426
209.765030980144	-0.438379065745809	0.175877710593712	2.49252201581411	0.0126839466909314	0.0611199800983688	ENSG00000173950	XXYLT1	152002	xyloside xylosyltransferase 1 [Source:HGNC Symbol;Acc:HGNC:26639]	303.486034335419	199.910331892488	219.621386840446	231.276877319024	146.807489463567	157.48806602992
436.196706048594	-0.438342892476915	0.148692261814338	2.94798725319173	0.00319850252986298	0.0224191163443664	ENSG00000196352	CD55	1604	CD55 molecule (Cromer blood group) [Source:HGNC Symbol;Acc:HGNC:2665]	453.536750196426	550.002057395751	502.539767268094	396.333452157814	364.082573869646	350.685635403833
67.2216972218526	-0.438326454902136	0.28912578947966	1.5160406675966	0.12950906951533	0.296471555242971	ENSG00000122694	GLIPR2	152007	GLI pathogenesis related 2 [Source:HGNC Symbol;Acc:HGNC:18007]	87.9996679485603	63.6530410005932	75.7645832331669	89.9410078462869	41.1060970497988	44.8657862527098
306.462942675836	-0.438119136429336	0.161642370209953	2.71042261914543	0.0067197526154305	0.0388278086290494	ENSG00000165757	JCAD	57608	junctional cadherin 5 associated [Source:HGNC Symbol;Acc:HGNC:29283]	397.126706639657	340.14593784692	322.239240080305	246.102318172807	274.040646998659	259.122806316671
2073.05220537722	-0.437683687406257	0.113730631519825	3.84842396069843	0.000118880185023885	0.00180314012804063	ENSG00000079785	DDX1	1653	DEAD-box helicase 1 [Source:HGNC Symbol;Acc:HGNC:2734]	2457.22149733287	2312.39563009968	2375.55535023486	1978.70217261831	1745.0516914236	1569.38689055397
25.3866263745191	-0.437529007611256	0.444763171492929	0.983734795627547	0.325245926622417	0.525974831163207	ENSG00000280987		9782	matrin 3 [Source:NCBI gene;Acc:9782]	31.5896243917909	20.8861540783197	34.5256328657469	28.6625189839815	14.6807489463567	21.9750789809191
141.400968529521	-0.437217366931468	0.209771360798769	2.08425671295942	0.0371368225237943	0.128904692682551	ENSG00000070501	POLB	5423	DNA polymerase beta [Source:HGNC Symbol;Acc:HGNC:9174]	161.33272457236	166.094653860923	158.242483968007	149.242771261421	101.786526028073	111.706651486339
775.224905721459	-0.437173080227545	0.128565852392474	3.40038254398207	0.000672916388153644	0.00698208365413871	ENSG00000163655	GMPS	8833	guanine monophosphate synthase [Source:HGNC Symbol;Acc:HGNC:4378]	912.714504748529	861.305211039277	894.789318437275	766.969473502403	604.846856589896	610.724070011376
57.299394549922	-0.436925358977119	0.293790817094095	1.48719882840035	0.136962305418983	0.307265120209673	ENSG00000139211	AMIGO2	347902	adhesion molecule with Ig like domain 2 [Source:HGNC Symbol;Acc:HGNC:24073]	71.0766548815294	58.6801471724219	68.092220374112	47.4414107321074	50.8932630140366	47.6126711253246
24.1293693917706	-0.43682293855997	0.557865380620849	0.783025715045858	0.433612011510041	0.623932918191789	ENSG00000154319	FAM167A	83648	family with sequence similarity 167 member A [Source:HGNC Symbol;Acc:HGNC:15549]	23.6922182938431	17.9024177814168	33.5665875083651	2.96508817075671	25.4466315070183	41.2032730892233
512.134861201191	-0.436637662779721	0.135964195677461	3.21141651009011	0.0013208234427752	0.011549104836214	ENSG00000173744	AGFG1	3267	ArfGAP with FG repeats 1 [Source:HGNC Symbol;Acc:HGNC:5175]	666.766714841014	564.920738880265	532.270173346932	520.867155329596	406.167387515869	381.816997293469
227.379154019699	-0.436554454387798	0.170340425752717	2.56283528973647	0.010382128860616	0.0528881965791531	ENSG00000171843	MLLT3	4300	MLLT3 super elongation complex subunit [Source:HGNC Symbol;Acc:HGNC:7136]	324.921850886992	235.715167455322	224.416613627355	236.218690936951	179.105137145552	163.897464066021
548.880170948665	-0.435994560080403	0.152422003477434	2.86044370322786	0.00423048656523715	0.0276533261510836	ENSG00000132792	CTNNBL1	56259	catenin beta like 1 [Source:HGNC Symbol;Acc:HGNC:15879]	629.536086093546	655.427406552983	601.321439078426	373.601109515346	562.762042943674	470.632941508017
137.556742378249	-0.435830563650567	0.228566093264868	1.90680322450765	0.056546073643716	0.17123484919745	ENSG00000176485	PLAAT3	11145	phospholipase A and acyltransferase 3 [Source:HGNC Symbol;Acc:HGNC:17825]	174.871135025985	145.208499782603	153.447257181097	90.9293705698725	112.552408588735	148.331783121204
672.75651596315	-0.435756969192227	0.138069747763985	3.15606406362896	0.00159913732927583	0.0132921435483497	ENSG00000062725	APPBP2	10513	amyloid beta precursor protein binding protein 2 [Source:HGNC Symbol;Acc:HGNC:622]	820.202033315427	726.042498913017	761.482013761196	723.481513664638	482.507282036924	522.823754087699
757.793569333635	-0.435608767464913	0.155428712631294	2.80262739162138	0.00506881934876811	0.0314697857006766	ENSG00000112742	TTK	7272	TTK protein kinase [Source:HGNC Symbol;Acc:HGNC:12401]	784.099605439095	928.936567102407	888.076000935602	804.527256998654	586.251241257845	554.870744268206
291.001090759134	-0.43520313636983	0.185460473161885	2.34660857351501	0.0189451456596008	0.0809577645446762	ENSG00000124802	EEF1E1	9521	eukaryotic translation elongation factor 1 epsilon 1 [Source:HGNC Symbol;Acc:HGNC:3212]	376.81909095922	304.341102284086	298.263106145758	396.333452157814	189.871019706213	180.378773301711
365.800649385657	-0.435027989223436	0.16377156642594	2.65630963125801	0.00790010411165475	0.0438778009757763	ENSG00000197603	CPLANE1	65250	ciliogenesis and planar polarity effector 1 [Source:HGNC Symbol;Acc:HGNC:25801]	359.896077892189	421.70139662893	481.440769405693	334.066600571923	280.891663173625	316.807388641583
1055.51551767795	-0.434591820060648	0.129623967418055	3.35271191522035	0.000800239535740197	0.00798855266362063	ENSG00000108406	DHX40	79665	DEAH-box helicase 40 [Source:HGNC Symbol;Acc:HGNC:18018]	1129.32907200652	1238.25056321467	1270.73509853096	974.525645455373	919.993600638354	800.259126221803
2472.80338316845	-0.434451304067686	0.113525247855575	3.82691350403734	0.000129760085435207	0.00193665329481438	ENSG00000153879	CEBPG	1054	CCAAT enhancer binding protein gamma [Source:HGNC Symbol;Acc:HGNC:1837]	2321.83739279663	3000.64413591859	3182.11249579301	1611.03123944448	2205.04849174278	2516.14654331523
1843.13759154205	-0.434434654054514	0.125318209020301	3.46665227224989	0.000526983148635364	0.00589161326412544	ENSG00000163714	U2SURP	23350	U2 snRNP associated SURP domain containing [Source:HGNC Symbol;Acc:HGNC:30855]	2046.55638023959	2107.51240437902	2183.74627875849	1838.35466586916	1495.47895933554	1387.17686067052
242.110296622949	-0.433921222774185	0.167749159029739	2.58672666548068	0.00968924194062681	0.0504611826317184	ENSG00000071243	ING3	54556	inhibitor of growth family member 3 [Source:HGNC Symbol;Acc:HGNC:14587]	275.281012557035	279.47663314323	279.082198998121	227.323426424681	192.807169495485	198.691339119143
197.221681208642	-0.433618498783178	0.215265653142353	2.01434131480525	0.0439737111333841	0.145209102241276	ENSG00000166352	IFTAP	119710	intraflagellar transport associated protein [Source:HGNC Symbol;Acc:HGNC:25142]	209.845362031182	195.932016829951	270.450790781684	209.532897400141	170.296687777738	127.272332431156
270.365312313587	-0.433502984908293	0.193370464976937	2.24182625283543	0.0249726038085792	0.0980696647946115	ENSG00000187607	ZNF286A	57335	zinc finger protein 286A [Source:HGNC Symbol;Acc:HGNC:13501]	263.999003845681	311.303153643526	352.928691516524	288.601915286987	194.764602688332	210.594506900474
180.859316731835	-0.433497269759647	0.20735181202233	2.09063651545501	0.0365606598291922	0.127503438330783	ENSG00000108239	TBC1D12	23232	TBC1 domain family member 12 [Source:HGNC Symbol;Acc:HGNC:29082]	188.40954547961	217.812749673905	212.908069338773	199.649270164285	140.935189885024	125.441075849413
351.332624900353	-0.433313360898523	0.153487410241738	2.82311989117588	0.00475587832471712	0.0301131083684675	ENSG00000132294	EFR3A	23167	EFR3 homolog A [Source:HGNC Symbol;Acc:HGNC:28970]	481.741771974811	362.026670690874	360.601054375579	398.310177604985	268.168347420116	237.147727335752
170.867396423265	-0.433192659342558	0.201075998779857	2.15437278427659	0.0312109491220532	0.114401037031016	ENSG00000122870	BICC1	80114	BicC family RNA binding protein 1 [Source:HGNC Symbol;Acc:HGNC:19351]	187.281344608474	185.986229173608	212.908069338773	179.882015692574	128.211874131515	130.934845594643
44.0362225669532	-0.432771179352404	0.34198776565226	1.26545807428812	0.205707168492272	0.398938258114554	ENSG00000105270	CLIP3	25999	CAP-Gly domain containing linker protein 3 [Source:HGNC Symbol;Acc:HGNC:24314]	54.1536418144986	47.7397807504449	49.8703585838567	31.6276071547383	32.2976476819848	48.5282994161963
149.406643165615	-0.432538736339427	0.217646681080221	1.98734358912645	0.0468843343538706	0.151191258372895	ENSG00000068885	IFT80	57560	intraflagellar transport 80 [Source:HGNC Symbol;Acc:HGNC:29262]	170.358331541444	175.045862751631	163.037710754916	178.893652968988	104.722675817345	104.381625159366
573.800231006196	-0.432374337010592	0.146375468750829	2.95387157903221	0.00313814564544484	0.0221497886296716	ENSG00000115904	SOS1	6654	SOS Ras/Rac guanine nucleotide exchange factor 1 [Source:HGNC Symbol;Acc:HGNC:11187]	606.972068670839	711.123817428503	656.946069806574	553.48312520792	433.571452215735	480.704852707605
613.325327452442	-0.432368286969541	0.132167457335164	3.27136721616046	0.00107028836115589	0.00993932923283388	ENSG00000104687	GSR	2936	glutathione-disulfide reductase [Source:HGNC Symbol;Acc:HGNC:4623]	812.304627217479	682.281033225109	614.748074081772	637.493956712693	456.081933933482	477.042339544118
69.4785801694085	-0.432130229684587	0.290259043840148	1.48877438569174	0.136546789458598	0.306730406199954	ENSG00000139974	SLC38A6	145389	solute carrier family 38 member 6 [Source:HGNC Symbol;Acc:HGNC:19863]	69.948454010394	90.5066676727185	78.6417193053124	67.2086652038188	67.5314451532409	43.0345296709665
343.271443179598	-0.432065688948835	0.156590535109972	2.75920692553608	0.00579418331334453	0.0348484901113759	ENSG00000166938	DIS3L	115752	DIS3 like exosome 3'-5' exoribonuclease [Source:HGNC Symbol;Acc:HGNC:28698]	441.126540613937	351.086304268897	392.24955116918	286.625189839816	309.274444469915	279.266628715846
331.87267846505	-0.431758892849515	0.158882714527471	2.71746926110621	0.00657832656070612	0.0384020903608851	ENSG00000197780	TAF13	6884	TATA-box binding protein associated factor 13 [Source:HGNC Symbol;Acc:HGNC:11546]	454.664951067561	336.167622784383	353.887736873906	324.182973336067	290.678829137863	231.653957590522
81.2344866616503	-0.431739235111649	0.261319743187579	1.65214931656251	0.0985041155835192	0.247670410115491	ENSG00000184005	ST6GALNAC3	256435	ST6 N-acetylgalactosaminide alpha-2,6-sialyltransferase 3 [Source:HGNC Symbol;Acc:HGNC:19343]	87.9996679485603	100.452455329061	90.1502635938948	85.9875569519446	58.7229957854268	64.0939803610139
702.461546213576	-0.431539033186966	0.16633936119464	2.59432902764371	0.00947757385226039	0.0495080678946309	ENSG00000058063	ATP11B	23200	ATPase phospholipid transporting 11B (putative) [Source:HGNC Symbol;Acc:HGNC:13553]	702.869142717347	836.44074189842	866.977003073201	764.004385331646	550.038727190165	494.439277070679
408.209681580083	-0.431528059340022	0.143349518204424	3.0103209605814	0.00260971755086427	0.0192028943527165	ENSG00000235162	C12orf75	387882	chromosome 12 open reading frame 75 [Source:HGNC Symbol;Acc:HGNC:35164]	534.767212918174	447.560444535421	421.979957248018	415.11234390594	324.933910012695	304.904220860252
39.8099534481204	-0.431515407005794	0.361038203760228	1.19520705152957	0.232006144166889	0.429193367038822	ENSG00000116815	CD58	965	CD58 molecule [Source:HGNC Symbol;Acc:HGNC:1688]	42.8716331031447	51.718095812982	41.2389503674199	46.4530480085218	25.4466315070183	31.1313618896353
341.191820208641	-0.431444689732996	0.16496121767452	2.61543104382429	0.00891149133785573	0.0473800097447236	ENSG00000136868	SLC31A1	1317	solute carrier family 31 member 1 [Source:HGNC Symbol;Acc:HGNC:11016]	470.459763263457	366.004985753411	343.338237942706	284.648464392644	318.082893837729	264.6165760619
241.067772062523	-0.431324107721478	0.181066973753581	2.38212468447437	0.0172130682242718	0.0756089792714569	ENSG00000151229	SLC2A13	114134	solute carrier family 2 member 13 [Source:HGNC Symbol;Acc:HGNC:15956]	229.024776840484	310.308574877892	292.508834001467	221.393250083168	204.55176865257	188.619427919555
135.066745265528	-0.431026872705902	0.210124832133063	2.0512895516935	0.0402387573730316	0.136423291966116	ENSG00000114646	CSPG5	10675	chondroitin sulfate proteoglycan 5 [Source:HGNC Symbol;Acc:HGNC:2467]	195.178750706422	147.197657313872	120.839715030114	157.149673050106	92.9780766602591	97.0565988323925
3512.59406563651	-0.430873913116831	0.121053162509665	3.55937758406295	0.000371734757468349	0.00446486969847267	ENSG00000029363	BCLAF1	9774	BCL2 associated transcription factor 1 [Source:HGNC Symbol;Acc:HGNC:16863]	4002.85669078836	3958.42348722439	4087.45131316148	3623.3377446647	2747.25748616155	2656.23767181859
1041.71047264044	-0.430868699082204	0.146949662560935	2.9320836235574	0.00336696073045238	0.0233433621809797	ENSG00000156256	USP16	10600	ubiquitin specific peptidase 16 [Source:HGNC Symbol;Acc:HGNC:12614]	1096.6112467436	1214.38067283944	1259.22655424238	1104.98952496867	783.951993735448	791.102843313086
250.8343847914	-0.430859233235171	0.164390393212295	2.6209514121592	0.00876847579824628	0.0468954802290144	ENSG00000117222	RBBP5	5929	RB binding protein 5, histone lysine methyltransferase complex subunit [Source:HGNC Symbol;Acc:HGNC:9888]	353.126872665376	264.557951658716	247.43370220452	254.009219961492	190.849736302637	195.028825955657
292.84508336128	-0.430846168892294	0.161237814549571	2.67211615399212	0.00753745529301259	0.0425460739152397	ENSG00000011523	CEP68	23177	centrosomal protein 68 [Source:HGNC Symbol;Acc:HGNC:29076]	310.255239562232	367.99414328468	329.91160293936	218.428161912411	246.636582298793	283.844770170205
110.802668640342	-0.430763293515568	0.241188114714375	1.78600547554218	0.0740983715732509	0.204555390682512	ENSG00000075303	SLC25A40	55972	solute carrier family 25 member 40 [Source:HGNC Symbol;Acc:HGNC:29680]	128.614899309434	122.333188173015	126.593987174405	129.47551678971	90.0419268709878	67.7564935245005
703.925607924825	-0.430739048457633	0.128942818107189	3.34054315533544	0.000836146846981632	0.00826530476229234	ENSG00000198836	OPA1	4976	OPA1 mitochondrial dynamin like GTPase [Source:HGNC Symbol;Acc:HGNC:8140]	821.330234186562	769.803964600924	833.410415564836	582.145644191901	639.101937464729	577.761451539997
215.887803616771	-0.43052143279074	0.194400473172613	2.2146110334231	0.0267867740497205	0.10273066921157	ENSG00000154079	SDHAF4	135154	succinate dehydrogenase complex assembly factor 4 [Source:HGNC Symbol;Acc:HGNC:20957]	242.563187294108	274.503739315058	221.539477555209	133.428967684052	217.275084406079	206.016365446116
59.8930231061001	-0.429694600812836	0.300212523327199	1.43130138626667	0.152343856808196	0.328223146783738	ENSG00000144331	ZNF385B	151126	zinc finger protein 385B [Source:HGNC Symbol;Acc:HGNC:26332]	72.2048557526648	78.5717224851073	55.6246307281478	47.4414107321074	45.9996800319177	59.5158389066558
442.477973946545	-0.429674404270818	0.159269722426285	2.69777832048201	0.00698039067873395	0.0399978036102017	ENSG00000061794	MRPS35	60488	mitochondrial ribosomal protein S35 [Source:HGNC Symbol;Acc:HGNC:16635]	537.023614660445	488.338173926426	481.440769405693	518.890429882425	328.84877639839	300.326079405894
859.673263684785	-0.429505081165606	0.128521633119038	3.3418893826831	0.000832102145539019	0.00823876299165635	ENSG00000136636	KCTD3	51133	potassium channel tetramerization domain containing 3 [Source:HGNC Symbol;Acc:HGNC:21305]	1044.71400667137	970.708875259047	932.192087375167	899.410078462869	650.846536621814	660.167997718444
24.7176489195664	-0.429190762119048	0.433764550427406	0.989455596812023	0.322440284500523	0.523323129484645	ENSG00000186496	ZNF396	252884	zinc finger protein 396 [Source:HGNC Symbol;Acc:HGNC:18824]	30.4614235206555	24.8644691408567	29.7304060788376	23.7207053660537	16.6381821392043	22.8907072717907
192.452015882076	-0.42918187850121	0.199986868425674	2.146050297601	0.0318689660369098	0.116051682512413	ENSG00000125375	DMAC2L	27109	distal membrane arm assembly complex 2 like [Source:HGNC Symbol;Acc:HGNC:18799]	240.306785551838	202.894068189391	219.621386840446	168.021663009547	194.764602688332	129.1035890129
104.795617475371	-0.428870557268855	0.228934226922208	1.87333525019212	0.0610221051138595	0.180152714220429	ENSG00000013016	EHD3	30845	EH domain containing 3 [Source:HGNC Symbol;Acc:HGNC:3244]	121.845694082622	109.40366421977	129.471123246551	87.9642823991158	94.9355098531067	85.1534310510614
959.070317839709	-0.428808415051214	0.134374233889895	3.19115058473617	0.00141707401585435	0.0121526566169002	ENSG00000113460	BRIX1	55299	biogenesis of ribosomes BRX1 [Source:HGNC Symbol;Acc:HGNC:24170]	1089.84204151678	1083.09627577572	1117.28784134987	973.537282731787	795.696592892534	694.961872771565
234.050002845738	-0.428345771989227	0.181392275664097	2.36143336545619	0.0182044431593667	0.0787646007312976	ENSG00000071282	LMCD1	29995	LIM and cysteine rich domains 1 [Source:HGNC Symbol;Acc:HGNC:6633]	250.460593392056	274.503739315058	275.246017568594	144.300957643493	243.700432509521	216.088276645704
104.380019690902	-0.428181791059032	0.250586634551704	1.70871759311921	0.0875032736453683	0.228940451923191	ENSG00000056277	ZNF280C	55609	zinc finger protein 280C [Source:HGNC Symbol;Acc:HGNC:25955]	85.7432662062895	147.197657313872	128.512077889169	93.8944587406292	94.9355098531067	75.9971481423451
877.56018470872	-0.427710098549517	0.123569724262385	3.46128553011358	0.000537602287196711	0.0059772496500339	ENSG00000125484	GTF3C4	9329	general transcription factor IIIC subunit 4 [Source:HGNC Symbol;Acc:HGNC:4667]	1057.12421625386	929.931145868042	1033.85089525764	743.248768136349	760.462795421277	740.743287315147
9715.58857611784	-0.42753085614491	0.116587063373581	3.66705227641739	0.000245362647574153	0.00321117702586519	ENSG00000069275	NUCKS1	64710	nuclear casein kinase and cyclin dependent kinase substrate 1 [Source:HGNC Symbol;Acc:HGNC:29923]	11579.8537413336	10485.8439260821	11251.520132804	9911.3013921161	8085.17780305685	6979.83446131442
265.109897747973	-0.427362670907616	0.206376962637941	2.07078670722256	0.0383787330057257	0.131946628452877	ENSG00000181690	PLAG1	5324	PLAG1 zinc finger [Source:HGNC Symbol;Acc:HGNC:9045]	189.537746350745	397.831506253708	338.543011155796	229.300151871852	221.189950791774	214.257020063961
1156.58320339343	-0.427347516821755	0.114074514953207	3.74621375332651	0.000179523637542403	0.00251810991131525	ENSG00000005100	DHX33	56919	DEAH-box helicase 33 [Source:HGNC Symbol;Acc:HGNC:16718]	1335.7898314243	1317.81686446541	1326.35972925911	992.316174479913	972.844296845238	994.372323886588
954.848174722147	-0.427181753803515	0.131184686351612	3.25633856880631	0.00112859086939636	0.010338165341054	ENSG00000124785	NRN1	51299	neuritin 1 [Source:HGNC Symbol;Acc:HGNC:17972]	733.330566238002	1337.70843977809	1199.76574208471	509.006802646569	1063.86494031265	885.412557272864
105.888971681679	-0.427138158868891	0.22399023757642	1.90694988982795	0.0565270768007442	0.17123484919745	ENSG00000115267	IFIH1	64135	interferon induced with helicase C domain 1 [Source:HGNC Symbol;Acc:HGNC:18873]	131.99950192284	115.371136813575	117.003533600587	97.8479096349715	86.1270604852927	86.9846876328046
62.5315920711085	-0.427010972385899	0.309954004776149	1.37765915524883	0.168308547626585	0.349328872869769	ENSG00000264343	NOTCH2NLA	388677	notch 2 N-terminal like A [Source:HGNC Symbol;Acc:HGNC:31862]	48.5126374588217	79.5663012507415	88.232172879131	62.2668515858909	49.9145464176128	46.697042834453
220.903034763897	-0.427010461591848	0.186966118999614	2.28389220398125	0.0223778669245823	0.0908229635830584	ENSG00000112276	BVES	11149	blood vessel epicardial substance [Source:HGNC Symbol;Acc:HGNC:1152]	251.588794263191	230.74227362715	273.32792685383	237.207053660537	173.232837567009	159.319322611663
92.4619402980774	-0.426879596443177	0.255299143792019	1.6720760990524	0.0945093169926745	0.240720458007239	ENSG00000165300	SLITRK5	26050	SLIT and NTRK like family member 5 [Source:HGNC Symbol;Acc:HGNC:20295]	58.6664452990402	142.224763485701	118.921624315351	48.429773455693	109.616258799463	76.9127764332167
59.0526428058864	-0.426668925597064	0.323696280134988	1.31811501021616	0.187465150468939	0.376390019637686	ENSG00000132357	CARD6	84674	caspase recruitment domain family member 6 [Source:HGNC Symbol;Acc:HGNC:16394]	57.5382444279048	86.5283526101814	57.5427214429115	67.2086652038188	47.9571132247652	37.5407599257367
245.313439077816	-0.426636080213547	0.197290129032189	2.16248061829763	0.0305811494469138	0.113109305577774	ENSG00000178074	C2orf69	205327	chromosome 2 open reading frame 69 [Source:HGNC Symbol;Acc:HGNC:26799]	319.280846531315	257.595900299276	247.43370220452	333.078237848337	177.147703952704	137.344243630744
327.665886466979	-0.426534681203812	0.158177739974614	2.69655313871767	0.00700612182163631	0.0401262714349766	ENSG00000135541	AHI1	54806	Abelson helper integration site 1 [Source:HGNC Symbol;Acc:HGNC:21575]	306.870636948826	392.858612425536	430.611365464455	268.834660815275	284.80652955932	282.013513588461
284.551631213763	-0.426399694856762	0.16857077458629	2.52949952862968	0.0114225327440955	0.0567800140794476	ENSG00000198042	MAK16	84549	MAK16 homolog [Source:HGNC Symbol;Acc:HGNC:13703]	322.665449144721	339.151359081286	314.56687722125	284.648464392644	204.55176865257	241.72586879011
1486.7037219063	-0.426159955599081	0.131886392405146	3.23126554474207	0.00123243385138286	0.0110227792213349	ENSG00000172466	ZNF24	7572	zinc finger protein 24 [Source:HGNC Symbol;Acc:HGNC:13032]	1480.19954292963	1828.03577123579	1809.71858937957	1385.68453846697	1253.73596001886	1162.84792940697
551.342748219315	-0.426136617088655	0.137750975467826	3.09352885263732	0.00197791319349274	0.0156061568149495	ENSG00000101337	TM9SF4	9777	transmembrane 9 superfamily member 4 [Source:HGNC Symbol;Acc:HGNC:30797]	531.382610304768	710.129238662868	656.946069806574	410.170530288012	461.954233512024	537.473806741645
199.026856001433	-0.425966520179547	0.191077023748799	2.22929220804458	0.0257944687557665	0.100021994150792	ENSG00000137968	SLC44A5	204962	solute carrier family 44 member 5 [Source:HGNC Symbol;Acc:HGNC:28524]	175.999335897121	257.595900299276	254.147019706193	165.05657483879	153.658505638534	187.703799628684
2121.04791031639	-0.425929126401579	0.117358430872745	3.62930147611998	0.000284189190235079	0.00362917681397147	ENSG00000100664	EIF5	1983	eukaryotic translation initiation factor 5 [Source:HGNC Symbol;Acc:HGNC:3299]	2681.73347068882	2280.56910959938	2288.28222271312	2329.57093949119	1563.01040448878	1583.12131491704
205.938300281005	-0.425831023369868	0.196132919770766	2.17113488071031	0.0299209780393504	0.11136742409671	ENSG00000145439	CBR4	84869	carbonyl reductase 4 [Source:HGNC Symbol;Acc:HGNC:25891]	216.614567257994	231.736852392785	256.065110420956	221.393250083168	161.488238409924	148.331783121204
632.862939211896	-0.425728944962391	0.154675843338211	2.75239452893429	0.00591611998631581	0.0354937911456244	ENSG00000117155	SSX2IP	117178	SSX family member 2 interacting protein [Source:HGNC Symbol;Acc:HGNC:16509]	733.330566238002	740.961180397531	680.92220374112	724.469876388223	483.485998633348	434.007809873152
259.995139873849	-0.425697156478949	0.222975804370218	1.90916300394702	0.0562410671968477	0.170712455474112	ENSG00000168300	PCMTD1	115294	protein-L-isoaspartate (D-aspartate) O-methyltransferase domain containing 1 [Source:HGNC Symbol;Acc:HGNC:30483]	250.460593392056	309.313996112258	317.444013293395	334.066600571923	182.041286934823	166.644348938636
33.053858178377	-0.425403051821237	0.397726966482274	1.06958563957518	0.284805861919919	0.488013767139236	ENSG00000184221	OLIG1	116448	oligodendrocyte transcription factor 1 [Source:HGNC Symbol;Acc:HGNC:16983]	48.5126374588217	34.8102567971994	30.6894514362195	20.755617195297	34.2550808748323	29.3001053078921
147.09142521762	-0.42530401515492	0.20537899334896	2.07082529824403	0.0383751251646912	0.131946628452877	ENSG00000184083	FAM120C	54954	family with sequence similarity 120C [Source:HGNC Symbol;Acc:HGNC:16949]	138.768707149653	165.100075095289	199.481434335427	88.9526451227014	141.913906481448	148.331783121204
299.396509957359	-0.425276395912942	0.181211760236234	2.34684766241736	0.0189329938549778	0.0809343747895859	ENSG00000119878	CRIPT	9419	CXXC repeat containing interactor of PDZ3 domain [Source:HGNC Symbol;Acc:HGNC:14312]	367.793483990136	322.243520065503	333.747784368887	323.194610612482	267.189630823692	182.210029883454
2604.57983313167	-0.425151045185026	0.108833211210377	3.90644583998538	9.36636248598911e-05	0.00150545022503584	ENSG00000154380	ENAH	55740	ENAH actin regulator [Source:HGNC Symbol;Acc:HGNC:18271]	2914.14285014271	3040.42728654396	3000.85292324784	2311.78041046665	2273.55865349244	2086.71687489644
159.376311711834	-0.425083584024899	0.222167885438081	1.91334397042443	0.0557040321551493	0.169660006455957	ENSG00000118620	ZNF430	80264	zinc finger protein 430 [Source:HGNC Symbol;Acc:HGNC:20808]	168.101929799173	176.040441517266	197.563343620663	188.777280204844	107.658825606616	118.11604952244
311.688531121508	-0.425082966443289	0.194712439930318	2.18313204125743	0.0290260875950819	0.108906240112941	ENSG00000117569	PTBP2	58155	polypyrimidine tract binding protein 2 [Source:HGNC Symbol;Acc:HGNC:17662]	323.793650015856	357.053776862703	377.863870808452	370.636021344589	204.55176865257	236.23209904488
299.956870625333	-0.424577533276632	0.160691122483673	2.64219657386344	0.00823702336532014	0.0452308500971068	ENSG00000242247	ARFGAP3	26286	ADP ribosylation factor GTPase activating protein 3 [Source:HGNC Symbol;Acc:HGNC:661]	356.511475278783	317.270626237332	354.846782231288	300.462267970013	241.742999316674	228.907072717907
582.775968136563	-0.424516411781038	0.162864016582888	2.60656970574581	0.00914542071404304	0.04833552273593	ENSG00000100528	CNIH1	10175	cornichon family AMPA receptor auxiliary protein 1 [Source:HGNC Symbol;Acc:HGNC:19431]	734.458767109138	656.421985318618	576.386259786497	745.22549358352	417.911986672954	366.251316348651
1076.77863832072	-0.424412675968872	0.134770351838272	3.14915461880056	0.00163743534819971	0.0135177649760438	ENSG00000131507	NDFIP1	80762	Nedd4 family interacting protein 1 [Source:HGNC Symbol;Acc:HGNC:17592]	1283.89259135207	1184.54330987041	1206.47905958638	1189.98871919703	764.377661806973	831.390488111438
717.449327467765	-0.424374178732413	0.136773058720531	3.10276148462496	0.00191724091563859	0.0152460909820368	ENSG00000109536	FRG1	2483	FSHD region gene 1 [Source:HGNC Symbol;Acc:HGNC:3954]	707.381946201888	872.245577461254	890.953137007747	630.575417647594	631.272204693338	572.267681794767
697.405080033906	-0.424300801665063	0.144170500609076	2.94304868105834	0.00324997308644032	0.022714200596638	ENSG00000198162	MAN1A2	10905	mannosidase alpha class 1A member 2 [Source:HGNC Symbol;Acc:HGNC:6822]	851.791657707218	773.782279663462	748.05537875785	807.492345169411	507.953913543942	495.354905361551
156.553203712661	-0.42426828789865	0.235908129147873	1.79844708798783	0.0721061864490324	0.200958905323673	ENSG00000120458	MSANTD2	79684	Myb/SANT DNA binding domain containing 2 [Source:HGNC Symbol;Acc:HGNC:26266]	121.845694082622	239.693482517859	181.259572545171	146.277683090664	132.12674051721	118.11604952244
518.347123826779	-0.423992873494506	0.148151662002075	2.86188401645178	0.00421130986835932	0.0276173508087914	ENSG00000000003	TSPAN6	7105	tetraspanin 6 [Source:HGNC Symbol;Acc:HGNC:11858]	661.125710485337	560.942423817728	547.614899065042	580.16891874473	415.954553480107	344.276237367732
290.185570729842	-0.423689656015417	0.196278469525382	2.15861503831741	0.0308800450865658	0.113645692804158	ENSG00000106460	TMEM106B	54664	transmembrane protein 106B [Source:HGNC Symbol;Acc:HGNC:22407]	305.74243607769	317.270626237332	362.519145090343	342.961865084193	222.168667388198	190.450684501299
57.0689311350601	-0.423606605060507	0.296130477749903	1.43047283845692	0.152581356008128	0.328676404810256	ENSG00000111837	MAK	4117	male germ cell associated kinase [Source:HGNC Symbol;Acc:HGNC:6816]	53.0254409433632	65.6421985318618	76.7236285905487	34.592695325495	53.8294128033079	58.6002106157842
258.258402638898	-0.423232381189421	0.16940414079579	2.49835912629557	0.0124769722277903	0.0605560378168163	ENSG00000254087	LYN	4067	LYN proto-oncogene, Src family tyrosine kinase [Source:HGNC Symbol;Acc:HGNC:6735]	305.74243607769	305.335681049721	273.32792685383	266.857935368104	198.679469074027	199.606967410015
1368.11149208612	-0.423019465236926	0.152460869232741	2.77461008431718	0.00552679258557318	0.0336578891178701	ENSG00000101596	SMCHD1	23347	structural maintenance of chromosomes flexible hinge domain containing 1 [Source:HGNC Symbol;Acc:HGNC:29090]	1511.78916732142	1560.49408328017	1570.91629539149	1612.01960216807	986.546329195171	966.903475160439
60.7478725918932	-0.422979795987338	0.288572536013771	1.46576594512498	0.142712061638141	0.315935804175043	ENSG00000249242	TMEM150C	441027	transmembrane protein 150C [Source:HGNC Symbol;Acc:HGNC:37263]	82.3586635928833	70.6150923600331	55.6246307281478	63.2552143094765	45.0209634354939	47.6126711253246
45.2260580412671	-0.422867602308853	0.341786422605571	1.23722762035182	0.21600259015261	0.410947470966952	ENSG00000163071	SPATA18	132671	spermatogenesis associated 18 [Source:HGNC Symbol;Acc:HGNC:29579]	32.7178252629262	71.6096711256674	52.7474946560023	34.592695325495	43.0635302426463	36.6251316348651
1051.23320536456	-0.422679537071349	0.117128208824539	3.60869120524615	0.000307745655209448	0.00385684549688036	ENSG00000163811	WDR43	23160	WD repeat domain 43 [Source:HGNC Symbol;Acc:HGNC:28945]	1195.89292340351	1227.31019679269	1188.25719779612	940.921312853463	876.930070395707	878.087530945891
527.218160114434	-0.422630991923676	0.144310770524461	2.92861711144449	0.00340473544761108	0.0234864086453804	ENSG00000272047	GTF2H5	404672	general transcription factor IIH subunit 5 [Source:HGNC Symbol;Acc:HGNC:21157]	746.868976691627	530.110482083066	541.86062692075	492.204636345614	465.86909989772	386.395138747827
84.5903924991517	-0.42248169214355	0.271073559593544	1.55854998465004	0.119102928697098	0.279886015641364	ENSG00000169126	ARMC4	55130	armadillo repeat containing 4 [Source:HGNC Symbol;Acc:HGNC:25583]	119.589292340351	72.6042498913017	99.7407171677133	68.1970279274044	85.1483438888689	62.2627237792707
184.345617384077	-0.422470959631939	0.188208703131233	2.24469406888884	0.0247877790700874	0.0975651492531305	ENSG00000114331	ACAP2	23527	ArfGAP with coiled-coil, ankyrin repeat and PH domains 2 [Source:HGNC Symbol;Acc:HGNC:16469]	267.383606459087	166.094653860923	195.645252905899	222.381612806753	128.211874131515	126.356704140285
57.6525869353686	-0.42234559498612	0.310927590789955	1.35834067961963	0.174355607817741	0.358191022269004	ENSG00000152582	SPEF2	79925	sperm flagellar 2 [Source:HGNC Symbol;Acc:HGNC:26293]	46.2562357165509	60.6693047036904	92.0683543086585	40.5228716670084	59.7017123818506	46.697042834453
[truncated: 10,834 more rows]
