# Supplementary material for: Knockdown of the Ribosomal Protein eL29 in Mammalian Cells Leads to Significant Changes in Gene Expression at the Transcription Level
Source: Cells. 2020 May 15;9(5):1228. doi: 10.3390/cells9051228 (PMC7291024; doi:10.3390/cells9051228)
Supplement: Supplementary file 1 [file cells-09-01228-s001.zip › Table S5.xlsx]

## Sheet: Up-reg DEGs set
baseMean	log2FoldChange	lfcSE	stat	pvalue	padj	ensembl	hgnc_symbol	entez	description	norma_rep1_normalized_counts	norma_rep2_normalized_counts	norma_rep3_normalized_counts	L29_knockdown_rep1_normalized_counts	L29_knockdown_rep2_normalized_counts	L29_knockdown_rep3_normalized_counts
2789.57544801721	0.352456374878038	0.107194602084641	-3.28800488106423	0.00100900090101323	0.00951601705788271	ENSG00000135506	OS9	10956	OS9 endoplasmic reticulum lectin [Source:HGNC Symbol;Acc:HGNC:16994]	2321.83739279663	2532.19753730485	2483.92747561902	2734.79965616127	3335.46616061224	3329.22446560924
2157.42960684731	0.359121405176821	0.108817749099657	-3.30020982926169	0.000966125644255716	0.00921927297853152	ENSG00000189241	TSPYL1	7259	TSPY like 1 [Source:HGNC Symbol;Acc:HGNC:12382]	1990.14633668282	1869.80807939243	1801.08718116313	2734.79965616127	2285.30325264953	2263.43313503466
2364.76388831214	0.363629726490355	0.10828534050137	-3.35806975170156	0.000784888044384167	0.00786770736963749	ENSG00000064607	SUGP2	10147	SURP and G-patch domain containing 2 [Source:HGNC Symbol;Acc:HGNC:18641]	1730.66013632169	2275.59621577121	2193.33673233231	2182.30489367694	2780.53385043996	3026.15150133073
2023.96651122213	0.366235959155363	0.109777775684908	-3.33615758627285	0.000849449983676276	0.00837630948101936	ENSG00000092841	MYL6	4637	myosin light chain 6 [Source:HGNC Symbol;Acc:HGNC:7587]	2369.22182938431	1529.66214154551	1405.00144856442	3062.93608039168	1931.98656134054	1844.99100610633
4110.47230262194	0.377341899773201	0.107850499218746	-3.49874968133309	0.000467445202318355	0.0053544124828886	ENSG00000100813	ACIN1	22985	apoptotic chromatin condensation inducer 1 [Source:HGNC Symbol;Acc:HGNC:17066]	3420.7050412825	3561.58655973632	3719.17789592685	4009.78756958666	4894.56169871533	5057.015050484
1544.3693916879	0.380851115242682	0.111206968778993	-3.42470547866083	0.000615466232032523	0.00656010137731059	ENSG00000196547	MAN2A2	4122	mannosidase alpha class 2A member 2 [Source:HGNC Symbol;Acc:HGNC:6825]	1063.89342148067	1501.81393610775	1461.58512464995	1399.52161659717	1863.47639959088	1975.92585170097
1566.52957973943	0.394408937993957	0.115322464245016	-3.42005298426495	0.00062608940018895	0.00664993640744074	ENSG00000171603	CLSTN1	22883	calsyntenin 1 [Source:HGNC Symbol;Acc:HGNC:17447]	1216.20053908395	1402.35605954432	1426.10044642682	1433.12594919908	1928.07169495485	1993.32278922753
4009.64703986936	0.394421213980909	0.101886195420043	-3.87119385854818	0.000108303615589923	0.00168057812718857	ENSG00000112118	MCM3	4172	minichromosome maintenance complex component 3 [Source:HGNC Symbol;Acc:HGNC:6945]	3377.83340817935	3454.17205304782	3562.85350267361	4450.59734430582	4663.58458195931	4548.84134905025
21065.9104144202	0.402859686010575	0.121097931513968	-3.32672640212775	0.000878726044133871	0.00858120945113488	ENSG00000198242	RPL23A	6147	ribosomal protein L23a [Source:HGNC Symbol;Acc:HGNC:10317]	20124.847139313	16601.5087559672	17725.0762951315	21675.7828909551	26395.9866055494	23872.2607996051
1335.99455257934	0.405153575487492	0.118243008784287	-3.42644846112316	0.000611529802109879	0.00654115593271812	ENSG00000179134	SAMD4B	55095	sterile alpha motif domain containing 4B [Source:HGNC Symbol;Acc:HGNC:25492]	1199.27752601692	1070.16675182247	1179.62578957969	1450.91647822362	1535.60633978891	1580.37443004443
1721.1051760766	0.40630192393434	0.116999573519183	-3.47267867491607	0.000515291887621566	0.00578224295007941	ENSG00000198911	SREBF2	6721	sterol regulatory element binding transcription factor 2 [Source:HGNC Symbol;Acc:HGNC:11290]	1444.0971150533	1563.47781957707	1427.05949178421	1749.40202074646	1978.96495796888	2163.62965132966
1939.85267993254	0.408411437144404	0.114820367022722	-3.55695986465174	0.000375171448622255	0.0044927893140841	ENSG00000241468	ATP5MF	9551	ATP synthase membrane subunit f [Source:HGNC Symbol;Acc:HGNC:848]	2123.2740394768	1373.51327534093	1495.15171215832	2883.05406469911	2002.45415628305	1761.66883163701
3419.131574095	0.409933107341392	0.116120780886653	-3.53023037057884	0.000415197973679149	0.00487103992547687	ENSG00000178952	TUFM	7284	Tu translation elongation factor, mitochondrial [Source:HGNC Symbol;Acc:HGNC:12420]	3448.91006306088	2628.67167757137	2766.84585604666	3907.98620905735	3787.63322816003	3974.74241067374
996.325336355429	0.411006392452232	0.118665667840528	-3.46356616814033	0.000533065472453	0.00593770262928116	ENSG00000059804	SLC2A3	6515	solute carrier family 2 member 3 [Source:HGNC Symbol;Acc:HGNC:11007]	550.562025114069	1001.54081699371	1001.24335310666	691.853906509899	1385.86270053607	1346.88921587216
2788.49862462706	0.415862130817828	0.113062116931187	-3.67817392868146	0.000234909755973349	0.00310454889055727	ENSG00000104529	EEF1D	1936	eukaryotic translation elongation factor 1 delta [Source:HGNC Symbol;Acc:HGNC:3211]	2382.76023983794	2561.04032150824	2222.10809305377	3022.41320872467	3161.25460644881	3381.41527818892
678.071249807548	0.416247033772191	0.12715973498837	-3.27341853779627	0.00106255013607411	0.00989308069503767	ENSG00000166025	AMOTL1	154810	angiomotin like 1 [Source:HGNC Symbol;Acc:HGNC:17811]	552.81842685634	619.62257099015	570.631987642206	754.12075809579	795.696592892534	775.537162368269
2089.42057021118	0.417285452792521	0.122466239029024	-3.40735092463831	0.000655967303326536	0.00687214997358148	ENSG00000198258	UBL5	59286	ubiquitin like 5 [Source:HGNC Symbol;Acc:HGNC:13736]	2331.99120063685	1521.70551142043	1566.12106860458	2605.32413937156	2345.00496503138	2166.37653620227
4058.40059946418	0.418143346292826	0.11164386621366	-3.74533201396482	0.000180155362183403	0.00252006559861112	ENSG00000104722	NEFM	4741	neurofilament medium [Source:HGNC Symbol;Acc:HGNC:7734]	1495.99435512552	4459.69118510406	4605.33580614769	2188.23507001845	6166.89327406624	5434.25390632311
1916.4875861533	0.419835088138374	0.118712085543096	-3.53658253258437	0.00040533982995595	0.00479718105394157	ENSG00000204843	DCTN1	1639	dynactin subunit 1 [Source:HGNC Symbol;Acc:HGNC:2711]	1677.63469537832	1512.75430252972	1723.4045072152	1992.53925074851	2269.64378710675	2322.94897394132
750.600699868707	0.419918215155442	0.126815776771456	-3.311245854782	0.00092881565897234	0.00894996864454735	ENSG00000234616	JRK	8629	Jrk helix-turn-helix protein [Source:HGNC Symbol;Acc:HGNC:6199]	575.382444279048	640.508725068469	711.611655177339	792.666904315628	863.228038045774	920.206432325986
970.820824906485	0.420900040648476	0.121011185978302	-3.4781911874159	0.000504809730588033	0.0056909666279036	ENSG00000126581	BECN1	8678	beclin 1 [Source:HGNC Symbol;Acc:HGNC:1034]	788.612408923636	825.500375476444	876.567456647019	1139.58222029416	1120.63050290523	1074.03198519242
2113.8741552289	0.422797870666941	0.129057358958203	-3.27604620209118	0.00105271337962823	0.00982883932797733	ENSG00000175166	PSMD2	5708	proteasome 26S subunit, non-ATPase 2 [Source:HGNC Symbol;Acc:HGNC:9559]	2171.78667693562	1612.21217909315	1662.98464970014	2390.8494283535	2612.19459585507	2233.2174014359
1400.36631556126	0.425482673806456	0.123364103575807	-3.44899903191853	0.000562668719301676	0.00617448701337284	ENSG00000003756	RBM5	10181	RNA binding motif protein 5 [Source:HGNC Symbol;Acc:HGNC:9902]	870.971072516519	1396.38858695051	1342.6635003346	1311.55733419805	1609.98880111712	1870.62859825074
2530.51624603358	0.425813581525901	0.108576352478065	-3.92178933817036	8.78938217577266e-05	0.00143822156893819	ENSG00000099341	PSMD8	5714	proteasome 26S subunit, non-ATPase 8 [Source:HGNC Symbol;Acc:HGNC:9566]	2415.47806510087	2015.01657917503	2060.02942765623	2983.86706250484	2894.06497562512	2814.64136613938
2258.37793504975	0.428826824984524	0.121913599934666	-3.51746503437134	0.000435689747320706	0.00505668943435679	ENSG00000087087	SRRT	51593	serrate, RNA effector molecule [Source:HGNC Symbol;Acc:HGNC:24101]	2092.81261595614	1799.19298703239	1883.56508189797	2353.29164485724	2613.17331245149	2808.23196810328
1635.74436637062	0.430907482870989	0.124464039311083	-3.46210427731649	0.000535969450966007	0.00596456728765568	ENSG00000145494	NDUFS6	4726	NADH:ubiquinone oxidoreductase subunit S6 [Source:HGNC Symbol;Acc:HGNC:7713]	1888.60825828064	1218.35898790198	1121.12402277939	2152.65401196937	1777.34933910559	1656.37157818677
942.01633516023	0.430949138244157	0.127074235660767	-3.39131796467858	0.0006955735260684	0.00717417494674293	ENSG00000113360	DROSHA	29102	drosha ribonuclease III [Source:HGNC Symbol;Acc:HGNC:17904]	784.099605439095	766.820228304022	852.591322712473	1190.97708192061	997.312211755832	1060.29756082935
735.094670682599	0.43103728175699	0.130262757488555	-3.30898324331006	0.00093635441021832	0.0089918217887764	ENSG00000099250	NRP1	8829	neuropilin 1 [Source:HGNC Symbol;Acc:HGNC:8004]	711.89474968643	594.758101849293	558.164397996242	1087.19899594413	737.952313703531	720.599464915971
1215.96398550598	0.431524083500814	0.119219733215323	-3.61956927651766	0.000295093802664275	0.00373421153825559	ENSG00000169592	INO80E	283899	INO80 complex subunit E [Source:HGNC Symbol;Acc:HGNC:26905]	1019.89358750639	1037.34565255654	1046.31848490361	1272.02282525463	1381.94783415038	1538.25552866433
6488.40882970093	0.431933917237954	0.130894725282163	-3.29985731897795	0.000967339956301474	0.00922359789962043	ENSG00000171858	RPS21	6227	ribosomal protein S21 [Source:HGNC Symbol;Acc:HGNC:10409]	6201.72018863123	5374.70364948759	5001.4215387464	6598.30954265727	8494.28134036199	7260.01671832114
1283.77534938664	0.434488895001195	0.113009602523902	-3.84470775312479	0.000120696193773002	0.00182383687323567	ENSG00000276293	PIP4K2B	8396	phosphatidylinositol-5-phosphate 4-kinase type 2 beta [Source:HGNC Symbol;Acc:HGNC:8998]	1238.76455650666	1012.48118341569	1028.09662311335	1616.96141578599	1405.43703246455	1400.91128503359
1184.47286121277	0.43609112181747	0.118640821698191	-3.67572573735909	0.000237174216453362	0.00312117302098648	ENSG00000103035	PSMD7	5713	proteasome 26S subunit, non-ATPase 7 [Source:HGNC Symbol;Acc:HGNC:9565]	1164.30329901172	872.245577461254	985.898627388551	1546.78766241142	1298.75692345436	1238.84507754931
901.432978002711	0.436203658410088	0.127048238957539	-3.4333703638023	0.000596127194625888	0.00642015552149145	ENSG00000224877	NDUFAF8	284184	NADH:ubiquinone oxidoreductase complex assembly factor 8 [Source:HGNC Symbol;Acc:HGNC:33551]	998.457770954818	703.167187303428	610.911892652244	1233.47667903479	940.546649163253	922.037688907729
1784.18815944316	0.436639804284511	0.1106675255296	-3.94550977981094	7.96303816322962e-05	0.00133292899862127	ENSG00000167670	CHAF1A	10036	chromatin assembly factor 1 subunit A [Source:HGNC Symbol;Acc:HGNC:1910]	1405.73828543469	1564.47239834271	1570.91629539149	1783.00635334837	2140.45319637881	2240.54242776287
1876.27791225576	0.44023228568099	0.110824677647206	-3.97233084748872	7.11727740782078e-05	0.00123220407007686	ENSG00000134871	COL4A2	1284	collagen type IV alpha 2 chain [Source:HGNC Symbol;Acc:HGNC:2203]	1505.01996209461	1650.00617218725	1622.70474469011	2094.34061127782	2297.04785180661	2088.54813147818
809.821892553587	0.440417189164269	0.127981121942784	-3.441266824971	0.000578997265567834	0.00628751600485357	ENSG00000107862	GBF1	8729	golgi brefeldin A resistant guanine nucleotide exchange factor 1 [Source:HGNC Symbol;Acc:HGNC:4181]	706.253745330753	656.421985318618	699.144065531375	906.328617527968	880.844936781402	1009.93800483141
3706.41167338519	0.441558646904657	0.118970846098138	-3.71148614460065	0.000206045948127855	0.00279801644639989	ENSG00000160014	CALM3	808	calmodulin 3 [Source:HGNC Symbol;Acc:HGNC:1449]	4007.3694942729	2879.30552651121	2623.94809779677	4573.15432203044	4021.54649470531	4133.14610499453
609.884889831042	0.444716860754137	0.134452878757729	-3.30760385990302	0.000940978123837029	0.00902192554017481	ENSG00000004975	DVL2	1856	dishevelled segment polarity protein 2 [Source:HGNC Symbol;Acc:HGNC:3086]	541.536418144986	532.099639614334	476.645542618784	667.14483842026	706.63338261797	735.249517569917
1076.61490561724	0.449234930597464	0.121529540382057	-3.69650810152977	0.000218585286959565	0.0029174395293645	ENSG00000169919	GUSB	2990	glucuronidase beta [Source:HGNC Symbol;Acc:HGNC:4696]	854.048059449489	981.649241681024	892.871227722511	1110.91970131018	1244.92751065105	1375.27369288918
1577.74233085924	0.450093941069336	0.112712207939943	-3.99330249398683	6.5159356021443e-05	0.00115448280061969	ENSG00000128191	DGCR8	54487	DGCR8 microprocessor complex subunit [Source:HGNC Symbol;Acc:HGNC:2847]	1177.84170946534	1365.55664521585	1452.95371643352	1555.68292692369	1890.88046429074	2023.5385228263
776.880350148305	0.450449612985055	0.128927002354431	-3.49383453240254	0.00047613602870184	0.00543854150031818	ENSG00000168395	ING5	84289	inhibitor of growth family member 5 [Source:HGNC Symbol;Acc:HGNC:19421]	587.792653861537	652.443670256081	729.833516967595	808.480707892997	883.781086570674	998.950465340946
1275.38273324163	0.453171037034564	0.134225420068523	-3.37619384467725	0.000734961176539066	0.00746807188149631	ENSG00000071553	ATP6AP1	537	ATPase H+ transporting accessory protein 1 [Source:HGNC Symbol;Acc:HGNC:868]	1206.04673124373	1047.29144021289	980.14435524426	1339.23149045845	1439.69211333938	1639.89026895109
805.099996394446	0.456311076065728	0.136485252667476	-3.34329949315077	0.000827884976630462	0.00820371057382221	ENSG00000112787	FBRSL1	57666	fibrosin like 1 [Source:HGNC Symbol;Acc:HGNC:29308]	696.099937490534	667.362351740595	669.413659452538	813.422521510925	911.18515127054	1073.11635690155
1099.99431676197	0.456673134544398	0.118216987451048	-3.86300771480495	0.000111999469328323	0.00172030617083643	ENSG00000153395	LPCAT1	79888	lysophosphatidylcholine acyltransferase 1 [Source:HGNC Symbol;Acc:HGNC:25718]	858.56086293403	923.963673274236	995.48908096237	1110.91970131018	1333.01200432919	1378.0205777618
712.856589135438	0.456894408780045	0.128024714522372	-3.56879849710741	0.000358622107210993	0.00434179951777225	ENSG00000012822	CALCOCO1	57658	calcium binding and coiled-coil domain 1 [Source:HGNC Symbol;Acc:HGNC:29306]	450.15214758302	635.535831240298	712.570700534721	594.005996874928	945.440232145372	939.43462643429
2002.26105887475	0.457447367932398	0.113867669747607	-4.01735952747914	5.88538969008468e-05	0.00107255695720506	ENSG00000160752	FDPS	2224	farnesyl diphosphate synthase [Source:HGNC Symbol;Acc:HGNC:3631]	1642.66046837312	1785.26888431351	1625.58188076225	2047.8875632693	2454.62122383084	2457.54633269945
603.590158915731	0.457679323398097	0.134220376412591	-3.40990940146971	0.000649844628146378	0.00684212493881339	ENSG00000197565	COL4A6	1288	collagen type IV alpha 6 chain [Source:HGNC Symbol;Acc:HGNC:2208]	428.716331031447	570.888211474071	530.352082632168	659.237936631576	729.143864335716	703.20252738941
626.341325139226	0.459609586897321	0.138321574560419	-3.322761386703	0.000891311215885054	0.00865528896258892	ENSG00000266028	SRGAP2	23380	SLIT-ROBO Rho GTPase activating protein 2 [Source:HGNC Symbol;Acc:HGNC:19751]	512.203195495466	517.18095812982	545.696808350278	589.064183257	806.462475453195	787.4403301496
4403.00788622595	0.46059529724124	0.118590712037097	-3.8839070052734	0.000102791235985259	0.00161154849793707	ENSG00000034510	TMSB10	9168	thymosin beta 10 [Source:HGNC Symbol;Acc:HGNC:11879]	4286.03510944334	3502.9064125639	3365.29015905294	5066.34732109964	5456.34502506258	4741.12329013329
933.230730590837	0.460651269457085	0.13374973938224	-3.44412835183626	0.000572903661926583	0.00624934246524595	ENSG00000100083	GGA1	26088	golgi associated, gamma adaptin ear containing, ARF binding protein 1 [Source:HGNC Symbol;Acc:HGNC:17842]	665.638513969879	797.652170038684	873.690320574874	783.771639803358	1150.97071739437	1327.66102176386
2515.80495131218	0.462048060542667	0.117228596496669	-3.94142789686813	8.09979840904879e-05	0.00135395112992086	ENSG00000006712	PAF1	54623	PAF1 homolog, Paf1/RNA polymerase II complex component [Source:HGNC Symbol;Acc:HGNC:25459]	2413.22166335859	1915.5587026116	2037.01233907907	2882.06570197552	2808.91663173625	3038.05466911206
1627.35040354386	0.462690090654626	0.128708153615968	-3.594877850825	0.00032454381014028	0.00401751423400414	ENSG00000125755	SYMPK	8189	symplekin [Source:HGNC Symbol;Acc:HGNC:22935]	1271.48238176958	1365.55664521585	1429.93662785635	1405.45179293868	2132.62346360742	2159.0515098753
1195.75039672547	0.463098684665586	0.130250731979264	-3.55544017011215	0.000377346810691097	0.00451437907084442	ENSG00000156860	FBRS	64319	fibrosin [Source:HGNC Symbol;Acc:HGNC:20442]	1021.02178837753	984.632977977927	1003.16144382142	1191.9654446442	1374.11810137899	1599.60262415273
1505.34247658095	0.463808883293253	0.113771890108872	-4.07665621841581	4.56879643820172e-05	0.000877484057600106	ENSG00000140521	POLG	5428	DNA polymerase gamma, catalytic subunit [Source:HGNC Symbol;Acc:HGNC:9179]	1042.4576049291	1322.78975829358	1423.22331035468	1378.76599940187	1874.24228215154	1990.57590435492
1214.53795879084	0.464101513416121	0.121687947312618	-3.81386590591293	0.000136809719263222	0.00202958548170001	ENSG00000168924	LETM1	3954	leucine zipper and EF-hand containing transmembrane protein 1 [Source:HGNC Symbol;Acc:HGNC:6556]	1011.99618140844	993.584186868635	1053.03180240528	1264.11592346594	1401.52216607885	1562.97749251787
2163.91667394708	0.464510117701073	0.12825567080894	-3.62175110676428	0.000292615583300654	0.00370942285985421	ENSG00000105401	CDC37	11140	cell division cycle 37 [Source:HGNC Symbol;Acc:HGNC:1735]	1740.8139441619	1844.94361025157	1822.18617902553	1907.54005652015	2759.98080191506	2908.03545180829
797.142166112339	0.465080722758582	0.141624821396513	-3.28389273979364	0.00102383880400912	0.00961107859472229	ENSG00000126934	MAP2K2	5605	mitogen-activated protein kinase kinase 2 [Source:HGNC Symbol;Acc:HGNC:6842]	780.715002825688	611.665940865076	623.379482298208	864.817383137374	888.674669552793	1013.60051799489
851.286289434455	0.465263983100264	0.121052614227818	-3.84348562869239	0.000121299105659349	0.00183066483373058	ENSG00000204681	GABBR1	2550	gamma-aminobutyric acid type B receptor subunit 1 [Source:HGNC Symbol;Acc:HGNC:4070]	514.459597237737	817.543745351369	817.106644489344	728.423327282566	1089.31157181967	1140.87285042605
473.027347910243	0.467479929929508	0.14153169761836	-3.30300517690437	0.000956546219185173	0.00913505408219473	ENSG00000173545	ZNF622	90441	zinc finger protein 622 [Source:HGNC Symbol;Acc:HGNC:30958]	395.998505768521	376.945352175388	418.143775818491	558.424938825847	510.890063333213	577.761451539997
2320.53783327885	0.467966419231227	0.124942852875215	-3.74544368455076	0.000180075240044804	0.00252006559861112	ENSG00000272333	KMT2B	9757	lysine methyltransferase 2B [Source:HGNC Symbol;Acc:HGNC:15840]	1809.63419730116	2031.92441819081	1955.49348370161	2068.6431804646	2851.00144538247	3206.53027463244
696.13283783432	0.468138904235227	0.143189613986247	-3.26936354671777	0.00107789712640481	0.00998703002668191	ENSG00000125826	RBCK1	10616	RANBP2-type and C3HC4-type zinc finger containing 1 [Source:HGNC Symbol;Acc:HGNC:15864]	520.100601593414	592.768944318025	620.502346226063	574.238742403217	886.717236359945	982.469156105257
15443.1180655087	0.468179782914062	0.106428154519843	-4.39902190380248	1.0873985222811e-05	0.00028098470557622	ENSG00000137818	RPLP1	6176	ribosomal protein lateral stalk subunit P1 [Source:HGNC Symbol;Acc:HGNC:10372]	11307.95733139	13266.6861547955	14384.7213153705	16983.0366793709	19170.1219741526	17546.184937973
1800.88557538639	0.468269339563088	0.109862779038447	-4.26231107260827	2.02323532597928e-05	0.000453227151858465	ENSG00000136448	NMT1	4836	N-myristoyltransferase 1 [Source:HGNC Symbol;Acc:HGNC:7857]	1396.71267846561	1509.77056623282	1627.49997147701	1947.07456546357	2183.51672662145	2140.73894405787
1112.2582291739	0.46849393102074	0.13600473534031	-3.44468837683097	0.000571718101359268	0.00624522167452689	ENSG00000100804	PSMB5	5693	proteasome 20S subunit beta 5 [Source:HGNC Symbol;Acc:HGNC:9542]	1227.4825477953	783.728067319804	816.147599131962	1432.13758647549	1328.11842134707	1085.93515297375
941.013454588303	0.469276641908885	0.130066923641506	-3.60796295299731	0.000308610542778777	0.00386368922307437	ENSG00000169976	SF3B5	83443	splicing factor 3b subunit 5 [Source:HGNC Symbol;Acc:HGNC:21083]	938.663124784643	757.869019413313	681.881249098502	1117.83824037528	1106.9284705553	1042.90062330278
967.112077609396	0.469464004420391	0.143422211979138	-3.27330054349378	0.00106299384063173	0.00989308069503767	ENSG00000204308	RNF5	6048	ring finger protein 5 [Source:HGNC Symbol;Acc:HGNC:10068]	957.842539593944	752.896125585142	731.751607682359	1047.6644870007	1258.62954300098	1053.88816279324
1888.86792915628	0.469639812149124	0.115384891615878	-4.07020196121151	4.69723990325984e-05	0.000897884075514291	ENSG00000249115	HAUS5	23354	HAUS augmin like complex subunit 5 [Source:HGNC Symbol;Acc:HGNC:29130]	1435.07150808421	1621.16338798386	1692.71505577898	1934.22585005696	2152.19779553589	2497.8339774978
1639.41775955024	0.469710928114975	0.112102514811627	-4.19001240876941	2.78939200008414e-05	0.000592025247793691	ENSG00000177084	POLE	5426	DNA polymerase epsilon, catalytic subunit [Source:HGNC Symbol;Acc:HGNC:9177]	1237.63635563552	1415.28558349757	1466.38035143686	1641.67048387563	1961.34805923326	2114.18572362259
4293.01387076599	0.47207979606749	0.109839237439912	-4.29791581834081	1.72411614561987e-05	0.000395730370620591	ENSG00000160201	U2AF1	7307	U2 small nuclear RNA auxiliary factor 1 [Source:HGNC Symbol;Acc:HGNC:12453]	4277.00950247425	3237.35388213955	3322.13311797076	5228.43880776767	4905.32758127599	4787.82033296774
825.551302355444	0.47224269347797	0.132285174089337	-3.56988375098668	0.000357139680488547	0.00433000745800229	ENSG00000136279	DBNL	28988	drebrin like [Source:HGNC Symbol;Acc:HGNC:2696]	896.919692552633	587.796050489853	608.99380193748	1046.67612427712	894.546969131335	918.375175744243
2306.04125174166	0.473106846527185	0.109576577155246	-4.31759102912017	1.57741360493961e-05	0.000371197582102196	ENSG00000185164	NOMO2	283820	NODAL modulator 2 [Source:HGNC Symbol;Acc:HGNC:22652]	1842.35202256409	1916.55328137724	2035.09424836431	2572.70816949324	2862.74604453956	2606.79374411152
1837.49442739477	0.473354295101588	0.110057731844062	-4.30096356857755	1.70057019795584e-05	0.000391899496601359	ENSG00000116133	DHCR24	1718	24-dehydrocholesterol reductase [Source:HGNC Symbol;Acc:HGNC:2859]	1731.78833719282	1481.92236079506	1397.32908570537	2473.87189713468	1919.26324558703	2020.79163795368
489.127640389992	0.473563472198814	0.138573931592512	-3.41740662732559	0.000632207761229384	0.00670317222951786	ENSG00000177963	RIC8A	60626	RIC8 guanine nucleotide exchange factor A [Source:HGNC Symbol;Acc:HGNC:29550]	418.562523191229	407.77729391005	401.840004742999	525.808968947524	604.846856589896	575.930194958254
1020.18969758214	0.4743476358674	0.141492193788052	-3.35246505950674	0.000800953507336214	0.00798909922255768	ENSG00000175931	UBE2O	63893	ubiquitin conjugating enzyme E2 O [Source:HGNC Symbol;Acc:HGNC:29554]	870.971072516519	862.299789804911	815.18855377458	953.770028260076	1210.67242977622	1408.23631136056
1787.30651560406	0.474620926103219	0.115938072655234	-4.09374517993414	4.24460786640188e-05	0.000829683915047168	ENSG00000174243	DDX23	9416	DEAD-box helicase 23 [Source:HGNC Symbol;Acc:HGNC:17347]	1583.99402307408	1388.43195682544	1517.2097553781	2008.35305432588	2034.75180396504	2191.09850005581
820.755408603905	0.474992684359878	0.133745468529511	-3.55146749704697	0.000383089305104468	0.00457404856015867	ENSG00000070413	DGCR2	9993	DiGeorge syndrome critical region gene 2 [Source:HGNC Symbol;Acc:HGNC:2845]	731.074164495731	676.313560631303	652.150843019664	857.898844072275	952.291248320338	1054.80379108412
1122.62835877141	0.475786298315706	0.139286457927669	-3.41588339164156	0.000635754647847101	0.00671552076843954	ENSG00000183011	NAA38	84316	N-alpha-acetyltransferase 38, NatC auxiliary subunit [Source:HGNC Symbol;Acc:HGNC:28212]	1092.09844325906	875.229313758157	856.427504142	1168.24473927814	1400.54344948243	1343.22670270868
924.004755260519	0.47592811275427	0.140968987524519	-3.37611925226809	0.000735160471542628	0.00746807188149631	ENSG00000167553	TUBA1C	84790	tubulin alpha 1c [Source:HGNC Symbol;Acc:HGNC:20768]	1096.6112467436	660.400300381155	602.280484435808	1202.83743460364	959.142264495305	1022.75680090361
4396.85261472253	0.476278365904611	0.116685292109997	-4.08173435822256	4.47008717130547e-05	0.000864002973350095	ENSG00000105221	AKT2	208	AKT serine/threonine kinase 2 [Source:HGNC Symbol;Acc:HGNC:392]	3786.24212353036	3785.36678200403	3444.89092371564	4568.21250841251	5131.41111504988	5664.99223562276
2678.32323566267	0.477165251536601	0.10474931673228	-4.55530657785719	5.23092296995649e-06	0.000155758121555044	ENSG00000170004	CHD3	1107	chromodomain helicase DNA binding protein 3 [Source:HGNC Symbol;Acc:HGNC:1918]	2093.94081682728	2362.12456838139	2261.42895270642	2896.89114282931	3244.44551714483	3211.1084160868
1553.58381435731	0.478108921329065	0.123549432213664	-3.86977837746945	0.00010893433332686	0.00168820356213327	ENSG00000122952	ZWINT	11130	ZW10 interacting kinetochore protein [Source:HGNC Symbol;Acc:HGNC:13195]	1230.86715040871	1286.98492273074	1369.51677034129	2038.99229875703	1718.62634332016	1676.51540058595
545.379167934444	0.47939871140117	0.145868494392109	-3.28651305683939	0.00101436071223294	0.0095591271162916	ENSG00000128309	MPST	4357	mercaptopyruvate sulfurtransferase [Source:HGNC Symbol;Acc:HGNC:7223]	453.536750196426	419.712239097662	491.031222979512	555.459850655091	627.357338307643	725.177606370329
3246.93995082786	0.479405035902543	0.128129956766442	-3.74155309188478	0.000182886530304419	0.00254466344518859	ENSG00000126012	KDM5C	8242	lysine demethylase 5C [Source:HGNC Symbol;Acc:HGNC:11114]	2734.75891163218	2649.55783164969	2696.83554495779	2980.90197433408	4153.67323522252	4265.91220717091
687.889439920802	0.481711052969497	0.131243959881702	-3.6703483604403	0.000242220131874936	0.00317691101535968	ENSG00000112658	SRF	6722	serum response factor [Source:HGNC Symbol;Acc:HGNC:11291]	654.356505258525	507.235170473477	562.959624783151	878.654461267572	718.377981775055	805.752895967032
454.004340614905	0.482578424400038	0.141283020078222	-3.41568593404116	0.000636215784945366	0.00671552076843954	ENSG00000198722	UNC13B	10497	unc-13 homolog B [Source:HGNC Symbol;Acc:HGNC:12566]	411.793317964417	370.977879581582	354.846782231288	517.902067158839	539.272844629503	529.233152123801
767.900570840193	0.485659786254742	0.134775296184078	-3.60347778862546	0.000313987590288486	0.0039108074066867	ENSG00000169992	NLGN2	57555	neuroligin 2 [Source:HGNC Symbol;Acc:HGNC:14290]	511.074994624331	744.939495460068	646.396570875373	618.715064964567	1015.90782708788	1070.36947202893
441.854096462921	0.48572722230364	0.146762339082939	-3.30961761265704	0.000934235068555792	0.00898571015541877	ENSG00000100325	ASCC2	84164	activating signal cointegrator 1 complex subunit 2 [Source:HGNC Symbol;Acc:HGNC:24103]	370.049885732407	360.037513159605	373.068644021543	457.611941020119	508.932630140366	581.423964703484
1048.53700938045	0.486883894869966	0.126794583467443	-3.83994238204176	0.000123063189197885	0.00185497859438952	ENSG00000179151	EDC3	80153	enhancer of mRNA decapping 3 [Source:HGNC Symbol;Acc:HGNC:26114]	847.278854222676	898.104625367745	863.140821643673	1005.16488988653	1338.88430390773	1338.64856125432
1525.49988092245	0.487078726903161	0.122956931779628	-3.96137671828164	7.45188544228763e-05	0.00127610537472899	ENSG00000123136	DDX39A	10212	DExD-box helicase 39A [Source:HGNC Symbol;Acc:HGNC:17821]	1269.22598002731	1240.23972074593	1287.99791496384	1495.39280078497	1915.34837920134	1944.79448981134
668.023819985118	0.487555941703964	0.133810321529509	-3.64363478191361	0.000268814783287241	0.00345835069921239	ENSG00000204569	PPP1R10	5514	protein phosphatase 1 regulatory subunit 10 [Source:HGNC Symbol;Acc:HGNC:9284]	698.356339232805	448.555023301055	506.375948697622	1086.21063322054	618.548888939829	650.096086518856
665.42779532425	0.488226455039788	0.137909299832627	-3.54019965029423	0.000399824442283091	0.00474581039767755	ENSG00000184481	FOXO4	4303	forkhead box O4 [Source:HGNC Symbol;Acc:HGNC:7139]	562.972234696559	576.855684067876	517.884492986204	666.156475696675	844.632422713723	824.065461784465
1679.30320707505	0.489024601205856	0.119759367418076	-4.08339332236689	4.4382808341337e-05	0.000859225645828535	ENSG00000172534	HCFC1	3054	host cell factor C1 [Source:HGNC Symbol;Acc:HGNC:4839]	1405.73828543469	1419.2638985601	1362.80345283962	1781.0296279012	1909.4760796228	2197.50789809191
598.781680660715	0.489419362793205	0.136958419292499	-3.5734886932943	0.000352256460553774	0.00428614060788271	ENSG00000074582	BCS1L	617	BCS1 homolog, ubiquinol-cytochrome c reductase complex chaperone [Source:HGNC Symbol;Acc:HGNC:1020]	535.895413789309	460.489968488667	498.703585838567	651.331034842891	732.080014124988	714.19006687987
1093.63885093146	0.490118944138431	0.128105884074023	-3.82588940142068	0.000130300784299467	0.0019423311253693	ENSG00000042753	AP2S1	1175	adaptor related protein complex 2 subunit sigma 1 [Source:HGNC Symbol;Acc:HGNC:565]	1095.48304587246	838.429899429689	809.434281630289	1286.84826610841	1248.84237703674	1282.79523551115
566.073618798869	0.490263913582627	0.13863834663966	-3.53627928683317	0.000405805434063148	0.00479800590771833	ENSG00000184206	GOLGA6L4	643707	golgin A6 family like 4 [Source:HGNC Symbol;Acc:HGNC:27256]	300.101431722013	542.045427270677	578.304350501261	453.658490125777	704.675949425122	817.656063748364
894.238055799301	0.491103067409692	0.124081030087672	-3.95792223084136	7.56045635398438e-05	0.0012904953599146	ENSG00000130714	POMT1	10585	protein O-mannosyltransferase 1 [Source:HGNC Symbol;Acc:HGNC:9202]	707.381946201888	739.966601631896	779.703875551451	919.177332934581	1060.92879052338	1158.26978795261
1279.23216941643	0.492057015785868	0.129391286120434	-3.80286053674335	0.000143034885330801	0.00210324859227658	ENSG00000146063	TRIM41	90933	tripartite motif containing 41 [Source:HGNC Symbol;Acc:HGNC:19013]	1002.97057443936	1083.09627577572	1077.96698169721	1142.54730846492	1679.47767946321	1689.33419665815
514.990172881297	0.4921017232688	0.139519354899133	-3.52712154972743	0.000420103856343638	0.0049072234476029	ENSG00000131943	C19orf12	83636	chromosome 19 open reading frame 12 [Source:HGNC Symbol;Acc:HGNC:25443]	483.998173717081	407.77729391005	385.536233667507	752.144032648619	556.889743365131	503.595559979395
652.338167966874	0.492510743688056	0.142784602341568	-3.44932671738565	0.000561986292061372	0.00617448701337284	ENSG00000170265	ZNF282	8427	zinc finger protein 282 [Source:HGNC Symbol;Acc:HGNC:13076]	576.510645150183	493.311067754598	557.20535263886	728.423327282566	698.803649846579	859.774965128458
724.014329610962	0.492910458633977	0.125719604949811	-3.92071275463164	8.82874502896144e-05	0.00144198869280301	ENSG00000157954	WIPI2	26100	WD repeat domain, phosphoinositide interacting 2 [Source:HGNC Symbol;Acc:HGNC:32225]	657.741107871931	592.768944318025	551.451080494569	967.607106390274	789.824293313991	784.693445276985
571.337450381475	0.493087670083138	0.139814063004695	-3.52673872346147	0.000420711705756202	0.0049072234476029	ENSG00000172890	NADSYN1	55191	NAD synthetase 1 [Source:HGNC Symbol;Acc:HGNC:29832]	419.690724062364	469.441177379375	529.393037274786	532.727508012623	693.91006686446	782.862188695242
562.298215962854	0.493096714370706	0.138234695169085	-3.56709807018827	0.000360956419233374	0.00436569944579767	ENSG00000172831	CES2	8824	carboxylesterase 2 [Source:HGNC Symbol;Acc:HGNC:1864]	520.100601593414	442.58755070725	441.160864395655	633.540505818351	646.931670236119	689.468103026336
928.470774785326	0.494276949703625	0.146325904702283	-3.37791828937802	0.000730367795045648	0.0074408677317379	ENSG00000177728	TMEM94	9772	transmembrane protein 94 [Source:HGNC Symbol;Acc:HGNC:28983]	710.766548815294	774.776858429096	796.007646626943	758.074208990133	1185.2257982692	1345.97358758129
936.435425724308	0.494943747951166	0.151316506665836	-3.27091709197456	0.00107199332984525	0.00994753994210922	ENSG00000154358	OBSCN	84033	obscurin, cytoskeletal calmodulin and titin-interacting RhoGEF [Source:HGNC Symbol;Acc:HGNC:15719]	585.536252119266	862.299789804911	818.065689846726	599.936173216441	1298.75692345436	1454.01772590414
944.926089134616	0.496225861979601	0.133943195077437	-3.70474858161116	0.000211600507718736	0.00285566431296589	ENSG00000107863	ARHGAP21	57584	Rho GTPase activating protein 21 [Source:HGNC Symbol;Acc:HGNC:23725]	674.664120938962	831.467848070249	849.714186640327	1177.14000379041	1071.69467308404	1064.8757022837
754.214309686736	0.496298911233037	0.140266338196612	-3.53826097988936	0.000402771751132373	0.0047714475581361	ENSG00000198837	DENND4B	9909	DENN domain containing 4B [Source:HGNC Symbol;Acc:HGNC:29044]	566.356837309965	661.394879146789	632.010890514645	647.377583948549	953.269964916762	1064.8757022837
839.314831004595	0.496338907699447	0.148274100089862	-3.34744171368189	0.000815611372147056	0.00810860887534878	ENSG00000170906	NDUFA3	4696	NADH:ubiquinone oxidoreductase subunit A3 [Source:HGNC Symbol;Acc:HGNC:7686]	962.355343078486	563.926160114631	595.567166934135	1051.61793789505	1009.05681091292	853.365567092357
819.759680591784	0.496520552169425	0.133673320931936	-3.71443268340916	0.000203660073104925	0.00277632893808615	ENSG00000105397	TYK2	7297	tyrosine kinase 2 [Source:HGNC Symbol;Acc:HGNC:12440]	671.279518325556	668.356930506229	692.430748029702	792.666904315628	1005.14194452722	1088.68203784637
550.798881889837	0.496619743758253	0.150724244037014	-3.29488959743128	0.000984603543726326	0.00933678430862233	ENSG00000073670	ADAM11	4185	ADAM metallopeptidase domain 11 [Source:HGNC Symbol;Acc:HGNC:189]	470.459763263457	474.414071207546	420.061866533254	523.832243500352	689.016483882342	727.008862952072
986.962639786603	0.497167102668407	0.150435966904432	-3.30484200619553	0.00095029953592333	0.00908371366097003	ENSG00000100304	TTLL12	23170	tubulin tyrosine ligase like 12 [Source:HGNC Symbol;Acc:HGNC:28974]	989.432163985735	749.912389288239	725.997335538067	1013.07179167521	1186.20451486562	1257.15764336674
669.447937993733	0.497245561541618	0.135560533686192	-3.66807025629368	0.000244388037885286	0.00320187960122354	ENSG00000031823	RANBP3	8498	RAN binding protein 3 [Source:HGNC Symbol;Acc:HGNC:9850]	601.331064315162	517.18095812982	547.614899065042	719.528062770295	814.292208224585	816.740435457492
844.055225159065	0.497642417347278	0.134123907962205	-3.71031850255594	0.000206998655952781	0.00279979543693277	ENSG00000141644	MBD1	4152	methyl-CpG binding domain protein 1 [Source:HGNC Symbol;Acc:HGNC:6916]	753.638181918439	675.318981865669	669.413659452538	877.666098543987	1075.60953946973	1012.68488970402
2638.67567061894	0.498276628702706	0.106004202709787	-4.70053654445065	2.59478813082037e-06	9.00866953858117e-05	ENSG00000167522	ANKRD11	29123	ankyrin repeat domain 11 [Source:HGNC Symbol;Acc:HGNC:21316]	1806.24959468776	2322.34141775602	2442.6885252516	2632.00993290837	3261.08369928404	3367.68085382585
730.963319985094	0.498308884392093	0.133224809757414	-3.74036101308346	0.000183756135069508	0.00255383096434331	ENSG00000137221	TJAP1	93643	tight junction associated protein 1 [Source:HGNC Symbol;Acc:HGNC:17949]	565.228636438829	612.66051963071	639.6832533737	785.748365250529	805.483758856771	976.975386360027
371.134238697137	0.499810533376981	0.149898630454988	-3.33432354825326	0.000855071326817813	0.00840438719359698	ENSG00000181274	FRAT2	23401	FRAT regulator of WNT signaling pathway 2 [Source:HGNC Symbol;Acc:HGNC:16048]	339.588462211752	302.351944752818	281.959335070267	428.949422036138	447.273484565668	426.682783546179
1627.43075614454	0.500168835920978	0.115624993513316	-4.32578476956521	1.51989773470239e-05	0.000359057322550843	ENSG00000182446	NPLOC4	55666	NPL4 homolog, ubiquitin recognition factor [Source:HGNC Symbol;Acc:HGNC:18261]	1413.63569153264	1298.91986791836	1332.1140014034	1806.72705871442	1885.98688130863	2027.20103598978
568.726562382533	0.500509323358366	0.136234753636947	-3.67387402991293	0.000238900544743954	0.00313676674079304	ENSG00000140992	PDPK1	5170	3-phosphoinositide dependent protein kinase 1 [Source:HGNC Symbol;Acc:HGNC:8816]	539.280016402715	460.489968488667	416.225685103727	717.551337323124	605.82557318632	672.986793790646
574.801435776164	0.501007400590017	0.144759478877504	-3.46096438364475	0.000538244017609795	0.00597889940367838	ENSG00000038358	EDC4	23644	enhancer of mRNA decapping 4 [Source:HGNC Symbol;Acc:HGNC:17157]	469.331562392321	459.495389723032	493.908359051657	558.424938825847	680.208034514527	787.4403301496
570.069597992605	0.501310559130323	0.138977461246289	-3.60713567966195	0.000309595790781428	0.00387056134799603	ENSG00000173638	SLC19A1	6573	solute carrier family 19 member 1 [Source:HGNC Symbol;Acc:HGNC:10937]	569.741439923371	444.576708238518	402.799050100381	797.608717933555	551.017443786588	654.674227973214
802.504102376537	0.501642163713781	0.145280412275714	-3.45292359689731	0.000554546045042254	0.00612264669777101	ENSG00000070010	UFD1	7353	ubiquitin recognition factor in ER associated degradation 1 [Source:HGNC Symbol;Acc:HGNC:12520]	678.048723552368	671.340666803132	622.420436940827	1218.65123818101	756.547929035582	868.015619746303
500.84134182099	0.502129798330493	0.148419517156187	-3.38317903165043	0.000716519066016801	0.00732784351144102	ENSG00000184428	TOP1MT	116447	DNA topoisomerase I mitochondrial [Source:HGNC Symbol;Acc:HGNC:29787]	364.40888137673	458.500810957398	409.512367602054	424.00760841821	651.825253218238	696.793129353309
1896.06235742394	0.503645737062489	0.108596299324157	-4.63777992617519	3.52171471517476e-06	0.00011411673966097	ENSG00000197081	IGF2R	3482	insulin like growth factor 2 receptor [Source:HGNC Symbol;Acc:HGNC:5467]	1505.01996209461	1614.20133662442	1584.34293039483	2077.53844497687	2353.81341439919	2241.45805605374
602.631195929771	0.503654762741796	0.140716572756947	-3.57921425226675	0.000344628845022435	0.00421023888389807	ENSG00000178950	GAK	2580	cyclin G associated kinase [Source:HGNC Symbol;Acc:HGNC:4113]	460.305955423238	493.311067754598	533.229218704314	552.494762484334	748.718196264192	827.727974947951
504.437991976738	0.503783324299077	0.153374105515221	-3.28467000740931	0.00102101879089315	0.00960693068853576	ENSG00000160360	GPSM1	26086	G protein signaling modulator 1 [Source:HGNC Symbol;Acc:HGNC:17858]	409.536916222146	430.652605519639	404.717140815145	469.472293703146	598.974557011354	713.274438588998
442.685157327421	0.505516702449865	0.145108116638219	-3.48372450943052	0.000494488193427719	0.00558499759193898	ENSG00000186866	POFUT2	23275	protein O-fucosyltransferase 2 [Source:HGNC Symbol;Acc:HGNC:14683]	289.947623881795	385.896561066096	422.9390026054	420.054157523868	526.549528875994	610.724070011376
858.560551431024	0.505855980452485	0.147863014612135	-3.4211123165547	0.000623655705898958	0.00662989780683287	ENSG00000160888	IER2	9592	immediate early response 2 [Source:HGNC Symbol;Acc:HGNC:28871]	653.22830438739	676.313560631303	774.908648764542	724.469876388223	1071.69467308404	1250.74824533064
428.764487647855	0.505874029756704	0.149402987462912	-3.38596997521406	0.000709271434207196	0.00729063656586685	ENSG00000274512	TBC1D3L	729873	TBC1 domain family member 3L [Source:HGNC Symbol;Acc:HGNC:51246]	225.640174227078	390.869454894268	435.406592251364	283.660101669059	582.336374872149	654.674227973214
828.422011680522	0.506736881291941	0.133085747917466	-3.80759690065533	0.000140323760923274	0.00206883656767538	ENSG00000044446	PHKA2	5256	phosphorylase kinase regulatory subunit alpha 2 [Source:HGNC Symbol;Acc:HGNC:8926]	628.407885222411	741.955759163165	673.249840882065	777.841463461844	1010.03552750934	1139.0415938443
313.871113210706	0.507103126215198	0.15301878475289	-3.31399263844711	0.000919739286766203	0.0088886127721847	ENSG00000072121	ZFYVE26	23503	zinc finger FYVE-type containing 26 [Source:HGNC Symbol;Acc:HGNC:20761]	294.460427366336	247.650112642933	235.925157915937	415.11234390594	350.380541519713	339.698095913374
397.85423215265	0.508176718352206	0.149082872367139	-3.40868612392136	0.000652765384894133	0.00686111335605551	ENSG00000239382	ALKBH6	84964	alkB homolog 6 [Source:HGNC Symbol;Acc:HGNC:28243]	267.383606459087	352.080883034531	357.723918303433	325.171336059653	550.038727190165	534.726921869031
2045.4363930161	0.508654931358118	0.128331382711629	-3.96360516508348	7.38263186757135e-05	0.00126728209069543	ENSG00000164405	UQCRQ	27089	ubiquinol-cytochrome c reductase complex III subunit VII [Source:HGNC Symbol;Acc:HGNC:29594]	2053.32558546641	1456.06331288857	1585.30197575221	2479.8020734762	2557.38646645534	2140.73894405787
646.5689442682	0.510243575460564	0.155460426250934	-3.28214445158514	0.00103020814981111	0.00964844866117526	ENSG00000167645	YIF1B	90522	Yip1 interacting factor homolog B, membrane trafficking protein [Source:HGNC Symbol;Acc:HGNC:30511]	613.741273897651	547.018321098848	443.078955110419	689.877181062728	735.994880510683	849.703053928871
363.666158010405	0.510436817834389	0.152119948764924	-3.35548902020196	0.000792248013514771	0.00792836802294427	ENSG00000285437	POLR2J3	548644	RNA polymerase II subunit J3 [Source:HGNC Symbol;Acc:HGNC:33853]	222.255571613671	326.22183512804	354.846782231288	342.961865084193	496.209314386857	439.501579618381
940.440767986031	0.510492264941356	0.119735757963361	-4.26349048625531	2.01258073384366e-05	0.000452513282253271	ENSG00000100441	KHNYN	23351	KH and NYN domain containing [Source:HGNC Symbol;Acc:HGNC:20166]	713.022950557565	821.522060413906	789.29432912527	957.723479154418	1188.16194805847	1172.91984060656
473.472981193907	0.510513007937798	0.141134064590014	-3.617220331752	0.000297783805959386	0.0037592103587727	ENSG00000180921	FAM83H	286077	family with sequence similarity 83 member H [Source:HGNC Symbol;Acc:HGNC:24797]	419.690724062364	373.961615878485	378.822916165834	526.797331671109	564.719476136521	576.845823249125
497.618342541928	0.513047521282735	0.134692954807732	-3.80901526746583	0.000139521343621852	0.00206202336994296	ENSG00000106012	IQCE	23288	IQ motif containing E [Source:HGNC Symbol;Acc:HGNC:29171]	375.690890088084	423.690554160199	430.611365464455	532.727508012623	620.506322132677	602.483415393531
814.155756869348	0.513111316698919	0.135822838479886	-3.77779850901074	0.000158220804433787	0.00228271182015842	ENSG00000182934	SRPRA	6734	SRP receptor subunit alpha [Source:HGNC Symbol;Acc:HGNC:11307]	639.689893933765	720.075026319211	647.355616232755	1095.10589773281	866.164187835046	916.543919162499
872.640436981122	0.51340078924554	0.138333434091729	-3.71132830335943	0.000206174493492459	0.00279801644639989	ENSG00000168056	LTBP3	4054	latent transforming growth factor beta binding protein 3 [Source:HGNC Symbol;Acc:HGNC:6716]	664.510313098743	725.047920147382	745.178242685705	749.178944477863	1159.77916676218	1192.14803471486
1634.04358438389	0.5134936752517	0.14328614334635	-3.58369388176278	0.000338769091514573	0.00414701274754052	ENSG00000142507	PSMB6	5694	proteasome 20S subunit beta 6 [Source:HGNC Symbol;Acc:HGNC:9543]	1622.35285269269	1276.04455630877	1157.5677463599	1719.75113903889	2084.66635038265	1943.87886152047
713.969221688827	0.515185419657428	0.13359106274789	-3.85643626946567	0.000115052075789226	0.00175010574927757	ENSG00000103496	STX4	6810	syntaxin 4 [Source:HGNC Symbol;Acc:HGNC:11439]	553.946627727475	587.796050489853	613.78902872439	680.981916550458	959.142264495305	888.159442145479
436.482060532925	0.516058680539393	0.15642764440538	-3.29902481432268	0.000970213345017257	0.0092296885564071	ENSG00000196123	KIAA0895L	653319	KIAA0895 like [Source:HGNC Symbol;Acc:HGNC:34408]	269.640008201358	413.744766503856	380.741006880598	322.206247888896	555.911026768707	676.649306954133
345.038565334764	0.516460693266664	0.156039322318669	-3.30981117831266	0.000933589277497361	0.00898571015541877	ENSG00000189319	FAM53B	9679	family with sequence similarity 53 member B [Source:HGNC Symbol;Acc:HGNC:28968]	298.973230850878	290.416999565207	262.778427922629	382.496374027616	391.486638569512	444.079721072739
2513.91927464011	0.516488656859448	0.110921502250508	-4.65634386823392	3.21874166015309e-06	0.000104860027363966	ENSG00000087365	SF3B2	10992	splicing factor 3b subunit 2 [Source:HGNC Symbol;Acc:HGNC:10769]	1896.50566437859	2179.12207550468	2107.98169552533	2444.22101542712	3161.25460644881	3294.43059055612
710.562512530567	0.516890440196289	0.15673741200466	-3.29781150259724	0.000974415245599137	0.00925465388825701	ENSG00000179632	MAF1	84232	MAF1 homolog, negative regulator of RNA polymerase III [Source:HGNC Symbol;Acc:HGNC:24966]	666.766714841014	527.126745786163	557.20535263886	683.947004721215	906.291568288421	922.037688907729
783.660285614174	0.51786375588475	0.129958672815275	-3.9848341373942	6.75272760266167e-05	0.00118089907383343	ENSG00000129559	NEDD8	4738	NEDD8 ubiquitin like modifier [Source:HGNC Symbol;Acc:HGNC:7732]	749.125378433898	564.920738880265	625.297573012972	963.653655495931	933.695632988287	865.268734873688
1664.78274024938	0.518410304532641	0.133260413151893	-3.89020484231687	0.0001001596370703	0.00158406645370072	ENSG00000165916	PSMC3	5702	proteasome 26S subunit, ATPase 3 [Source:HGNC Symbol;Acc:HGNC:9549]	1400.09728107902	1304.88734051216	1380.0662692725	1588.29889680201	2272.57993689602	2042.7667169346
1142.38748847835	0.518904314705641	0.134959008873808	-3.84490312307225	0.000120600074057841	0.00182383687323567	ENSG00000102898	NUTF2	10204	nuclear transport factor 2 [Source:HGNC Symbol;Acc:HGNC:13722]	1067.27802409408	898.104625367745	857.386549499382	1247.31375716499	1488.62794316057	1295.61403158335
422.07547183889	0.519078494062213	0.152153202867748	-3.41155154330467	0.000645942877523351	0.00680711455017869	ENSG00000100413	POLR3H	171568	RNA polymerase III subunit H [Source:HGNC Symbol;Acc:HGNC:30349]	453.536750196426	289.422420799572	307.853559719577	542.611135248478	448.252201162091	490.776763907193
333.714568822922	0.520683404030313	0.155482203593575	-3.34882958947096	0.000811536933654174	0.00808136080440011	ENSG00000197555	SIPA1L1	26037	signal induced proliferation associated 1 like 1 [Source:HGNC Symbol;Acc:HGNC:20284]	265.127204716816	256.601321533641	300.181196860522	413.135618458769	382.678189201698	384.563882166084
538.833428820841	0.521445977573736	0.151516930431397	-3.4415030458252	0.000578491958648844	0.00628751600485357	ENSG00000175550	DRAP1	10589	DR1 associated protein 1 [Source:HGNC Symbol;Acc:HGNC:3019]	478.357169361404	431.647184285273	414.307594388963	529.762419841866	695.867500057308	683.058704990234
6140.09581808836	0.522200281030265	0.138542966269826	-3.76922982876826	0.000163752052945147	0.0023459150024782	ENSG00000083845	RPS5	6193	ribosomal protein S5 [Source:HGNC Symbol;Acc:HGNC:10426]	5836.18310638336	4445.76708238518	4852.76950835221	6231.62697220702	8197.73021164558	7276.49802755683
1020.25012247952	0.522662971903669	0.143059421209559	-3.65346768136334	0.000258722366485154	0.00335701965678113	ENSG00000130758	MAP3K10	4294	mitogen-activated protein kinase kinase kinase 10 [Source:HGNC Symbol;Acc:HGNC:6849]	665.638513969879	998.557080696806	807.516190915525	766.969473502403	1398.58601628958	1484.23345950291
774.188357764109	0.522901032922199	0.138905716424755	-3.7644313450948	0.000166928521972333	0.00238000795033259	ENSG00000112769	LAMA4	3910	laminin subunit alpha 4 [Source:HGNC Symbol;Acc:HGNC:6484]	531.382610304768	660.400300381155	720.243063393776	860.863932243032	1033.52472582351	838.715514438411
863.763767376084	0.523186443055735	0.158176843876409	-3.30760451551636	0.000940975921196	0.00902192554017481	ENSG00000229833	PET100	100131801	PET100 cytochrome c oxidase chaperone [Source:HGNC Symbol;Acc:HGNC:40038]	914.9709064908	617.633413458881	615.707119439154	987.374360861985	1157.82173356933	889.075070436351
2475.55201626031	0.523195690647256	0.123282341834212	-4.24388183143732	2.19686067508951e-05	0.0004823143935038	ENSG00000127616	SMARCA4	6597	SWI/SNF related, matrix associated, actin dependent regulator of chromatin, subfamily a, member 4 [Source:HGNC Symbol;Acc:HGNC:11100]	2179.68408303357	1913.56954508033	1994.81434335427	2579.62670855834	2977.25588632114	3208.36153121418
806.580290545157	0.523515177222291	0.144203371157582	-3.6303948584545	0.000282987965528767	0.00361764889688093	ENSG00000076984	MAP2K7	5609	mitogen-activated protein kinase kinase 7 [Source:HGNC Symbol;Acc:HGNC:6847]	657.741107871931	690.237663350183	623.379482298208	738.306954518421	1023.73755985927	1106.07897537293
716.033168143218	0.523848693240565	0.141095223590763	-3.71273158586824	0.000205034302299597	0.00279192214558294	ENSG00000187954	CYHR1	50626	cysteine and histidine rich 1 [Source:HGNC Symbol;Acc:HGNC:17806]	546.049221629528	604.703889505636	605.157620507953	693.830631957071	818.207074610281	1028.25057064884
820.236104798114	0.52394079415112	0.131966516582941	-3.97025554449505	7.17955857594911e-05	0.00124121355751679	ENSG00000100038	TOP3B	8940	DNA topoisomerase III beta [Source:HGNC Symbol;Acc:HGNC:11993]	507.690392010925	734.993707803725	751.891560187378	620.691790411738	1103.0136041696	1203.13557420532
1012.87324367912	0.525134765835795	0.11887416589358	-4.41756845895273	9.98174604151882e-06	0.000264701926208242	ENSG00000108799	EZH1	2145	enhancer of zeste 1 polycomb repressive complex 2 subunit [Source:HGNC Symbol;Acc:HGNC:3526]	584.408051248131	914.017885617894	986.857672745933	813.422521510925	1385.86270053607	1392.67063041575
809.750440815118	0.525151841606104	0.140448508027936	-3.73910587573952	0.000184675940302237	0.00256074109899635	ENSG00000113732	ATP6V0E1	8992	ATPase H+ transporting V0 subunit e1 [Source:HGNC Symbol;Acc:HGNC:863]	819.073832444292	578.844841599145	607.075711222717	979.4674590733	1018.84397687716	855.1968236741
849.217465098987	0.525623145784144	0.132705761918284	-3.96081630658816	7.46939781977169e-05	0.00127675080645717	ENSG00000197785	ATAD3A	55210	ATPase family AAA domain containing 3A [Source:HGNC Symbol;Acc:HGNC:25567]	691.587134005993	672.335245568766	716.406881964249	830.224687811879	1080.50312245185	1104.24771879118
297.999212126397	0.525780824204936	0.159095808569424	-3.30480626065962	0.000950420737858734	0.00908371366097003	ENSG00000159348	CYB5R1	51706	cytochrome b5 reductase 1 [Source:HGNC Symbol;Acc:HGNC:13397]	223.383772484807	260.579636596179	249.351792919283	353.833855043634	332.763642784085	368.082572930394
547.188472053336	0.527689215843844	0.154762147445597	-3.40967881716257	0.000650394251135656	0.00684212493881339	ENSG00000105953	OGDH	4967	oxoglutarate dehydrogenase [Source:HGNC Symbol;Acc:HGNC:8124]	564.100435567694	406.782715144416	384.577188310126	614.761614070225	651.825253218238	661.083626009315
388.221227650435	0.527817265587637	0.14359638088276	-3.67570033689481	0.00023719781766883	0.00312117302098648	ENSG00000111665	CDCA3	83461	cell division cycle associated 3 [Source:HGNC Symbol;Acc:HGNC:14624]	287.691222139524	335.173044018749	330.870648296741	410.170530288012	488.379581615466	477.042339544118
399.613827095343	0.529753327650044	0.151717992475848	-3.49169745133804	0.000479961569452324	0.00547192310460274	ENSG00000167395	ZNF646	9726	zinc finger protein 646 [Source:HGNC Symbol;Acc:HGNC:29004]	311.383440433367	335.173044018749	332.788739011505	406.21707939367	459.996800319177	552.123859395592
476.220165695393	0.529978016868395	0.1589423633707	-3.33440377775389	0.000854824702870512	0.00840438719359698	ENSG00000101940	WDR13	64743	WD repeat domain 13 [Source:HGNC Symbol;Acc:HGNC:14352]	347.485868309699	359.042934393971	449.792272612092	399.298540328571	634.20835448261	667.493024045417
665.842581434893	0.530227200976219	0.127937250300537	-4.14443174079999	3.40657406025441e-05	0.00069152882807744	ENSG00000174282	ZBTB4	57659	zinc finger and BTB domain containing 4 [Source:HGNC Symbol;Acc:HGNC:23847]	550.562025114069	517.18095812982	566.795806212679	788.713453421285	776.122260964058	795.680984767445
1011.40812900106	0.53057063999148	0.135099492532303	-3.92725857104622	8.59195963841965e-05	0.00141092085173452	ENSG00000116871	MAP7D1	55700	MAP7 domain containing 1 [Source:HGNC Symbol;Acc:HGNC:25514]	882.253081227873	763.836492007119	831.492324850072	1025.92050708182	1268.41670896522	1296.52965987422
379.597003507565	0.530619540164964	0.151998270516438	-3.49095774815134	0.000481292360721782	0.00548193808231886	ENSG00000033100	CHPF2	54480	chondroitin polymerizing factor 2 [Source:HGNC Symbol;Acc:HGNC:29270]	333.947457856075	319.2597837686	275.246017568594	532.727508012623	392.465355165936	423.935898673564
392.30549545294	0.530695799817788	0.146518379217596	-3.62204252225345	0.000292286060434381	0.0037091254098474	ENSG00000142444	TIMM29	90580	translocase of inner mitochondrial membrane 29 [Source:HGNC Symbol;Acc:HGNC:25152]	314.768043046773	308.319417346623	339.502056513178	441.79813744275	496.209314386857	453.236003981456
584.746120524798	0.530786744522311	0.159719415804938	-3.3232449658503	0.000889767413138651	0.008647226367143	ENSG00000169738	DCXR	51181	dicarbonyl and L-xylulose reductase [Source:HGNC Symbol;Acc:HGNC:18985]	612.613073026516	411.755608972587	423.898047962782	640.45904488345	689.995200478765	729.755747824687
1134.91679588857	0.531667884492079	0.128620337501637	-4.13362221573482	3.57090267653368e-05	0.000717674453348453	ENSG00000130309	COLGALT1	79709	collagen beta(1-O)galactosyltransferase 1 [Source:HGNC Symbol;Acc:HGNC:26182]	1000.71417269709	898.104625367745	888.076000935602	1370.85909761319	1180.33221528708	1471.41466343071
1050.78600949277	0.532082341417912	0.12104466946368	-4.39575194657841	1.10389939547756e-05	0.000283435524868486	ENSG00000167747	C19orf48	84798	chromosome 19 open reading frame 48 [Source:HGNC Symbol;Acc:HGNC:29667]	892.406889068092	863.294368570546	821.901871276253	1176.15164106683	1236.11906128323	1314.84222569166
391.57086792433	0.53261949235141	0.161443884338248	-3.2990998360489	0.000969954083941013	0.0092296885564071	ENSG00000175662	TOM1L2	146691	target of myb1 like 2 membrane trafficking protein [Source:HGNC Symbol;Acc:HGNC:11984]	324.921850886992	285.444105737035	348.133464729615	402.263628499327	451.188350951363	537.473806741645
2159.4574021097	0.533377576164333	0.119844110898352	-4.4505947949059	8.56327834950365e-06	0.000231829829809284	ENSG00000103512	NOMO1	23420	NODAL modulator 1 [Source:HGNC Symbol;Acc:HGNC:30060]	1893.12106176518	1725.59415837546	1676.41128470349	2378.98907567047	2804.02304875413	2478.6057833895
1038.99057405224	0.534039085168556	0.157023429009639	-3.40101530412874	0.000671360691159914	0.0069778904083765	ENSG00000101199	ARFGAP1	55738	ADP ribosylation factor GTPase activating protein 1 [Source:HGNC Symbol;Acc:HGNC:15852]	773.945797598876	817.543745351369	904.379772011093	796.62035520997	1356.50120264336	1584.95257149879
662.208041332436	0.534366278008674	0.126818317480084	-4.21363639438437	2.51291717823571e-05	0.000544795049786021	ENSG00000136444	RSAD1	55316	radical S-adenosyl methionine domain containing 1 [Source:HGNC Symbol;Acc:HGNC:25634]	506.562191139789	550.002057395751	566.795806212679	764.004385331646	795.696592892534	790.187215022215
337.592603693868	0.534695855063333	0.159330623370998	-3.35588880373803	0.000791103696552456	0.00792345925497455	ENSG00000172828	CES3	23491	carboxylesterase 3 [Source:HGNC Symbol;Acc:HGNC:1865]	229.024776840484	296.384472159012	297.304060788376	294.5320916285	412.039687094412	496.270533652422
683.066596276799	0.535452148827665	0.147935909779306	-3.61948731465175	0.000295187280604741	0.00373421153825559	ENSG00000064961	HMG20B	10362	high mobility group 20B [Source:HGNC Symbol;Acc:HGNC:5002]	594.561859088349	547.018321098848	525.556855845259	661.214662078747	854.41958867796	915.628290871628
389.444810494384	0.535565348583235	0.156365325300706	-3.42509023374134	0.000614595261358326	0.00656010137731059	ENSG00000005206	SPPL2B	56928	signal peptide peptidase like 2B [Source:HGNC Symbol;Acc:HGNC:30627]	295.588628237472	338.156780315652	316.484967936014	372.61274679176	458.039367126329	555.786372559078
513.675481441023	0.536052601926959	0.135719021337488	-3.94972345544679	7.82415378707309e-05	0.00131603022210568	ENSG00000243156	MICAL3	57553	microtubule associated monooxygenase, calponin and LIM domain containing 3 [Source:HGNC Symbol;Acc:HGNC:24694]	342.973064825158	456.51165342613	453.628454041619	458.600303743705	676.293168128832	694.046244480694
849.818686432036	0.536058519587418	0.130942756169643	-4.09383867629095	4.24289574166622e-05	0.000829683915047168	ENSG00000071127	WDR1	9948	WD repeat domain 1 [Source:HGNC Symbol;Acc:HGNC:12754]	833.740443769052	649.459933959178	608.034756580099	1056.55975151298	921.951033831201	1029.16619893971
405.798432397869	0.536781927580712	0.155651979153187	-3.4486032911437	0.000563493905172899	0.00617448701337284	ENSG00000105287	PRKD2	25865	protein kinase D2 [Source:HGNC Symbol;Acc:HGNC:17293]	381.331894443761	310.308574877892	304.976423647431	465.518842808804	444.337334776396	528.317523832929
1804.02362373157	0.536834596546984	0.149108729838699	-3.60028951442156	0.000317863056028738	0.00395095628308951	ENSG00000130332	LSM7	51690	LSM7 homolog, U6 small nuclear RNA and mRNA degradation associated [Source:HGNC Symbol;Acc:HGNC:20470]	1555.7890012957	1345.66506990317	1479.80698644021	1631.78685663978	2576.96079838381	2234.13302972677
1351.55255164715	0.53744099793757	0.137341625600588	-3.91316904534491	9.10927178907951e-05	0.00147587252422266	ENSG00000205903	ZNF316	100131017	zinc finger protein 316 [Source:HGNC Symbol;Acc:HGNC:13843]	961.22714220735	1153.71136813575	1140.30492992703	1073.36191781393	1819.43415275181	1961.27579904703
1276.93468783242	0.537703796324124	0.14197252743988	-3.78737919244145	0.000152244666405234	0.00222028052005418	ENSG00000164880	INTS1	26173	integrator complex subunit 1 [Source:HGNC Symbol;Acc:HGNC:24555]	1078.56003280543	1022.42697107203	1001.24335310666	1171.2098274489	1653.05233135977	1735.11561120173
454.302053166329	0.537714275740099	0.154520477873799	-3.47989006466356	0.000501619570776661	0.00566026776372658	ENSG00000198720	ANKRD13B	124930	ankyrin repeat domain 13B [Source:HGNC Symbol;Acc:HGNC:26363]	324.921850886992	410.761030206953	366.35532651987	389.414913092715	569.61305911864	664.746139172802
531.444269911281	0.538585517107309	0.143330010944967	-3.75766047568436	0.000171509375617849	0.00243085520855778	ENSG00000125971	DYNLRB1	83658	dynein light chain roadblock-type 1 [Source:HGNC Symbol;Acc:HGNC:15468]	452.408549325291	411.755608972587	434.447546893982	558.424938825847	700.761083039427	630.867892410552
506.691450605055	0.538613459382529	0.151937704039717	-3.54496247515847	0.00039266898371738	0.00466544648399111	ENSG00000140398	NEIL1	79661	nei like DNA glycosylase 1 [Source:HGNC Symbol;Acc:HGNC:18448]	283.178418654982	449.54960206669	480.481724048311	324.182973336067	713.484398792936	789.271586731343
418.654704056437	0.53881280199434	0.141372101144491	-3.81130928685596	0.000138232682135291	0.00204547237460024	ENSG00000119392	GLE1	2733	GLE1 RNA export mediator [Source:HGNC Symbol;Acc:HGNC:4315]	381.331894443761	313.292311174795	329.91160293936	546.564586142821	461.954233512024	478.873596125861
398.158842916006	0.539165919895897	0.152653828778621	-3.53195150236159	0.00041250500056887	0.00484584804924628	ENSG00000125148	MT2A	4502	metallothionein 2A [Source:HGNC Symbol;Acc:HGNC:7406]	419.690724062364	310.308574877892	243.597520774992	612.784888623054	405.188670919445	397.382678238286
480.584572058842	0.539360441072097	0.152712944422998	-3.53185804327189	0.000412650811685961	0.00484584804924628	ENSG00000116337	AMPD2	271	adenosine monophosphate deaminase 2 [Source:HGNC Symbol;Acc:HGNC:469]	392.613903155115	364.015828222143	416.225685103727	492.204636345614	550.038727190165	668.408652336288
408.379012578315	0.539492048182546	0.154686225792977	-3.48765409083399	0.000487278048450998	0.00552415591129808	ENSG00000160741	CRTC2	200186	CREB regulated transcription coactivator 2 [Source:HGNC Symbol;Acc:HGNC:27301]	330.562855242669	322.243520065503	341.420147227942	391.391638539886	507.953913543942	556.70200084995
272.078403691241	0.539693205398035	0.160693820830384	-3.35851871969423	0.000783614135230941	0.00786286022268609	ENSG00000071889	FAM3A	60343	FAM3 metabolism regulating signaling molecule A [Source:HGNC Symbol;Acc:HGNC:13749]	209.845362031182	232.731431158419	222.498522912591	293.543728904914	325.912626609119	347.938750531219
434.320610336439	0.539745820029296	0.157262542607454	-3.43213209630323	0.000598855791021187	0.00643547239477516	ENSG00000237441	RGL2	5863	ral guanine nucleotide dissociation stimulator like 2 [Source:HGNC Symbol;Acc:HGNC:9769]	339.588462211752	372.967037112851	340.46110187056	384.473099474787	569.61305911864	598.820902230045
592.173833910644	0.539819347111602	0.139874364486245	-3.85931581597774	0.00011370491701492	0.00173455731382365	ENSG00000204351	SKIV2L	6499	Ski2 like RNA helicase [Source:HGNC Symbol;Acc:HGNC:10898]	493.023780686165	486.349016395158	467.055089044965	626.621966753252	687.059050689494	792.93409989483
974.295752801301	0.540473625982996	0.144888078150338	-3.73028362914852	0.000191264336976699	0.00263701080753199	ENSG00000104859	CLASRP	11129	CLK4 associating serine/arginine rich protein [Source:HGNC Symbol;Acc:HGNC:17731]	714.1511514287	747.92323175697	889.035046292983	811.445796063754	1285.05489110442	1398.16440016098
1018.60714943982	0.540904544701393	0.135296412186603	-3.99792230968674	6.39009160777296e-05	0.0011411302855501	ENSG00000177225	GATD1	347862	glutamine amidotransferase like class 1 domain containing 1 [Source:HGNC Symbol;Acc:HGNC:26616]	773.945797598876	807.597957695027	896.707409152038	979.4674590733	1199.90654721555	1454.01772590414
1190.56068427809	0.540965485188554	0.145278458317307	-3.72364555250866	0.000196366565047434	0.00269814784785698	ENSG00000150779	TIMM8B	26521	translocase of inner mitochondrial membrane 8 homolog B [Source:HGNC Symbol;Acc:HGNC:11818]	1310.96941225932	785.717224851073	855.468458784618	1441.03285098776	1457.30901207501	1292.86714671074
475.869374149786	0.541263223332539	0.143138058849413	-3.78140675990282	0.000155944629818294	0.00225524220616695	ENSG00000198198	SZT2	23334	SZT2 subunit of KICSTOR complex [Source:HGNC Symbol;Acc:HGNC:29040]	337.332060469481	432.641763050907	387.454324382271	435.867961101237	613.65530595771	648.264829937112
7700.55844319572	0.542383580698498	0.126887598435397	-4.27452002706667	1.915494880037e-05	0.000431484803925064	ENSG00000104852	SNRNP70	6625	small nuclear ribonucleoprotein U1 subunit 70 [Source:HGNC Symbol;Acc:HGNC:11150]	5842.95231161017	6289.71611387112	6447.66193767824	6633.89060070635	10159.0782708788	10830.0514244296
468.945751382896	0.542781387038297	0.14772234700994	-3.67433498062262	0.000238469706293008	0.00313450582490777	ENSG00000126214	KLC1	3831	kinesin light chain 1 [Source:HGNC Symbol;Acc:HGNC:6387]	399.383108381927	395.842348722439	350.051555444379	513.948616264497	537.315411436655	617.133468047477
512.837034666936	0.545037554869979	0.153059236098836	-3.56095828492199	0.000369503789380793	0.00445085312418531	ENSG00000102858	MGRN1	23295	mahogunin ring finger 1 [Source:HGNC Symbol;Acc:HGNC:20254]	471.587964134592	392.858612425536	389.372415097035	566.331840614532	563.740759540098	693.130616189822
947.728273920762	0.545438170568981	0.139602700453036	-3.90707463966624	9.34203020228416e-05	0.00150353338673947	ENSG00000115275	MOGS	7841	mannosyl-oligosaccharide glucosidase [Source:HGNC Symbol;Acc:HGNC:24862]	685.946129650316	814.560009054466	780.662920908833	780.806551632601	1352.58633625766	1271.80769602069
805.558966554404	0.54596904810864	0.137294813802739	-3.97661814737643	6.99022764828495e-05	0.00121541705695216	ENSG00000149115	TNKS1BP1	85456	tankyrase 1 binding protein 1 [Source:HGNC Symbol;Acc:HGNC:19081]	618.254077382193	690.237663350183	641.601344088464	733.365140900493	1051.14162455914	1098.75394904595
841.452517309655	0.546521203412437	0.138466550448374	-3.94695470958673	7.91515223737182e-05	0.00132858351751675	ENSG00000104825	NFKBIB	4793	NFKB inhibitor beta [Source:HGNC Symbol;Acc:HGNC:7798]	573.126042536777	698.194293475257	756.686786974287	688.888818339143	1089.31157181967	1242.5075907128
919.965576199329	0.546932331582966	0.131473686149257	-4.16001366967116	3.18228547561201e-05	0.000656125120194625	ENSG00000272391	POM121C	100101267	POM121 transmembrane nucleoporin C [Source:HGNC Symbol;Acc:HGNC:34005]	583.279850376996	847.381108320397	826.697098063163	1020.97869346389	1079.52440585543	1161.9323011161
907.650699892954	0.548163019785745	0.121744494933535	-4.50256925444561	6.71368671268261e-06	0.000189216672723257	ENSG00000126001	CEP250	11190	centrosomal protein 250 [Source:HGNC Symbol;Acc:HGNC:1859]	609.228470413109	813.565430288832	783.540056980979	845.050128665663	1152.92815058721	1241.59196242193
280.233208766545	0.548766016971273	0.165606516507553	-3.31367405428303	0.000920787775322919	0.00889165501923383	ENSG00000148343	MIGA2	84895	mitoguardin 2 [Source:HGNC Symbol;Acc:HGNC:23621]	236.922182938431	218.807328439539	227.293749699501	320.229522441725	307.317011277067	370.829457803009
531.209410653304	0.54901620569865	0.142219091841454	-3.86035516462652	0.000113222335889378	0.00173031713574196	ENSG00000105204	DYRK1B	9149	dual specificity tyrosine phosphorylation regulated kinase 1B [Source:HGNC Symbol;Acc:HGNC:3092]	464.81875890778	399.820663784976	429.652320107073	578.192193297559	638.123220868305	676.649306954133
802.80165636566	0.549252636868044	0.139507883547478	-3.93707239262303	8.24817300430083e-05	0.00137118804717588	ENSG00000204227	RING1	6015	ring finger protein 1 [Source:HGNC Symbol;Acc:HGNC:10018]	740.099771464814	644.487040131007	574.468169071734	876.677735820401	974.801730038085	1006.27549166792
939.260103325349	0.549309920733599	0.160780051775692	-3.41653031372296	0.00063424602070491	0.00671552076843954	ENSG00000130202	NECTIN2	5819	nectin cell adhesion molecule 2 [Source:HGNC Symbol;Acc:HGNC:9707]	907.073500392852	733.004550272456	649.273706947519	915.223882040238	1193.05553104059	1237.92944925844
521.268518014915	0.549556712556644	0.145147400871603	-3.78619740523482	0.000152970169288159	0.00222550477983578	ENSG00000116786	PLEKHM2	23207	pleckstrin homology and RUN domain containing M2 [Source:HGNC Symbol;Acc:HGNC:29131]	401.639510124198	423.690554160199	439.242773680892	507.030077199398	624.421188518372	731.587004406431
1552.46178096235	0.55001046531197	0.11288818155088	-4.87217047662402	1.10378859951349e-06	4.50397779040538e-05	ENSG00000139645	ANKRD52	283373	ankyrin repeat domain 52 [Source:HGNC Symbol;Acc:HGNC:26614]	1486.96874815644	1152.71678937012	1132.63256706798	2258.40882339303	1571.81885385659	1712.22490392994
1424.02566185586	0.550326876103328	0.12628035284586	-4.35797702256236	1.31270161349208e-05	0.000320093176135021	ENSG00000148308	GTF3C5	9328	general transcription factor IIIC subunit 5 [Source:HGNC Symbol;Acc:HGNC:4668]	1287.27719396548	1098.01495726023	1086.59838991365	1585.33380863126	1651.09489816692	1835.83472319761
367.236285661529	0.550363895456304	0.150270483967584	-3.66248834052486	0.000249777124689467	0.00325489137001253	ENSG00000106608	URGCP	55665	upregulator of cell proliferation [Source:HGNC Symbol;Acc:HGNC:30890]	296.716829108607	286.43868450267	309.77165043434	387.438187645544	456.081933933482	466.97042834453
1157.03591953224	0.550810392419833	0.129225125120315	-4.26240943397813	2.02234469978975e-05	0.000453227151858465	ENSG00000136699	SMPD4	55627	sphingomyelin phosphodiesterase 4 [Source:HGNC Symbol;Acc:HGNC:32949]	905.945299521716	893.131731539574	1010.83380668048	1190.97708192061	1354.54376945051	1586.78382808053
260.044842476869	0.550814970643652	0.162568308707815	-3.38820631783551	0.000703513234784393	0.00723758649605438	ENSG00000074590	NUAK1	9891	NUAK family kinase 1 [Source:HGNC Symbol;Acc:HGNC:14311]	216.614567257994	207.866962017562	208.112842551863	329.124786953995	308.295727873491	290.254168206306
1285.06695476342	0.551989261971377	0.120861370556163	-4.5671272750864	4.94453810787145e-06	0.000148323904280431	ENSG00000068120	COASY	80347	Coenzyme A synthase [Source:HGNC Symbol;Acc:HGNC:29932]	1015.38078402185	1054.25349157233	1048.23657561837	1307.60388330371	1585.52088620652	1699.40610785774
389.98156989888	0.552033663610232	0.150779322392366	-3.66120270904056	0.000251034037397306	0.00326775671237159	ENSG00000110717	NDUFS8	4728	NADH:ubiquinone oxidoreductase core subunit S8 [Source:HGNC Symbol;Acc:HGNC:7715]	375.690890088084	289.422420799572	287.713607214558	482.321009109758	427.699152637192	477.042339544118
353.914600108214	0.552205677391678	0.158874172585634	-3.47574227078374	0.000509441614211711	0.00573251896251785	ENSG00000117691	NENF	29937	neudesin neurotrophic factor [Source:HGNC Symbol;Acc:HGNC:30384]	337.332060469481	282.460369440132	244.556566132374	424.995971141795	440.422468390701	393.7201650748
1299.00679291457	0.552441248286925	0.159834853996329	-3.45632529122599	0.000547594055991133	0.00606608077198953	ENSG00000143256	PFDN2	5202	prefoldin subunit 2 [Source:HGNC Symbol;Acc:HGNC:8867]	1111.27785806836	932.914882164945	1084.68029919888	1145.51239663568	1917.30581239419	1602.34950902535
4450.34654913212	0.55250269917116	0.1053843441994	-5.24273983359196	1.58209545065441e-07	8.52151767399147e-06	ENSG00000179010	MRFAP1	93621	Morf4 family associated protein 1 [Source:HGNC Symbol;Acc:HGNC:24549]	3424.0896438959	3609.32634048676	3793.02438844525	5070.30077199398	5667.74780989011	5137.5903400807
386.651869501155	0.552623817288818	0.160615859571136	-3.44065535473515	0.000580307188736003	0.00629046763890127	ENSG00000163348	PYGO2	90780	pygopus family PHD finger 2 [Source:HGNC Symbol;Acc:HGNC:30257]	347.485868309699	253.617585236739	339.502056513178	506.041714475812	408.124820708716	465.139171762787
618.877275031695	0.552724884055555	0.132868777181358	-4.15993054034898	3.18344393658255e-05	0.000656125120194625	ENSG00000154767	XPC	7508	XPC complex subunit, DNA damage recognition and repair factor [Source:HGNC Symbol;Acc:HGNC:12816]	489.639178072758	499.278540348403	514.048311556676	808.480707892997	695.867500057308	705.949412262025
1156.38282792964	0.553962420099742	0.121865827944282	-4.54567477564768	5.47595355380215e-06	0.000161467350653353	ENSG00000187498	COL4A1	1282	collagen type IV alpha 1 chain [Source:HGNC Symbol;Acc:HGNC:2202]	758.150985402981	1021.43239230639	1037.68707668717	1172.19819017249	1584.5421696101	1364.28615339873
1363.65566402729	0.554632012876571	0.146245188544387	-3.79248041181358	0.000149150018716786	0.00218039695636759	ENSG00000132361	CLUH	23277	clustered mitochondria homolog [Source:HGNC Symbol;Acc:HGNC:29094]	1236.50815476439	1102.9878510884	970.553901670441	1368.88237216602	1630.54184964202	1872.45985483248
1068.26559651703	0.554709021417645	0.139939630714176	-3.96391657307306	7.37300283563245e-05	0.00126728209069543	ENSG00000100280	AP1B1	162	adaptor related protein complex 1 subunit beta 1 [Source:HGNC Symbol;Acc:HGNC:554]	1084.20103716111	761.84733447585	771.072467335015	1241.38358082348	1209.69371317979	1341.39544612693
564.101243109598	0.554807400995619	0.16132836613802	-3.43899473029416	0.00058387859957371	0.00631224330796949	ENSG00000160949	TONSL	4796	tonsoku like, DNA repair protein [Source:HGNC Symbol;Acc:HGNC:7801]	433.229134515989	492.316488988963	428.693274749691	477.379195491831	711.526965600088	841.462399311026
517.034923689712	0.555048885099253	0.138320811967446	-4.01276479803982	6.0011700792977e-05	0.00108549522673148	ENSG00000135451	TROAP	10024	trophinin associated protein [Source:HGNC Symbol;Acc:HGNC:12327]	407.280514479875	438.609235644713	408.553322244672	540.634409801307	633.229637886186	673.902422081518
422.40115981587	0.555570666106848	0.142689635174508	-3.89356007132115	9.87837260679076e-05	0.00156946469482506	ENSG00000214087	ARL16	339231	ADP ribosylation factor like GTPase 16 [Source:HGNC Symbol;Acc:HGNC:27902]	333.947457856075	359.042934393971	332.788739011505	525.808968947524	488.379581615466	494.439277070679
392.367855677864	0.556274311473327	0.155099035360109	-3.58657492731512	0.000335049823257914	0.00411395016014454	ENSG00000032444	PNPLA6	10908	patatin like phospholipase domain containing 6 [Source:HGNC Symbol;Acc:HGNC:16268]	326.050051758127	305.335681049721	318.403058650777	387.438187645544	506.975196947518	510.004958015497
972.467846777186	0.556362392435702	0.133382414673844	-4.17118248905717	3.03023062186307e-05	0.00062990334316224	ENSG00000196498	NCOR2	9612	nuclear receptor corepressor 2 [Source:HGNC Symbol;Acc:HGNC:7673]	698.356339232805	812.570851523198	828.615188777926	847.026854112834	1253.73596001886	1394.50188699749
769.821261880999	0.556493143570353	0.13927033003364	-3.99577672743314	6.44824852984735e-05	0.0011475231120884	ENSG00000083444	PLOD1	5351	procollagen-lysine,2-oxoglutarate 5-dioxygenase 1 [Source:HGNC Symbol;Acc:HGNC:9081]	568.613239052235	730.020813975554	566.795806212679	775.864738014673	1020.80141007	956.831563960851
492.303085085896	0.55660542272502	0.163949342663695	-3.39498416816937	0.000686325691808892	0.00709086194290875	ENSG00000061938	TNK2	10188	tyrosine kinase non receptor 2 [Source:HGNC Symbol;Acc:HGNC:19297]	377.947291830355	385.896561066096	414.307594388963	402.263628499327	652.803969814662	720.599464915971
1614.73197700246	0.557185873031156	0.158233778710522	-3.5212827347724	0.000429464439916966	0.00499489399937976	ENSG00000105655	ISYNA1	51477	inositol-3-phosphate synthase 1 [Source:HGNC Symbol;Acc:HGNC:29821]	1198.14932514578	1318.81144323104	1306.21977675409	1192.95380736778	2184.49544321788	2487.76206629821
1037.37822691994	0.557427304444031	0.119010569208453	-4.68384705788331	2.81540115166823e-06	9.56108029171088e-05	ENSG00000138031	ADCY3	109	adenylate cyclase 3 [Source:HGNC Symbol;Acc:HGNC:234]	706.253745330753	926.947409571139	887.11695557822	1060.51320240732	1264.50184257952	1378.93620605267
415.877430825916	0.557982407355498	0.143435389857772	-3.89013065679804	0.000100190262488886	0.00158406645370072	ENSG00000101104	PABPC1L	80336	poly(A) binding protein cytoplasmic 1 like [Source:HGNC Symbol;Acc:HGNC:15797]	274.152811685899	375.950773409754	358.682963660815	397.321814881399	518.719796104604	570.436425213024
530.605704080608	0.558061005447424	0.162263202509299	-3.43923327542758	0.000583364318516076	0.00631224330796949	ENSG00000164062	APEH	327	acylaminoacyl-peptide hydrolase [Source:HGNC Symbol;Acc:HGNC:586]	513.331396366601	378.934509706657	398.962868670853	543.599497972064	683.144184303799	665.661767463673
512.525778040078	0.558364094054819	0.14361567903888	-3.88790484292218	0.000101113249560295	0.00159141749535222	ENSG00000158805	ZNF276	92822	zinc finger protein 276 [Source:HGNC Symbol;Acc:HGNC:23330]	340.716663082887	456.51165342613	437.324682966128	436.856323824822	654.761403007509	748.983941932991
341.435440647515	0.558416404136911	0.163193950464641	-3.42179598292096	0.000622089737157711	0.00661905665023204	ENSG00000236104	ZBTB22	9278	zinc finger and BTB domain containing 22 [Source:HGNC Symbol;Acc:HGNC:13085]	266.255405587952	299.368208455915	258.942246493102	326.159698783238	477.613699054805	420.273385510077
569.246284698225	0.558777404229399	0.134555288312096	-4.15277178057346	3.28472283995991e-05	0.000671290996584724	ENSG00000178951	ZBTB7A	51341	zinc finger and BTB domain containing 7A [Source:HGNC Symbol;Acc:HGNC:18078]	444.511143227343	484.359858863889	451.710363326856	712.609523705196	641.059370657576	681.227448408491
311.577339229192	0.559310732724306	0.1652543169417	-3.3845453666522	0.00071296235935471	0.00730126140946094	ENSG00000015133	CCDC88C	440193	coiled-coil domain containing 88C [Source:HGNC Symbol;Acc:HGNC:19967]	234.665781196161	284.449526971401	233.048021843792	293.543728904914	407.146104112293	416.610872346591
348.681150863813	0.559691847127689	0.168354215090282	-3.32448965906525	0.000885805184298276	0.00861562843379679	ENSG00000169696	ASPSCR1	79058	ASPSCR1 tether for SLC2A4, UBX domain containing [Source:HGNC Symbol;Acc:HGNC:13825]	283.178418654982	289.422420799572	267.573654709539	321.21788516531	432.592735619311	498.101790234165
331.350840397689	0.559976797396077	0.163952587012131	-3.41548009458761	0.000636696828008559	0.00671552076843954	ENSG00000188566	NDOR1	27158	NADPH dependent diflavin oxidoreductase 1 [Source:HGNC Symbol;Acc:HGNC:29838]	285.434820397253	269.530845486887	249.351792919283	393.368363987057	344.508241941171	445.910977654483
1286.82865454452	0.560107695685682	0.119938722369491	-4.66994882570268	3.01274776997692e-06	0.000100860470233012	ENSG00000158545	ZC3H18	124245	zinc finger CCCH-type containing 18 [Source:HGNC Symbol;Acc:HGNC:25091]	998.457770954818	1069.17217305684	1043.44134883146	1301.6737069622	1606.07393473142	1702.15299273036
852.885822547548	0.560213758672591	0.12220326987403	-4.58427797595	4.55557857048077e-06	0.000140839430346062	ENSG00000171298	GAA	2548	glucosidase alpha, acid [Source:HGNC Symbol;Acc:HGNC:4065]	646.459099160577	713.112974959771	704.898337675666	883.5962748855	1081.48183904828	1087.76640955549
278.065460509322	0.560612200736796	0.162529097817566	-3.44930359095494	0.000562034429131086	0.00617448701337284	ENSG00000101246	ARFRP1	10139	ADP ribosylation factor related protein 1 [Source:HGNC Symbol;Acc:HGNC:662]	261.74260210341	213.834434611368	200.440479692809	355.810580490805	301.444711698524	335.119954459016
343.187577198465	0.561057654124475	0.155289586086621	-3.6129766860961	0.00030270192963983	0.00380939219657851	ENSG00000126062	TMEM115	11070	transmembrane protein 115 [Source:HGNC Symbol;Acc:HGNC:30055]	330.562855242669	268.536266721253	235.925157915937	441.79813744275	374.848456430308	407.454589437874
2103.68773989617	0.561497204996762	0.125823087096161	-4.46259281945319	8.0973834057503e-06	0.000224046094735817	ENSG00000105443	CYTH2	9266	cytohesin 2 [Source:HGNC Symbol;Acc:HGNC:9502]	1497.12255599666	1669.89774749994	1878.76985511106	1825.50595046255	2808.91663173625	2941.91369857054
712.412419641664	0.561580762958295	0.140587802684431	-3.99451981064703	6.4825501290953e-05	0.00115193585065258	ENSG00000099326	MZF1	7593	myeloid zinc finger 1 [Source:HGNC Symbol;Acc:HGNC:13108]	399.383108381927	613.655098396344	700.103110888757	536.680958906965	912.163867866963	1112.48837340903
934.093665510018	0.562784175376712	0.137983678732973	-4.07862857799158	4.53021453020844e-05	0.000871455077644383	ENSG00000125817	CENPB	1059	centromere protein B [Source:HGNC Symbol;Acc:HGNC:1852]	760.407387145251	744.939495460068	748.05537875785	925.107509276094	1315.39510559356	1110.65711682728
585.574944739374	0.562844619007534	0.136809296255717	-4.11408167728232	3.88723790841569e-05	0.000767254661434687	ENSG00000173402	DAG1	1605	dystroglycan 1 [Source:HGNC Symbol;Acc:HGNC:2666]	508.81859288206	443.582129472884	460.341771543292	831.213050535465	674.335734935985	595.158389066558
1223.62820890675	0.56368597404032	0.135129376127595	-4.17145398131687	3.02662186048942e-05	0.00062990334316224	ENSG00000078808	SDF4	51150	stromal cell derived factor 4 [Source:HGNC Symbol;Acc:HGNC:24188]	1054.86781451159	940.871512290019	958.086312024477	1220.62796362818	1593.35061897791	1573.96503200833
598.251615469331	0.563872008058798	0.140612526185889	-4.01011220944399	6.06898994076207e-05	0.00109612651404017	ENSG00000137310	TCF19	6941	transcription factor 19 [Source:HGNC Symbol;Acc:HGNC:11629]	509.946793753195	476.403228738815	449.792272612092	905.340254804383	625.399905114796	622.627237792707
1543.96780886745	0.564079720310439	0.117215180467731	-4.81234357239018	1.49170621713845e-06	5.78032474005472e-05	ENSG00000084652	TXLNA	200081	taxilin alpha [Source:HGNC Symbol;Acc:HGNC:30685]	1318.86681835727	1169.6246283859	1250.59514602594	1905.56333107298	1685.34997904175	1933.80695032088
329.502503131335	0.564707264259023	0.170653874139356	-3.3090796626034	0.00093603199968819	0.0089918217887764	ENSG00000169660	HEXD	284004	hexosaminidase D [Source:HGNC Symbol;Acc:HGNC:26307]	230.152977711619	286.43868450267	272.368881496448	273.776474433203	405.188670919445	509.089329724625
1029.06081180727	0.566623589149891	0.129902560750747	-4.36191238937244	1.28930500890344e-05	0.000317583077294732	ENSG00000185359	HGS	9146	hepatocyte growth factor-regulated tyrosine kinase substrate [Source:HGNC Symbol;Acc:HGNC:4897]	750.253579305033	865.283526101814	851.632277355091	917.20060748741	1379.01168436111	1410.98319623318
285.684406226944	0.567497495290108	0.162829661739669	-3.4852218522533	0.000491729160088664	0.00556420699450469	ENSG00000108852	MPP2	4355	membrane palmitoylated protein 2 [Source:HGNC Symbol;Acc:HGNC:7220]	242.563187294108	215.823592142636	232.08897648641	310.345895205869	355.274124501832	358.010661730806
772.538994366992	0.567601959775365	0.138676804492786	-4.09298412846606	4.25856880186293e-05	0.000831072388241173	ENSG00000106976	DNM1	1759	dynamin 1 [Source:HGNC Symbol;Acc:HGNC:2972]	509.946793753195	668.356930506229	671.331750167301	644.412495777792	972.844296845238	1168.3416991522
560.093836437448	0.56810388904765	0.164791169974292	-3.4474170499322	0.000565974174512554	0.00619047023548524	ENSG00000181291	TMEM132E	124842	transmembrane protein 132E [Source:HGNC Symbol;Acc:HGNC:26991]	358.767877021053	535.083375911237	432.529456179218	406.21707939367	894.546969131335	733.418260988174
1109.45828164038	0.568883320518615	0.147950510540766	-3.84509197325052	0.000120507230596157	0.00182383687323567	ENSG00000167513	CDT1	81620	chromatin licensing and DNA replication factor 1 [Source:HGNC Symbol;Acc:HGNC:24576]	803.279020248396	924.95825203987	901.502635938948	866.794108584545	1525.81917382467	1634.39649920586
298.589424906738	0.568927612749496	0.167078511628601	-3.40515131002703	0.000661274028383727	0.00690860340515723	ENSG00000119559	C19orf25	148223	chromosome 19 open reading frame 25 [Source:HGNC Symbol;Acc:HGNC:26711]	289.947623881795	209.856119548831	225.375658984737	346.915315978535	351.359258116137	368.082572930394
634.83379559925	0.569995059792026	0.130764785861154	-4.35893391357859	1.30697570061821e-05	0.000319339486205484	ENSG00000012232	EXTL3	2137	exostosin like glycosyltransferase 3 [Source:HGNC Symbol;Acc:HGNC:3518]	468.203361521186	553.980372458288	508.294039412385	649.35430939572	799.611459278229	829.559231529695
775.01558684463	0.570110708705092	0.137176573077585	-4.15603550893962	3.23817518064197e-05	0.000665143135833899	ENSG00000100243	CYB5R3	1727	cytochrome b5 reductase 3 [Source:HGNC Symbol;Acc:HGNC:2873]	790.868810665907	569.893632708436	526.515901202641	967.607106390274	918.036167445506	877.171902655019
545.004774585224	0.570736073481679	0.145142159045241	-3.93225563982262	8.41525048476347e-05	0.00139126578425556	ENSG00000214021	TTLL3	26140	tubulin tyrosine ligase like 3 [Source:HGNC Symbol;Acc:HGNC:24483]	273.024610814764	485.354437629523	571.591032999588	466.507205532389	700.761083039427	772.790277495654
1659.79478072169	0.570901552212704	0.165364485410425	-3.45238308452847	0.000555658221374726	0.00612264669777101	ENSG00000123064	DDX54	79039	DEAD-box helicase 54 [Source:HGNC Symbol;Acc:HGNC:20084]	1534.35318474413	1153.71136813575	1292.79314175075	1474.63718358967	2233.43127303907	2269.84253307077
773.402507753592	0.571037780171153	0.132253006011176	-4.3177678707953	1.57615064795898e-05	0.000371197582102196	ENSG00000099875	MKNK2	2872	MAPK interacting serine/threonine kinase 2 [Source:HGNC Symbol;Acc:HGNC:7111]	713.022950557565	605.69846827127	553.369171209333	955.746753707247	846.58985590657	965.987846869567
483.387711194142	0.571975305869436	0.15904227666164	-3.59637272475862	0.000322685353630347	0.0040026855687269	ENSG00000169733	RFNG	5986	RFNG O-fucosylpeptide 3-beta-N-acetylglucosaminyltransferase [Source:HGNC Symbol;Acc:HGNC:9974]	351.998671794241	427.668869222736	377.863870808452	433.891235654065	575.485358697183	733.418260988174
651.556009982573	0.572117883321467	0.153211021855109	-3.7341822826723	0.000188326064136541	0.00260539220464697	ENSG00000076928	ARHGEF1	9138	Rho guanine nucleotide exchange factor 1 [Source:HGNC Symbol;Acc:HGNC:681]	529.126208562497	486.349016395158	545.696808350278	605.866349557955	807.441192049619	934.856484979932
411.690251155838	0.572658549442931	0.150448147908745	-3.80635160620442	0.000141031846956908	0.00207674963945416	ENSG00000127564	PKMYT1	9088	protein kinase, membrane associated tyrosine/threonine 1 [Source:HGNC Symbol;Acc:HGNC:29650]	354.255073536512	321.248941299869	318.403058650777	506.041714475812	434.550168812159	535.642550159902
731.385048771564	0.572742081968503	0.139131057612427	-4.11656528597643	3.84560432438768e-05	0.000760281081220151	ENSG00000173898	SPTBN2	6712	spectrin beta, non-erythrocytic 2 [Source:HGNC Symbol;Acc:HGNC:11276]	581.023448634725	607.687625802538	565.836760855297	699.760808298584	968.929430459543	965.072218578696
868.442085366791	0.574462352104688	0.124536895705065	-4.61278843392049	3.97302650425417e-06	0.000125715687219468	ENSG00000196535	MYO18A	399687	myosin XVIIIA [Source:HGNC Symbol;Acc:HGNC:31104]	566.356837309965	762.841913241485	752.850605544759	764.992748055232	1142.16226802655	1221.44814002275
402.381061284685	0.574742442403581	0.14526646749939	-3.95647014963032	7.60653881403762e-05	0.00129471409954104	ENSG00000136478	TEX2	55852	testis expressed 2 [Source:HGNC Symbol;Acc:HGNC:30884]	303.486034335419	353.075461800166	313.607831863868	466.507205532389	478.592415651229	499.017418525037
508.827649358147	0.574774603468012	0.13767271613652	-4.17493472634076	2.98071506298297e-05	0.000621743302035983	ENSG00000131323	TRAF3	7187	TNF receptor associated factor 3 [Source:HGNC Symbol;Acc:HGNC:12033]	419.690724062364	379.929088472291	425.816138677545	651.331034842891	604.846856589896	571.352053503896
579.940209272192	0.575522533931351	0.143278646561818	-4.01680604711071	5.89922367514184e-05	0.00107346383962528	ENSG00000161888	SPC24	147841	SPC24 component of NDC80 kinetochore complex [Source:HGNC Symbol;Acc:HGNC:26913]	548.305623371798	431.647184285273	422.9390026054	666.156475696675	718.377981775055	692.214987898951
2351.29433989275	0.575645834963691	0.12429069812351	-4.63144743455911	3.63118194344849e-06	0.000117350117260406	ENSG00000108679	LGALS3BP	3959	galectin 3 binding protein [Source:HGNC Symbol;Acc:HGNC:6564]	2292.50417014711	1853.89481914228	1550.77634288647	2937.41401449632	2762.91695170433	2710.25974098002
436.753686564982	0.576245940299798	0.141101940481243	-4.08389805508309	4.42864656003933e-05	0.000858732282577866	ENSG00000196182	STK40	83931	serine/threonine kinase 40 [Source:HGNC Symbol;Acc:HGNC:21373]	340.716663082887	369.983300815948	341.420147227942	507.030077199398	513.826213122485	547.545717941233
1632.58484316311	0.576719094556286	0.122103125850405	-4.72321318999526	2.32147268462564e-06	8.29909364748617e-05	ENSG00000124702	KLHDC3	116138	kelch domain containing 3 [Source:HGNC Symbol;Acc:HGNC:20704]	1670.86549015151	1140.78184418251	1152.77251957299	2119.04967936746	1791.05137145552	1920.98815424868
460.536268904505	0.576795228988388	0.1496182203814	-3.85511355179903	0.000115675924940217	0.00175673751171741	ENSG00000184990	SIVA1	10572	SIVA1 apoptosis inducing factor [Source:HGNC Symbol;Acc:HGNC:17712]	487.382776330488	331.194728956212	302.099287575286	601.912898663613	518.719796104604	521.908125796828
404.8259565785	0.576835441020646	0.172165136403585	-3.35047764646405	0.00080672320285762	0.00804003165742722	ENSG00000181218	H2AW	92815	H2A.W histone [Source:HGNC Symbol;Acc:HGNC:20507]	375.690890088084	337.162201550017	263.737473280011	424.995971141795	483.485998633348	543.883204777747
481.049561783132	0.577293002102461	0.161611740111104	-3.5720981761943	0.000354132596103897	0.00430464687280154	ENSG00000274276	CBSL	102724560	cystathionine beta-synthase like [Source:HGNC Symbol;Acc:HGNC:51829]	300.101431722013	351.086304268897	499.662631195949	406.21707939367	691.952633671613	637.277290446653
461.623404399198	0.577424916271608	0.15815406138985	-3.65102806211379	0.000261192696398319	0.00338183150390088	ENSG00000186635	ARAP1	116985	ArfGAP with RhoGAP domain, ankyrin repeat and PH domain 1 [Source:HGNC Symbol;Acc:HGNC:16925]	357.639676149918	324.232677596772	424.857093320164	453.658490125777	579.400225082878	629.95226411968
1412.55821945948	0.577543664874253	0.131017849356311	-4.40812963815019	1.04267131981007e-05	0.000272487409054288	ENSG00000140400	MAN2C1	4123	mannosidase alpha class 2C member 1 [Source:HGNC Symbol;Acc:HGNC:6827]	852.919858578353	1208.41320024564	1282.24364281955	1042.72267338278	1915.34837920134	2173.70156252924
377.565486108199	0.57799707809882	0.15365680707072	-3.76161062511731	0.000168822722729595	0.00240190784691884	ENSG00000149091	DGKZ	8525	diacylglycerol kinase zeta [Source:HGNC Symbol;Acc:HGNC:2857]	304.614235206555	311.303153643526	290.590743286703	383.484736751201	472.720116072686	502.679931688524
351.821011773292	0.578105127903119	0.148307098846173	-3.89802735270777	9.69794644639521e-05	0.00155051996020928	ENSG00000146555	SDK1	221935	sidekick cell adhesion molecule 1 [Source:HGNC Symbol;Acc:HGNC:19307]	271.896409943628	281.465790674498	293.467879358849	415.11234390594	414.975836883683	434.007809873152
383.630366465305	0.578297160459774	0.170289044798933	-3.39597395206833	0.000683848670659628	0.00708338635873849	ENSG00000125734	GPR108	56927	G protein-coupled receptor 108 [Source:HGNC Symbol;Acc:HGNC:17829]	321.537248273586	339.151359081286	258.942246493102	373.601109515346	504.039047158247	504.511188270267
1361.12230228843	0.579440164973555	0.146594403246389	-3.95267590127338	7.72820794464187e-05	0.00131357857056262	ENSG00000071894	CPSF1	29894	cleavage and polyadenylation specific factor 1 [Source:HGNC Symbol;Acc:HGNC:2324]	1077.4318319343	1088.06916960389	1068.37652812339	1178.128366514	1771.47703952704	1983.25087802795
1014.27987898305	0.580557455508274	0.132067587171633	-4.39591172930108	1.10308757415717e-05	0.000283435524868486	ENSG00000160789	LMNA	4000	lamin A/C [Source:HGNC Symbol;Acc:HGNC:6636]	874.355675129926	765.825649538387	796.007646626943	1067.43174147242	1278.20387492946	1303.8546862012
1468.53541250454	0.580861685419908	0.162685964913939	-3.57044743058926	0.000356371972898464	0.00432752699354358	ENSG00000051523	CYBA	1535	cytochrome b-245 alpha chain [Source:HGNC Symbol;Acc:HGNC:2577]	1736.30114067736	983.638399212292	903.420726653711	1715.79768814455	1718.62634332016	1753.42817701917
265.234023192701	0.580911101678415	0.165832491614136	-3.50299929781007	0.000460050676009761	0.00527469644518666	ENSG00000037241	RPL26L1	51121	ribosomal protein L26 like 1 [Source:HGNC Symbol;Acc:HGNC:17050]	215.486366386859	211.845277080099	208.112842551863	367.670933173832	305.359578084219	282.929141879333
1442.56466752931	0.581643972420582	0.131896465389728	-4.40985261206159	1.03440997950795e-05	0.00027134230609647	ENSG00000182378	PLCXD1	55344	phosphatidylinositol specific phospholipase C X domain containing 1 [Source:HGNC Symbol;Acc:HGNC:23148]	789.740609794771	1369.53496027839	1234.29137495045	958.711841878003	2054.32613589352	2248.78308238072
814.227628328254	0.581935895983283	0.163422493471469	-3.56092899833816	0.000369545009795602	0.00445085312418531	ENSG00000099797	TECR	9524	trans-2,3-enoyl-CoA reductase [Source:HGNC Symbol;Acc:HGNC:4551]	787.484208052501	582.823156661682	589.812894789843	804.527256998654	1109.86462034457	1010.85363312228
1941.49318375293	0.582198429100604	0.166030372018736	-3.50657787501015	0.000453908594328768	0.00520920289268024	ENSG00000105701	FKBP8	23770	FKBP prolyl isomerase 8 [Source:HGNC Symbol;Acc:HGNC:3724]	1718.2499267392	1419.2638985601	1470.21653286639	1632.77521936336	2724.74700444381	2683.70652054474
478.047977924489	0.582586981799896	0.158306548461082	-3.68011928415658	0.000233124876749478	0.00308769440582177	ENSG00000148384	INPP5E	56623	inositol polyphosphate-5-phosphatase E [Source:HGNC Symbol;Acc:HGNC:21474]	379.07549270149	385.896561066096	376.904825451071	453.658490125777	568.634342522216	704.118155680282
780.660321635257	0.582732675018592	0.161711227339946	-3.60353875611607	0.000313913914901964	0.0039108074066867	ENSG00000103197	TSC2	7249	TSC complex subunit 2 [Source:HGNC Symbol;Acc:HGNC:12363]	656.612907000796	538.06711220814	672.290795524683	762.027659884475	899.440552113454	1155.52290307999
467.527334571867	0.584064303272265	0.147600287983038	-3.95706750476926	7.58754941108152e-05	0.00129329833070178	ENSG00000173020	GRK2	156	G protein-coupled receptor kinase 2 [Source:HGNC Symbol;Acc:HGNC:289]	374.562689216949	366.004985753411	377.863870808452	464.530480085218	594.080974029235	628.121007537937
566.76822050845	0.584662923701411	0.133795050059877	-4.36983971708788	1.24337767077915e-05	0.000310051316711368	ENSG00000099331	MYO9B	4650	myosin IXB [Source:HGNC Symbol;Acc:HGNC:7609]	426.459929289177	457.506232191764	473.768406546638	585.110732362658	711.526965600088	746.237057060377
593.889713291005	0.585268183306883	0.134244087903309	-4.35973153416208	1.30222105846138e-05	0.00031882054560593	ENSG00000100395	L3MBTL2	83746	L3MBTL histone methyl-lysine binding protein 2 [Source:HGNC Symbol;Acc:HGNC:18594]	486.254575459352	453.527917129227	485.276950835221	675.051740208945	696.846216653732	766.380879459552
854.119149797283	0.585290524283129	0.135957765634104	-4.30494368271901	1.67028220933346e-05	0.000387797619676148	ENSG00000149925	ALDOA	226	aldolase, fructose-bisphosphate A [Source:HGNC Symbol;Acc:HGNC:414]	747.997177562762	652.443670256081	649.273706947519	918.188970210995	1030.58857603424	1126.2227977721
391.804430654758	0.585494858352342	0.155825096731505	-3.75738485413028	0.000171698329773534	0.00243085520855778	ENSG00000178927	CYBC1	79415	cytochrome b-245 chaperone 1 [Source:HGNC Symbol;Acc:HGNC:28672]	314.768043046773	315.281468706063	305.935469004813	381.50801130403	533.40054505096	499.933046815909
1275.09039063913	0.586238992824355	0.179118990621291	-3.27290250347509	0.00106449189094225	0.00989308069503767	ENSG00000128524	ATP6V1F	9296	ATPase H+ transporting V1 subunit F [Source:HGNC Symbol;Acc:HGNC:16832]	1189.1237181767	872.245577461254	972.471992385205	1093.12917228564	1892.83789748359	1630.73398604237
916.903006656165	0.586324068918134	0.129656262662726	-4.52214229283574	6.12168830106184e-06	0.000175974650792771	ENSG00000182872	RBM10	8241	RNA binding motif protein 10 [Source:HGNC Symbol;Acc:HGNC:9896]	757.022784531845	746.928652991336	692.430748029702	976.502370902544	1123.5666526945	1204.96683078706
426.836169755428	0.587198699938588	0.148630984641085	-3.95071526543782	7.79179794863905e-05	0.00131603022210568	ENSG00000100263	RHBDD3	25807	rhomboid domain containing 3 [Source:HGNC Symbol;Acc:HGNC:1308]	335.07565872721	339.151359081286	347.174419372233	442.786500166336	509.91134673679	586.917734448713
236.251134934127	0.587213890632141	0.171039979567222	-3.43319668371074	0.000596509210099791	0.00642015552149145	ENSG00000100577	GSTZ1	2954	glutathione S-transferase zeta 1 [Source:HGNC Symbol;Acc:HGNC:4643]	179.383938510527	192.948280533048	192.768116833754	238.195416384123	295.572412119982	318.638645223326
804.96618481692	0.58797191649461	0.145336540095339	-4.04558905908251	5.21917187843387e-05	0.000971599754143473	ENSG00000008710	PKD1	5310	polycystin 1, transient receptor potential channel interacting [Source:HGNC Symbol;Acc:HGNC:9008]	615.997675639922	641.503303834104	655.987024449192	735.341866347665	993.397345370137	1187.5698932605
434.235921896495	0.588192114822985	0.147045584709307	-4.00006648268819	6.33246912457931e-05	0.00113525433906474	ENSG00000268350	FAM156A	29057	family with sequence similarity 156 member A [Source:HGNC Symbol;Acc:HGNC:30114]	268.511807330222	351.086304268897	418.143775818491	383.484736751201	572.549208907912	611.639698302247
645.986222265074	0.588490365931519	0.150558748826504	-3.90870919503764	9.27905777896235e-05	0.00149737551562243	ENSG00000065320	NTN1	9423	netrin 1 [Source:HGNC Symbol;Acc:HGNC:8029]	592.305457346079	541.050848505042	419.102821175872	734.353503624079	788.845576717567	800.259126221803
488.269727702256	0.588789253479859	0.144708337791089	-4.06879978353338	4.72559319755887e-05	0.000900463269830439	ENSG00000106009	BRAT1	221927	BRCA1 associated ATM activator 1 [Source:HGNC Symbol;Acc:HGNC:21701]	405.024112737604	397.831506253708	366.35532651987	527.785694394695	585.272524661421	647.349201646241
797.036632805785	0.589061731127307	0.162996090991799	-3.61396231985064	0.000301552905450854	0.00379887698665166	ENSG00000146067	FAM193B	54540	family with sequence similarity 193 member B [Source:HGNC Symbol;Acc:HGNC:25524]	458.049553680967	705.156344834697	670.372704809919	466.507205532389	1191.09809784774	1291.035890129
360.959676191051	0.589630358471641	0.157980189329069	-3.73230568323636	0.000189735052303675	0.00262189178890335	ENSG00000139631	CSAD	51380	cysteine sulfinic acid decarboxylase [Source:HGNC Symbol;Acc:HGNC:18966]	234.665781196161	299.368208455915	331.829693654123	365.694207726661	415.954553480107	518.245612633341
1257.71085375778	0.590170061591383	0.125568335677981	-4.69999111165152	2.60172814465171e-06	9.00866953858117e-05	ENSG00000141556	TBCD	6904	tubulin folding cofactor D [Source:HGNC Symbol;Acc:HGNC:11581]	1158.66229465604	930.925724633676	932.192087375167	1488.47426171987	1445.56441291792	1590.44634124402
1286.55268906558	0.590960116462913	0.164801804514403	-3.58588377235435	0.000335938565935474	0.00412068773337248	ENSG00000108828	VAT1	10493	vesicle amine transport 1 [Source:HGNC Symbol;Acc:HGNC:16919]	1148.50848681582	986.622135509195	917.806407014439	1129.69859305831	1797.90238763048	1738.77812436522
298.846662458044	0.59097511882986	0.165169554221197	-3.57799063887054	0.000346245849278384	0.00422148234145346	ENSG00000160785	SLC25A44	9673	solute carrier family 25 member 44 [Source:HGNC Symbol;Acc:HGNC:29036]	276.40921342817	219.801907205174	221.539477555209	340.985139637022	355.274124501832	379.070112420854
9553.04499581769	0.591582278583054	0.128305992735132	-4.61071432418813	4.01287678555507e-06	0.000126645973344119	ENSG00000270647	TAF15	8148	TATA-box binding protein associated factor 15 [Source:HGNC Symbol;Acc:HGNC:11547]	6954.23016967853	7862.1451423389	7705.92944656324	8038.35403092145	13469.0977999841	13288.5133854199
696.091000898976	0.592402888292193	0.151130307024255	-3.91981529023902	8.86168601828372e-05	0.00144347812977931	ENSG00000103126	AXIN1	8312	axin 1 [Source:HGNC Symbol;Acc:HGNC:903]	548.305623371798	599.730995677464	503.498812625476	636.505593989108	959.142264495305	929.362715234702
779.844790510326	0.592503214531372	0.136500554394621	-4.34066526073186	1.42051984619144e-05	0.000340222925217274	ENSG00000108639	SYNGR2	9144	synaptogyrin 2 [Source:HGNC Symbol;Acc:HGNC:11499]	802.150819377261	557.958687520825	520.76162905835	1053.59466334222	800.590175874652	944.012767888648
2329.09817637188	0.593000106236194	0.148539618829709	-3.99220161535509	6.54626777619209e-05	0.00115816378364485	ENSG00000100241	SBF1	6305	SET binding factor 1 [Source:HGNC Symbol;Acc:HGNC:10542]	1942.76190009514	1838.97613765776	1732.03591543164	2075.5617195297	3020.31941656379	3364.93396895323
216.160606042456	0.593271586810625	0.173666865442768	-3.41614726158651	0.000635138898516131	0.00671552076843954	ENSG00000134262	AP4B1	10717	adaptor related protein complex 4 subunit beta 1 [Source:HGNC Symbol;Acc:HGNC:572]	159.07632283009	170.07296892346	187.972890046844	250.055769067149	264.253481034421	265.532204352772
971.991658361681	0.593601232750253	0.129427359064373	-4.58636595107387	4.51027758238648e-06	0.00014054865494497	ENSG00000010322	NISCH	11188	nischarin [Source:HGNC Symbol;Acc:HGNC:18006]	736.715168851408	749.912389288239	831.492324850072	996.269625374255	1172.50248251569	1345.05795929042
513.350737581336	0.593967464471177	0.147646254450359	-4.02290912615652	5.74836800752708e-05	0.00105074618225069	ENSG00000128709	HOXD9	3235	homeobox D9 [Source:HGNC Symbol;Acc:HGNC:5140]	367.793483990136	401.809821316245	458.423680828529	649.35430939572	561.78332634725	640.939803610139
1721.89973043867	0.594194325226958	0.116021419682357	-5.12141919012663	3.03244688856408e-07	1.48186386461726e-05	ENSG00000090615	GOLGA3	2802	golgin A3 [Source:HGNC Symbol;Acc:HGNC:4426]	1122.55986677971	1497.83562104521	1481.72507715497	1589.2872595256	2166.87854448225	2473.11201364427
911.802121682724	0.594594400697382	0.1301769735656	-4.56758506832046	4.93375467968707e-06	0.000148323904280431	ENSG00000204673	AKT1S1	84335	AKT1 substrate 1 [Source:HGNC Symbol;Acc:HGNC:28426]	780.715002825688	687.25392705328	713.529745892103	1070.39682964317	1013.95039389504	1204.96683078706
802.893924569998	0.594700479657998	0.124949390470728	-4.7595308581943	1.94043458235349e-06	7.19147605612904e-05	ENSG00000107263	RAPGEF1	2889	Rap guanine nucleotide exchange factor 1 [Source:HGNC Symbol;Acc:HGNC:4568]	698.356339232805	599.730995677464	622.420436940827	1023.94378163465	887.695952956369	985.216040977871
1171.8907127082	0.595172752169007	0.114778306625096	-5.18541150910197	2.15538411319052e-07	1.10682627405745e-05	ENSG00000197226	TBC1D9B	23061	TBC1 domain family member 9B [Source:HGNC Symbol;Acc:HGNC:29097]	787.484208052501	992.589608103001	1016.58807882477	1151.44257297719	1524.84045722825	1558.39935106351
1894.9796246245	0.595712604627754	0.13681224384032	-4.35423459118936	1.33532651648619e-05	0.000324305051168259	ENSG00000254999	BRK1	55845	BRICK1 subunit of SCAR/WAVE actin nucleating complex [Source:HGNC Symbol;Acc:HGNC:23057]	1597.53243352771	1440.15005263842	1474.05271429592	1903.58660562581	2700.27908953321	2254.27685212595
916.290332282775	0.595725058848179	0.130048700209422	-4.58078441298421	4.63235175538681e-06	0.000142848526522984	ENSG00000075702	WDR62	284403	WD repeat domain 62 [Source:HGNC Symbol;Acc:HGNC:24502]	665.638513969879	748.917810522605	766.277240548105	898.421715739284	1112.80077013384	1305.68594278294
327.652988607641	0.595939020193088	0.15937471074558	-3.73923201118414	0.000184583308916044	0.00256074109899635	ENSG00000148719	DNAJB12	54788	DnaJ heat shock protein family (Hsp40) member B12 [Source:HGNC Symbol;Acc:HGNC:14891]	307.998837819961	262.568794127447	214.826160053536	424.995971141795	385.61433899097	369.913829512138
1018.80295374991	0.596326473370824	0.145052833582044	-4.11109840907406	3.93781309111974e-05	0.000775973282134637	ENSG00000104979	C19orf53	28974	chromosome 19 open reading frame 53 [Source:HGNC Symbol;Acc:HGNC:24991]	1023.2781901198	695.210557178354	735.587789111886	1158.36111204229	1246.8849438439	1253.49513020326
412.272371400547	0.59640814777227	0.153216143667655	-3.89259338797845	9.91783022547915e-05	0.00157322231024322	ENSG00000246705	H2AJ	55766	H2A.J histone [Source:HGNC Symbol;Acc:HGNC:14456]	350.870470923106	313.292311174795	319.362104008159	429.937784759723	523.613379086723	536.558178450774
922.229578510804	0.596897146940299	0.150683124997142	-3.9612740109526	7.45509204809079e-05	0.00127610537472899	ENSG00000116260	QSOX1	5768	quiescin sulfhydryl oxidase 1 [Source:HGNC Symbol;Acc:HGNC:9756]	657.741107871931	857.32689597674	658.864160521337	779.818188909015	1283.09745791158	1296.52965987422
988.6485745028	0.597230821787857	0.153299562906206	-3.89584164798476	9.78583116944461e-05	0.00156045378871709	ENSG00000132024	CC2D1A	54862	coiled-coil and C2 domain containing 1A [Source:HGNC Symbol;Acc:HGNC:30237]	726.56136101119	797.652170038684	793.130510554798	788.713453421285	1324.20355496137	1501.63039702947
725.595648649077	0.597489065450974	0.138438923510911	-4.31590372344874	1.5895125132751e-05	0.00037331980907715	ENSG00000157637	SLC38A10	124565	solute carrier family 38 member 10 [Source:HGNC Symbol;Acc:HGNC:28237]	619.382278253328	521.159273192357	590.771940147225	779.818188909015	912.163867866963	930.278343525574
535.659912806551	0.597492909142439	0.138579726454071	-4.31154631655638	1.62116806045071e-05	0.000378553674847825	ENSG00000094631	HDAC6	10013	histone deacetylase 6 [Source:HGNC Symbol;Acc:HGNC:14064]	382.460095314896	457.506232191764	434.447546893982	520.867155329596	673.357018339561	745.321428769505
248.418955132439	0.598381869521138	0.177367134032258	-3.37369080684536	0.000741676244257323	0.00752165222104979	ENSG00000119471	HSDL2	84263	hydroxysteroid dehydrogenase like 2 [Source:HGNC Symbol;Acc:HGNC:18572]	219.999169871401	207.866962017562	162.078665397534	369.647658621003	281.870379770049	249.050895117083
375.661458151562	0.598530092767129	0.162099432205822	-3.69236390666167	0.000222179240321524	0.00295889034445775	ENSG00000184164	CRELD2	79174	cysteine rich with EGF like domains 2 [Source:HGNC Symbol;Acc:HGNC:28150]	401.639510124198	246.655533877299	259.901291850484	473.425744597488	436.507602005006	435.839066454895
367.659599257181	0.598921734628578	0.152919755783947	-3.91657527543248	8.98157799610419e-05	0.00145908503665934	ENSG00000134590	RTL8C	8933	retrotransposon Gag like 8C [Source:HGNC Symbol;Acc:HGNC:2569]	339.588462211752	256.601321533641	283.87742578503	451.681764678606	451.188350951363	423.020270382692
327.068938581226	0.598954871328837	0.155316707811102	-3.85634539754277	0.000115094833086412	0.00175010574927757	ENSG00000166971	AKTIP	64400	AKT interacting protein [Source:HGNC Symbol;Acc:HGNC:16710]	265.127204716816	279.47663314323	235.925157915937	399.298540328571	393.44407176236	389.142023620442
201.216368270274	0.599463928725493	0.183155335870492	-3.27298096927611	0.00106419642517064	0.00989308069503767	ENSG00000244005	NFS1	9054	NFS1 cysteine desulfurase [Source:HGNC Symbol;Acc:HGNC:15910]	169.230130670308	169.078390157826	140.979667535133	273.776474433203	214.338934616808	239.894612208366
561.455007220138	0.599504130228866	0.165043273894475	-3.63240570840939	0.000280791192526951	0.00359715482265764	ENSG00000140854	KATNB1	10300	katanin regulatory subunit B1 [Source:HGNC Symbol;Acc:HGNC:6217]	504.305789397518	395.842348722439	436.365637608746	550.518037037163	685.101617496646	796.596613058316
912.909024491147	0.600479420363299	0.13651969241933	-4.39848207772754	1.09010626819381e-05	0.000281085060941294	ENSG00000149503	INCENP	3619	inner centromere protein [Source:HGNC Symbol;Acc:HGNC:6058]	655.48470612966	752.896125585142	748.05537875785	811.445796063754	1176.41734890138	1333.15479150909
430.850564909048	0.601215061164013	0.167399814556569	-3.59149179917905	0.000328790524361676	0.00405352224286791	ENSG00000070423	RNF126	55658	ring finger protein 126 [Source:HGNC Symbol;Acc:HGNC:21151]	357.639676149918	366.004985753411	298.263106145758	413.135618458769	540.251561225927	609.808441720504
1375.18354014947	0.601301114046562	0.117849947596357	-5.10226034300884	3.35620618233365e-07	1.61404217157545e-05	ENSG00000105618	PRPF31	26121	pre-mRNA processing factor 31 [Source:HGNC Symbol;Acc:HGNC:15446]	1143.99568333128	1034.36191625964	1100.02502491699	1583.35708318408	1756.79629058069	1632.56524262411
406.485738103454	0.603476182314603	0.171012037933334	-3.52885205981731	0.000417366380907524	0.00488701755576646	ENSG00000130244	FAM98C	147965	family with sequence similarity 98 member C [Source:HGNC Symbol;Acc:HGNC:27119]	357.639676149918	326.22183512804	281.000289712885	392.380001263472	530.464395261689	551.20823110472
246.609774987266	0.604035259701671	0.184469605814421	-3.27444327229354	0.00105870393426585	0.00987716164693447	ENSG00000167114	SLC27A4	10999	solute carrier family 27 member 4 [Source:HGNC Symbol;Acc:HGNC:10998]	283.178418654982	152.170551142043	163.037710754916	333.078237848337	251.530165280912	296.663566242407
555.916107037216	0.604375408992802	0.134281191885567	-4.50081951542285	6.76919665481349e-06	0.0001898979033789	ENSG00000104886	PLEKHJ1	55111	pleckstrin homology domain containing J1 [Source:HGNC Symbol;Acc:HGNC:18211]	445.639344098478	440.598393175981	436.365637608746	615.74997679381	708.590815810817	688.552474735464
183.858263339759	0.604530827045575	0.184210787360712	-3.28173412484153	0.00103170835178467	0.00965503746353548	ENSG00000131591	C1orf159	54991	chromosome 1 open reading frame 159 [Source:HGNC Symbol;Acc:HGNC:26062]	128.614899309434	164.105496329654	144.815848964661	191.742368375601	234.891983141707	238.978983917495
291.024375974628	0.604574102974001	0.171612853400264	-3.52289523188519	0.000426860062274326	0.00496937280951255	ENSG00000076201	PTPN23	25930	protein tyrosine phosphatase non-receptor type 23 [Source:HGNC Symbol;Acc:HGNC:14406]	215.486366386859	231.736852392785	242.63847541761	281.683376221888	340.593375555476	434.007809873152
851.480708878279	0.604841425789546	0.132231350274912	-4.57411517414037	4.78236725422182e-06	0.000146727870263074	ENSG00000143624	INTS3	65123	integrator complex subunit 3 [Source:HGNC Symbol;Acc:HGNC:26153]	622.766880866734	653.438249021715	751.891560187378	1013.07179167521	955.22739810961	1112.48837340903
546.821456691953	0.604945119573802	0.163015376477521	-3.71096968056397	0.000206466834718282	0.00279884963081751	ENSG00000159069	FBXW5	54461	F-box and WD repeat domain containing 5 [Source:HGNC Symbol;Acc:HGNC:13613]	516.715998980008	396.836927488073	391.290505811799	567.320203338117	661.612419182476	747.152685351248
371.412201932934	0.605042306037598	0.153181837034433	-3.94983059187098	7.82065256319514e-05	0.00131603022210568	ENSG00000131067	GGT7	2686	gamma-glutamyltransferase 7 [Source:HGNC Symbol;Acc:HGNC:4259]	271.896409943628	320.254362534235	289.631697929321	376.566197686102	518.719796104604	451.404747399713
641.333391421508	0.605064301085916	0.133202263607178	-4.54244758835546	5.56048238462386e-06	0.00016356185927004	ENSG00000168887	C2orf68	388969	chromosome 2 open reading frame 68 [Source:HGNC Symbol;Acc:HGNC:34353]	445.639344098478	516.186379364186	562.000579425769	645.400858501378	787.866860121143	890.906327018094
1012.24303989564	0.605350046306903	0.137964714407218	-4.38771644552638	1.14546978166212e-05	0.000291637568990825	ENSG00000163956	LRPAP1	4043	LDL receptor related protein associated protein 1 [Source:HGNC Symbol;Acc:HGNC:6701]	962.355343078486	738.972022866262	719.284018036394	1149.46584753002	1222.4170289333	1280.96397892941
1266.45879226694	0.60676602598605	0.138713462096583	-4.37424037159115	1.21856052105991e-05	0.000305750206101968	ENSG00000170445	HARS1	3035	histidyl-tRNA synthetase 1 [Source:HGNC Symbol;Acc:HGNC:4816]	1125.94446939312	903.077519195916	982.062445959024	1324.40604960466	1675.56281307751	1587.6994563714
1343.95977936542	0.606924185921771	0.117581893476678	-5.16171468221978	2.44698051546623e-07	1.22541144078245e-05	ENSG00000100591	AHSA1	10598	activator of HSP90 ATPase activity 1 [Source:HGNC Symbol;Acc:HGNC:1189]	1299.68740354797	982.643820446658	922.601633801348	1880.85426298334	1567.9039874709	1410.06756794231
536.456927391446	0.607095874008937	0.163248972676704	-3.71883426924359	0.000200144308724305	0.00273763981651224	ENSG00000132635	PCED1A	64773	PC-esterase domain containing 1A [Source:HGNC Symbol;Acc:HGNC:16212]	393.74210402625	443.582129472884	417.184730461109	432.90287293048	716.420548582207	814.909178875749
539.599241765773	0.608168806265255	0.139883899360302	-4.34766838103921	1.3759243105264e-05	0.00033084973649344	ENSG00000057757	PITHD1	57095	PITH domain containing 1 [Source:HGNC Symbol;Acc:HGNC:25022]	458.049553680967	402.804400081879	419.102821175872	742.260405412764	658.676269393204	556.70200084995
666.021814372947	0.608976994589182	0.135935552086388	-4.47989495935672	7.46797816202217e-06	0.000208056154817349	ENSG00000101412	E2F1	1869	E2F transcription factor 1 [Source:HGNC Symbol;Acc:HGNC:3113]	508.81859288206	547.018321098848	524.597810487877	881.619549438329	716.420548582207	817.656063748364
1548.89783493268	0.609392956220069	0.130107423772824	-4.68376775551338	2.81649118255696e-06	9.56108029171088e-05	ENSG00000140829	DHX38	9785	DEAH-box helicase 38 [Source:HGNC Symbol;Acc:HGNC:17211]	1167.68790162513	1143.76558047941	1347.45872712151	1504.28806529724	1971.13522519749	2159.0515098753
456.240825178426	0.609855117433766	0.142242083818797	-4.28744504481995	1.80739952311511e-05	0.000409418220946394	ENSG00000167113	COQ4	51117	coenzyme Q4 [Source:HGNC Symbol;Acc:HGNC:19693]	379.07549270149	358.048355628337	347.174419372233	549.529674313577	515.783646315332	587.833362739585
1549.4938074002	0.609888166842423	0.118249565317682	-5.15763559218111	2.5008773762635e-07	1.23706664991581e-05	ENSG00000196576	PLXNB2	23654	plexin B2 [Source:HGNC Symbol;Acc:HGNC:9104]	1181.22631207875	1252.17466593354	1238.12755637998	1619.92650395675	1897.73148046571	2107.77632558649
1029.55308585378	0.61000739159884	0.170342065027709	-3.58107312776567	0.000342185854429609	0.00418461187672294	ENSG00000130669	PAK4	10298	p21 (RAC1) activated kinase 4 [Source:HGNC Symbol;Acc:HGNC:16059]	1006.35517705277	695.210557178354	748.05537875785	986.385998138399	1333.99072092561	1407.32068306969
423.931358148925	0.610254180740348	0.172772798901038	-3.53211955019548	0.000412242940139185	0.00484584804924628	ENSG00000167543	TP53I13	90313	tumor protein p53 inducible protein 13 [Source:HGNC Symbol;Acc:HGNC:25102]	321.537248273586	336.167622784383	331.829693654123	339.996776913436	581.357658275726	632.699148992295
439.253306420192	0.611491871964436	0.158452824812306	-3.85914149961525	0.000113786043773397	0.00173455731382365	ENSG00000044090	CUL7	9820	cullin 7 [Source:HGNC Symbol;Acc:HGNC:21024]	320.40904740245	344.124252909457	365.396281162488	373.601109515346	603.868139993473	628.121007537937
1535.21516538769	0.612289377719595	0.117379802918068	-5.21630947145973	1.82523132545509e-07	9.53447346258198e-06	ENSG00000167283	ATP5MG	10632	ATP synthase membrane subunit g [Source:HGNC Symbol;Acc:HGNC:14247]	1405.73828543469	1175.59210097971	1064.54034669386	2105.21260123727	1833.13618510174	1627.07147287888
252.449455411834	0.61443131235059	0.178572137272424	-3.44080169356562	0.000579993443207948	0.00629046763890127	ENSG00000167716	WDR81	124997	WD repeat domain 81 [Source:HGNC Symbol;Acc:HGNC:26600]	277.537414299305	169.078390157826	161.119620040152	332.089875124752	281.870379770049	293.001053078921
542.558345586248	0.615211267844733	0.135657486854502	-4.53503365062758	5.75943020762653e-06	0.000168189240207773	ENSG00000163820	FYCO1	79443	FYVE and coiled-coil domain autophagy adaptor 1 [Source:HGNC Symbol;Acc:HGNC:14673]	451.280348454155	397.831506253708	437.324682966128	651.331034842891	639.101937464729	678.480563535876
545.871588342351	0.615359768854701	0.145664393920493	-4.22450368475482	2.39467933972754e-05	0.000522903043570416	ENSG00000087077	TRIP6	7205	thyroid hormone receptor interactor 6 [Source:HGNC Symbol;Acc:HGNC:12311]	458.049553680967	435.62549934781	398.003823313472	572.262016956045	700.761083039427	710.527553716383
1074.23583717497	0.615663950737209	0.157663075747584	-3.90493428989599	9.42509912471422e-05	0.00151288445420413	ENSG00000074842	MYDGF	56005	myeloid derived growth factor [Source:HGNC Symbol;Acc:HGNC:16948]	1049.22681015591	756.874440647679	751.891560187378	1116.84987765169	1461.2238784607	1309.34845594643
379.565788341612	0.615753270733254	0.165869029496189	-3.71228596805289	0.000205395731072819	0.00279370467437878	ENSG00000196655	TRAPPC4	51399	trafficking protein particle complex 4 [Source:HGNC Symbol;Acc:HGNC:19943]	354.255073536512	271.520003018156	276.205062925975	408.193804840841	502.081613965399	465.139171762787
2266.33950416113	0.615808892784838	0.162316086701889	-3.7938870095842	0.000148307182344559	0.00217069413385714	ENSG00000169020	ATP5ME	521	ATP synthase membrane subunit e [Source:HGNC Symbol;Acc:HGNC:846]	2075.88960288911	1726.58873714109	1548.8582521717	2137.82857111559	3349.16819296218	2759.70366868709
895.496040008944	0.615964349057372	0.129873619908832	-4.74279803311682	2.10786392682301e-06	7.71758396651604e-05	ENSG00000030582	GRN	2896	granulin precursor [Source:HGNC Symbol;Acc:HGNC:4601]	881.124880356738	664.378615443692	587.89480407508	1215.68615001025	957.184831302457	1066.70695886545
300.975840855895	0.616856861182952	0.175639528992268	-3.51206169090847	0.000444644773079931	0.00512716460985317	ENSG00000116863	ADPRS	54936	ADP-ribosylserine hydrolase [Source:HGNC Symbol;Acc:HGNC:21304]	208.717161160047	219.801907205174	276.205062925975	254.009219961492	400.295087937326	446.826605945354
325.533502857816	0.617196192957425	0.181502979000328	-3.40047417599856	0.000672690895371568	0.00698208365413871	ENSG00000132017	DCAF15	90379	DDB1 and CUL4 associated factor 15 [Source:HGNC Symbol;Acc:HGNC:25095]	288.819423010659	227.758537330248	252.228928991429	316.276071547383	399.316371340902	468.801684926273
228.406315273789	0.617573336525488	0.183621093039193	-3.36330280091334	0.00077015837655005	0.00775211741313127	ENSG00000168487	BMP1	649	bone morphogenetic protein 1 [Source:HGNC Symbol;Acc:HGNC:1067]	183.896741995068	175.045862751631	179.341481830408	220.404887359582	285.785246155744	325.963671550299
847.891745814505	0.61778794239222	0.133756237738453	-4.6187598637474	3.86040301769444e-06	0.000123116379398523	ENSG00000102901	CENPT	80152	centromere protein T [Source:HGNC Symbol;Acc:HGNC:25787]	555.074828598611	734.993707803725	695.307884101848	711.621160981611	1145.09841781582	1245.25447558541
1890.40744956112	0.618362428701808	0.116596574941172	-5.30343561990394	1.13643294532525e-07	6.49642965301732e-06	ENSG00000105576	TNPO2	30000	transportin 2 [Source:HGNC Symbol;Acc:HGNC:19998]	1498.2507568678	1496.84104227958	1470.21653286639	2017.24831883815	2353.81341439919	2506.07463211565
1246.67704397914	0.619426735351428	0.164257367919801	-3.7710742793216	0.000162546276184166	0.00233677143662622	ENSG00000127445	PIN1	5300	peptidylprolyl cis/trans isomerase, NIMA-interacting 1 [Source:HGNC Symbol;Acc:HGNC:8988]	1254.55936870255	939.876933524385	777.785784836688	1303.65043240937	1654.03104795619	1550.15869644567
859.294423925773	0.619531213473127	0.159663168057023	-3.8802387614648	0.000104353974750263	0.00162972399484335	ENSG00000164896	FASTK	10922	Fas activated serine/threonine kinase [Source:HGNC Symbol;Acc:HGNC:24676]	752.509981047304	602.714731974367	666.536523380392	807.492345169411	1120.63050290523	1205.88245907793
258.985645946374	0.619918166934681	0.167542718328698	-3.70006033755809	0.000215548212267799	0.00289549597923506	ENSG00000111684	LPCAT3	10162	lysophosphatidylcholine acyltransferase 3 [Source:HGNC Symbol;Acc:HGNC:30244]	218.870969000265	215.823592142636	178.382436473026	322.206247888896	307.317011277067	311.313618896353
450.278277524962	0.620038233659202	0.170988024238961	-3.62620853956813	0.000287613111815262	0.00366517697380564	ENSG00000076924	XAB2	56949	XPA binding protein 2 [Source:HGNC Symbol;Acc:HGNC:14089]	375.690890088084	314.286889940429	369.232462592016	430.926147483309	542.208994418774	669.32428062716
769.068545338554	0.621060371653525	0.139261568587353	-4.45966807607772	8.2086679350084e-06	0.000226092833419015	ENSG00000234127	TRIM26	7726	tripartite motif containing 26 [Source:HGNC Symbol;Acc:HGNC:12962]	643.074496547171	589.785208021122	581.181486573407	793.655267039213	974.801730038085	1031.91308381232
887.944535214257	0.621450180003142	0.137864858875633	-4.5076764671681	6.55414139887003e-06	0.000186017891365119	ENSG00000104805	NUCB1	4924	nucleobindin 1 [Source:HGNC Symbol;Acc:HGNC:8043]	839.381448124729	691.232242115817	579.263395858643	1092.14080956206	1015.90782708788	1109.74148853641
619.918753047623	0.622583392654552	0.146339050478551	-4.25438999787554	2.09619677155821e-05	0.000463300647618949	ENSG00000104774	MAN2B1	4125	mannosidase alpha class 2B member 1 [Source:HGNC Symbol;Acc:HGNC:6826]	447.895745840749	482.370701332621	518.843538343586	544.587860695649	835.823973345909	889.990698727222
441.103624565382	0.622865926928003	0.164702637612629	-3.78176048639214	0.000155723156830292	0.00225524220616695	ENSG00000164068	RNF123	63891	ring finger protein 123 [Source:HGNC Symbol;Acc:HGNC:21148]	361.024278763324	307.324838580989	367.314371877252	419.065794800282	578.421508486454	613.470954883991
1010.83737507508	0.623395550580158	0.149661198852493	-4.1653785707983	3.10836335271999e-05	0.000642837124088968	ENSG00000062822	POLD1	5424	DNA polymerase delta 1, catalytic subunit [Source:HGNC Symbol;Acc:HGNC:9175]	815.689229830885	753.890704350776	796.007646626943	924.119146552508	1307.56537282217	1467.75215026722
297.862158053821	0.624344832842032	0.160724776064086	-3.88455873531961	0.000102515908259831	0.00161140115719961	ENSG00000100908	EMC9	51016	ER membrane protein complex subunit 9 [Source:HGNC Symbol;Acc:HGNC:20273]	242.563187294108	241.682640049127	218.662341483064	328.136424230409	380.720756008851	375.407599257367
586.349529341308	0.624957439017218	0.148734161718139	-4.20184194268398	2.64751964002139e-05	0.000567158019910828	ENSG00000100726	TELO2	9894	telomere maintenance 2 [Source:HGNC Symbol;Acc:HGNC:29099]	537.023614660445	410.761030206953	440.201819038273	653.307760290062	708.590815810817	768.212136041296
2003.48354679902	0.624989274134879	0.13380426309069	-4.67092198483446	2.99850813991858e-06	0.000100661828663915	ENSG00000105223	PLD3	23646	phospholipase D family member 3 [Source:HGNC Symbol;Acc:HGNC:17158]	1609.9426431102	1561.4886620458	1527.7592543093	1939.16766367489	2535.85470133402	2846.68835631989
297.66161804798	0.625509031028944	0.158978410323961	-3.93455331295803	8.33515665344854e-05	0.00137996944649102	ENSG00000188827	SLX4	84464	SLX4 structure-specific endonuclease subunit [Source:HGNC Symbol;Acc:HGNC:23845]	213.229964644588	228.753116095882	258.942246493102	304.415718864356	391.486638569512	389.142023620442
1040.63975490618	0.626208243430933	0.169778425510356	-3.68838526773083	0.000225681749907091	0.00300223614393418	ENSG00000104897	SF3A2	8175	splicing factor 3a subunit 2 [Source:HGNC Symbol;Acc:HGNC:10766]	833.740443769052	778.755173491633	792.171465197416	820.341060576024	1519.94687424613	1498.88351215685
1104.24598156313	0.626664058003076	0.116662765655696	-5.37158582244254	7.80472072126485e-08	4.75303569954818e-06	ENSG00000146830	GIGYF1	64599	GRB10 interacting GYF protein 1 [Source:HGNC Symbol;Acc:HGNC:9126]	895.791491681498	832.462426835883	876.567456647019	1320.45259871032	1349.65018646839	1350.55172903565
1593.34292471752	0.626825611917693	0.118120408185991	-5.30666649010135	1.11648184556024e-07	6.41262724471306e-06	ENSG00000178252	WDR6	11180	WD repeat domain 6 [Source:HGNC Symbol;Acc:HGNC:12758]	1411.37928979037	1193.49451876112	1161.40392778943	1938.1793009513	1844.88078425883	2010.71972675409
1365.59508699063	0.627055672777041	0.11423258799047	-5.48928886063014	4.03555191375126e-08	2.74757604734559e-06	ENSG00000105486	LIG1	3978	DNA ligase 1 [Source:HGNC Symbol;Acc:HGNC:6598]	949.945133495997	1148.73847430758	1123.04211349416	1489.46262444345	1665.77564711327	1816.60652908931
455.818162927559	0.628446804399228	0.146347722620143	-4.29420282835839	1.75322140119861e-05	0.000401650097563818	ENSG00000136280	CCM2	83605	CCM2 scaffold protein [Source:HGNC Symbol;Acc:HGNC:21708]	376.81909095922	364.015828222143	332.788739011505	497.146449963542	588.208674450692	575.930194958254
256.267241982807	0.62870157373087	0.179894147607815	-3.49484172826731	0.000474342948339437	0.00542317187823173	ENSG00000173621	LRFN4	78999	leucine rich repeat and fibronectin type III domain containing 4 [Source:HGNC Symbol;Acc:HGNC:28456]	197.435152448693	223.780222267711	179.341481830408	244.125592725636	337.657225766204	355.263776858192
597.591950081124	0.629088789136927	0.132851805632401	-4.73526713575579	2.18766757349662e-06	7.9616646616233e-05	ENSG00000158526	TSR2	90121	TSR2 ribosome maturation factor [Source:HGNC Symbol;Acc:HGNC:25455]	490.767378943894	483.365280098255	434.447546893982	722.493150941052	745.782046474921	708.69629713464
1115.4277049892	0.62967619570401	0.119948073477827	-5.24957323154015	1.52451985615146e-07	8.24806077531229e-06	ENSG00000068400	GRIPAP1	56850	GRIP1 associated protein 1 [Source:HGNC Symbol;Acc:HGNC:18706]	681.433326165774	942.860669821287	994.530035604988	1000.2230762686	1459.26644526786	1614.25267680668
633.687584573118	0.631367697647878	0.1591007064869	-3.96835257107964	7.23712080491762e-05	0.0012493827212934	ENSG00000079432	CIC	23152	capicua transcriptional repressor [Source:HGNC Symbol;Acc:HGNC:14214]	560.715832954288	479.386965035718	447.874181897328	624.645241306081	869.100337624317	820.402948620978
335.542472001904	0.631637137266823	0.161866957943393	-3.90219934501837	9.53226017886439e-05	0.00152806165486319	ENSG00000100056	ESS2	8220	ess-2 splicing factor homolog [Source:HGNC Symbol;Acc:HGNC:16817]	313.639842175638	219.801907205174	259.901291850484	407.205442117255	406.167387515869	406.538961147003
380.999306374723	0.631691030359985	0.15234137058545	-4.14654947590655	3.37523271638167e-05	0.000686586253716626	ENSG00000112139	MDGA1	266727	MAM domain containing glycosylphosphatidylinositol anchor 1 [Source:HGNC Symbol;Acc:HGNC:19267]	235.793982067296	345.118831675091	309.77165043434	324.182973336067	508.932630140366	562.195770595179
316.348439061292	0.631969369136839	0.159002678306004	-3.97458316972876	7.05026225675106e-05	0.00122409925916284	ENSG00000127191	TRAF2	7186	TNF receptor associated factor 2 [Source:HGNC Symbol;Acc:HGNC:12032]	266.255405587952	241.682640049127	236.884203273319	355.810580490805	382.678189201698	414.779615764847
287.193058239051	0.632143038740243	0.174049682333477	-3.63196893131391	0.000281266991122436	0.00359944526442746	ENSG00000168005	SPINDOC	144097	spindlin interactor and repressor of chromatin binding [Source:HGNC Symbol;Acc:HGNC:25115]	267.383606459087	212.839855845734	198.522388978045	327.148061506824	331.784926187662	385.479510456955
657.328807308968	0.633383659583533	0.129529121185038	-4.8898939002197	1.00890342831672e-06	4.18729474238711e-05	ENSG00000188186	LAMTOR4	389541	late endosomal/lysosomal adaptor, MAPK and MTOR activator 4 [Source:HGNC Symbol;Acc:HGNC:33772]	575.382444279048	514.197221832917	456.505590113765	891.503176674185	755.569212439159	750.815198514735
340.343848592	0.635540305663074	0.158962907201434	-3.9980415359272	6.38687453463397e-05	0.0011411302855501	ENSG00000156983	BRPF1	7862	bromodomain and PHD finger containing 1 [Source:HGNC Symbol;Acc:HGNC:14255]	243.691388165244	276.492896846327	274.286972211212	315.287708823797	443.358618179973	488.945507325449
524.95355435655	0.635903251465662	0.171886835488158	-3.69954598128296	0.000215985507486467	0.00289549597923506	ENSG00000073169	SELENOO	83642	selenoprotein O [Source:HGNC Symbol;Acc:HGNC:30395]	424.203527546906	384.901982300462	412.389503674199	473.425744597488	637.144504271881	817.656063748364
2751.3786864718	0.636356316293933	0.163441069504356	-3.89349089689463	9.881191205145e-05	0.00156946469482506	ENSG00000159335	PTMS	5763	parathymosin [Source:HGNC Symbol;Acc:HGNC:9629]	2198.86349784287	2181.11123303595	1951.65730227208	2199.10705997789	4043.07825982664	3934.45476587538
547.584674364596	0.637252185884786	0.135809420934861	-4.69225316990664	2.70212449713572e-06	9.25057818666323e-05	ENSG00000134030	CTIF	9811	cap binding complex dependent translation initiation factor [Source:HGNC Symbol;Acc:HGNC:23925]	362.152479634459	456.51165342613	460.341771543292	504.064989028641	765.356378403396	737.08077415166
697.897604034775	0.637622833363342	0.151562336447485	-4.20700055375746	2.58782507613223e-05	0.000558040072911859	ENSG00000174996	KLC2	64837	kinesin light chain 2 [Source:HGNC Symbol;Acc:HGNC:20716]	627.279684351276	534.088797145603	478.563633333548	736.33022907125	880.844936781402	930.278343525574
212.715674189458	0.638483056501689	0.182541393722546	-3.49774395539103	0.00046921136392861	0.00536956800703571	ENSG00000186111	PIP5K1C	23396	phosphatidylinositol-4-phosphate 5-kinase type 1 gamma [Source:HGNC Symbol;Acc:HGNC:8996]	196.306951577557	169.078390157826	135.225395390842	286.625189839816	229.019683563165	260.038434607542
933.597596027696	0.641971943145604	0.17043735482623	-3.76661526928841	0.000165475701232794	0.00236765055872518	ENSG00000099821	POLRMT	5442	RNA polymerase mitochondrial [Source:HGNC Symbol;Acc:HGNC:9200]	746.868976691627	732.009971506822	667.495568737774	751.155669925034	1324.20355496137	1379.85183434354
352.783757437691	0.642099162203468	0.171472348651417	-3.74462219275237	0.000180665433510152	0.00252006559861112	ENSG00000161179	YDJC	150223	YdjC chitooligosaccharide deacetylase homolog [Source:HGNC Symbol;Acc:HGNC:27158]	328.306453500398	271.520003018156	230.170885771646	389.414913092715	425.741719444345	471.548569798888
452.00392249958	0.642115573866728	0.160657995345825	-3.99678567185242	6.42083853591667e-05	0.00114432562083491	ENSG00000156858	PRR14	78994	proline rich 14 [Source:HGNC Symbol;Acc:HGNC:28458]	416.306121448958	345.118831675091	301.140242217904	495.169724516371	577.442791890031	576.845823249125
196.931181943589	0.642700672218784	0.192693806608049	-3.33534680502771	0.000851930795493708	0.00839394252893354	ENSG00000167778	SPRYD3	84926	SPRY domain containing 3 [Source:HGNC Symbol;Acc:HGNC:25920]	185.024942866204	145.208499782603	133.307304676078	223.369975530339	259.359898052302	235.316470754008
1358.62174268008	0.64276339530638	0.124608165492374	-5.15827668890379	2.49233128494333e-07	1.23706664991581e-05	ENSG00000074071	MRPS34	65993	mitochondrial ribosomal protein S34 [Source:HGNC Symbol;Acc:HGNC:16618]	1198.14932514578	1034.36191625964	957.127266667095	1584.34544590767	1690.24356202387	1687.50294007641
1321.61493551956	0.643504856978677	0.142823103353095	-4.50560757938279	6.61832980774379e-06	0.00018696396023321	ENSG00000123144	TRIR	79002	telomerase RNA component interacting RNase [Source:HGNC Symbol;Acc:HGNC:28424]	1367.37945581609	854.343159679837	913.970225584912	1607.07778855014	1655.98848114904	1530.93050233736
316.370783224585	0.643804369153513	0.163862331559994	-3.92893450876964	8.53230705655471e-05	0.00140302617664025	ENSG00000278535	DHRS11	79154	dehydrogenase/reductase 11 [Source:HGNC Symbol;Acc:HGNC:28639]	223.383772484807	238.698903752225	278.123153640739	419.065794800282	369.954873448189	368.998201221266
624.041248244169	0.644864757116015	0.140074305871513	-4.60373337639476	4.14983682048242e-06	0.000130628240071237	ENSG00000025770	NCAPH2	29781	non-SMC condensin II complex subunit H2 [Source:HGNC Symbol;Acc:HGNC:25071]	461.434156294374	469.441177379375	522.679719773113	614.761614070225	800.590175874652	875.340646073276
384.407790092035	0.645105236623271	0.146988043240192	-4.38882797813091	1.13963166452149e-05	0.000290762024049177	ENSG00000161513	FDXR	2232	ferredoxin reductase [Source:HGNC Symbol;Acc:HGNC:3642]	317.024444789044	292.406157096475	290.590743286703	447.728313784263	483.485998633348	475.211082962375
676.701194359828	0.64540587085733	0.126248321959887	-5.11219365800677	3.18439126013845e-07	1.54986496713325e-05	ENSG00000138867	GUCD1	83606	guanylyl cyclase domain containing 1 [Source:HGNC Symbol;Acc:HGNC:14237]	587.792653861537	495.300225285866	500.62167655333	913.247156593067	799.611459278229	763.633994586938
3198.15128491756	0.645456953489385	0.114686351578753	-5.62801889330452	1.82291126774436e-08	1.39821909201227e-06	ENSG00000130175	PRKCSH	5589	protein kinase C substrate 80K-H [Source:HGNC Symbol;Acc:HGNC:9411]	2642.24644019908	2451.63665728847	2385.14580380868	3553.16399129013	3996.0998631983	4160.61495372068
1182.14764737539	0.646520691705716	0.130672199778056	-4.9476529269716	7.51136862480684e-07	3.22802398454022e-05	ENSG00000165688	PMPCA	23203	peptidase, mitochondrial processing subunit alpha [Source:HGNC Symbol;Acc:HGNC:18667]	1138.35467897561	786.711803616707	859.304640214146	1464.75355635382	1431.86238056799	1411.89882452405
206.004022691827	0.646908709844504	0.187573088286736	-3.44883541532141	0.000563009750784895	0.00617448701337284	ENSG00000179532	DNHD1	144132	dynein heavy chain domain 1 [Source:HGNC Symbol;Acc:HGNC:26532]	63.1792487835817	230.74227362715	194.686207548517	113.661713212341	300.465995102101	333.288697877273
1297.90860569381	0.647570898271917	0.144324302306909	-4.48691514818371	7.22618368279984e-06	0.000201783686755418	ENSG00000055070	SZRD1	26099	SUZ RNA binding domain containing 1 [Source:HGNC Symbol;Acc:HGNC:30232]	1259.07217218709	858.321474742374	938.90540487684	1465.7419190774	1652.07361476334	1613.33704851581
538.700472931252	0.647869354138474	0.133136983096008	-4.86618623220027	1.13772316929074e-06	4.61139367512858e-05	ENSG00000148468	FAM171A1	221061	family with sequence similarity 171 member A1 [Source:HGNC Symbol;Acc:HGNC:23522]	403.895911866469	415.733924035125	439.242773680892	618.715064964567	688.037767285918	666.577395754545
791.335105633941	0.649630338355087	0.138265012560914	-4.69844341907454	2.62151791228093e-06	9.02561806219676e-05	ENSG00000185298	CCDC137	339230	coiled-coil domain containing 137 [Source:HGNC Symbol;Acc:HGNC:33451]	632.920688706953	575.861105302242	635.847071944173	841.096677771321	956.206114706034	1106.07897537293
1121.15791719181	0.650993483035655	0.159321668892146	-4.08603228652061	4.3881274601297e-05	0.000852239049508203	ENSG00000123159	GIPC1	10755	GIPC PDZ domain containing family member 1 [Source:HGNC Symbol;Acc:HGNC:1226]	1081.94463541884	791.684697444878	755.727741616905	1154.40766114795	1482.75564358203	1460.42712394025
1043.3632488178	0.651034833975048	0.116981016042215	-5.56530329451153	2.61696839091177e-08	1.8991041873928e-06	ENSG00000100242	SUN2	25777	Sad1 and UNC84 domain containing 2 [Source:HGNC Symbol;Acc:HGNC:14210]	808.920024604073	835.446163132786	791.212419840034	1285.85990338483	1259.60825959741	1279.13272234766
514.439987798056	0.651665787633576	0.142679273703102	-4.5673472447695	4.93935385568536e-06	0.000148323904280431	ENSG00000130733	YIPF2	78992	Yip1 domain family member 2 [Source:HGNC Symbol;Acc:HGNC:28476]	374.562689216949	387.885718597365	432.529456179218	506.041714475812	686.08033409307	699.540014225924
830.244593889207	0.651763587288389	0.141263268619055	-4.61382207604158	3.95330881774177e-06	0.000125646019787256	ENSG00000160957	RECQL4	9401	RecQ like helicase 4 [Source:HGNC Symbol;Acc:HGNC:9949]	648.715500902848	637.524988771567	640.642298731082	815.399246958096	1044.29060838417	1194.89491958747
3945.51419444766	0.652057019124843	0.155182877698278	-4.20186188577219	2.64728636059598e-05	0.000567158019910828	ENSG00000141522	ARHGDIA	396	Rho GDP dissociation inhibitor alpha [Source:HGNC Symbol;Acc:HGNC:678]	4024.29250733993	2700.28134869704	2583.66819278673	4231.18081966983	4864.22148422619	5269.44081396622
1663.01359972946	0.652339167994802	0.12566241580188	-5.19120346232467	2.08939149949191e-07	1.07750364180181e-05	ENSG00000135535	CD164	8763	CD164 molecule [Source:HGNC Symbol;Acc:HGNC:1632]	1407.99468717696	1241.23429951157	1188.25719779612	2658.69572644518	1814.54056976969	1667.35911767723
482.273023519371	0.653161023718847	0.185796692701787	-3.51546098168282	0.000438991261678182	0.00507353535963074	ENSG00000177700	POLR2L	5441	RNA polymerase II subunit L [Source:HGNC Symbol;Acc:HGNC:9199]	565.228636438829	342.135095378189	249.351792919283	609.819800452297	596.038407222082	531.064408705544
579.032020037436	0.655079162021709	0.166255981904836	-3.94018401332875	8.14191314210307e-05	0.00135911632739872	ENSG00000197774	EME2	197342	essential meiotic structure-specific endonuclease subunit 2 [Source:HGNC Symbol;Acc:HGNC:27289]	410.665117093281	513.202643067283	402.799050100381	473.425744597488	800.590175874652	873.509389491533
579.420570435654	0.655692435538389	0.140064312701848	-4.68136688703957	2.84968409618289e-06	9.64673786638002e-05	ENSG00000103168	TAF1C	9013	TATA-box binding protein associated factor, RNA polymerase I subunit C [Source:HGNC Symbol;Acc:HGNC:11534]	417.434322320093	486.349016395158	439.242773680892	563.366752443775	764.377661806973	805.752895967032
612.177671181961	0.655967448095383	0.156832404554419	-4.18260148442581	2.88192304204138e-05	0.000605303732175035	ENSG00000160948	VPS28	51160	VPS28 subunit of ESCRT-I [Source:HGNC Symbol;Acc:HGNC:18178]	539.280016402715	455.517074660495	429.652320107073	622.668515858909	834.845256749485	791.102843313086
228.864680893474	0.656006018642192	0.176857690101953	-3.70923095435672	0.000207889733422339	0.00280871313193458	ENSG00000184381	PLA2G6	8398	phospholipase A2 group VI [Source:HGNC Symbol;Acc:HGNC:9039]	111.691886242403	221.791064736442	200.440479692809	178.893652968988	301.444711698524	358.926290021678
1312.49201345081	0.656463982995437	0.129564076444403	-5.06671294243457	4.04743932889715e-07	1.8579892888979e-05	ENSG00000013810	TACC3	10460	transforming acidic coiled-coil containing protein 3 [Source:HGNC Symbol;Acc:HGNC:11524]	1006.35517705277	983.638399212292	1052.0727570479	1316.49914781598	1667.73308030612	1848.65351926982
1915.15648958935	0.656873332389909	0.133260606439155	-4.92923865455941	8.25506833448947e-07	3.48582484828146e-05	ENSG00000182979	MTA1	9112	metastasis associated 1 [Source:HGNC Symbol;Acc:HGNC:7410]	1380.91786626971	1492.86272721704	1529.67734502407	1687.13516916057	2613.17331245149	2787.17251741323
1055.98913266609	0.657733845463096	0.118980239233914	-5.52809314973724	3.23730159918238e-08	2.28530225613859e-06	ENSG00000104853	CLPTM1	1209	CLPTM1 regulator of GABA type A receptor forward trafficking [Source:HGNC Symbol;Acc:HGNC:2087]	926.252915202153	773.782279663462	762.441059118578	1374.81254850753	1205.7788467941	1292.86714671074
569.902470332046	0.658257069217357	0.157449544583439	-4.18074927405408	2.90550098611107e-05	0.000609200111603462	ENSG00000099814	CEP170B	283638	centrosomal protein 170B [Source:HGNC Symbol;Acc:HGNC:20362]	502.049387655248	436.620078113444	388.413369739653	605.866349557955	688.037767285918	798.427869640059
1175.70280809301	0.658337639486773	0.121767442759717	-5.40651609795129	6.42624540531707e-08	4.01441587974421e-06	ENSG00000008838	MED24	9862	mediator complex subunit 24 [Source:HGNC Symbol;Acc:HGNC:22963]	815.689229830885	964.741402665241	943.700631663749	1153.41929842436	1511.13842487832	1665.52786109549
221.984512949583	0.658749815041538	0.19103488019152	-3.44832218274021	0.000564080747813909	0.00617533385976221	ENSG00000185813	PCYT2	5833	phosphate cytidylyltransferase 2, ethanolamine [Source:HGNC Symbol;Acc:HGNC:8756]	224.511973355942	168.083811392192	129.471123246551	279.706650774716	255.445031666607	274.688487261488
285.071367797423	0.658958609785881	0.166778966644758	-3.95108941518671	7.77962494866112e-05	0.00131603022210568	ENSG00000203950	RTL8A	26071	retrotransposon Gag like 8A [Source:HGNC Symbol;Acc:HGNC:24514]	236.922182938431	229.747694861516	192.768116833754	428.949422036138	303.402144891372	318.638645223326
288.251678563704	0.659393744016447	0.166941831124458	-3.94984132841372	7.82030177409482e-05	0.00131603022210568	ENSG00000020129	NCDN	23154	neurochondrin [Source:HGNC Symbol;Acc:HGNC:17597]	240.306785551838	218.807328439539	211.949023981391	367.670933173832	304.380861487796	386.395138747827
227.844408034113	0.659518475190615	0.172417513766113	-3.82512461051527	0.000130705957569345	0.00194597727246055	ENSG00000269858	EGLN2	112398	egl-9 family hypoxia inducible factor 2 [Source:HGNC Symbol;Acc:HGNC:14660]	160.204523701225	171.067547689094	198.522388978045	250.055769067149	288.721395945015	298.494822824151
684.514274381055	0.659544033076338	0.147963495715541	-4.45747804136981	8.29295290104051e-06	0.000227896363282789	ENSG00000145391	SETD7	80854	SET domain containing 7, histone lysine methyltransferase [Source:HGNC Symbol;Acc:HGNC:30412]	480.613571103675	502.262276645306	606.116665865335	950.804940089319	777.100977560482	790.187215022215
477.535166095461	0.659654510143381	0.155036292162677	-4.25483930853569	2.09199199735194e-05	0.000463300647618949	ENSG00000079313	REXO1	57455	RNA exonuclease 1 homolog [Source:HGNC Symbol;Acc:HGNC:24616]	418.562523191229	337.162201550017	356.764872946052	532.727508012623	559.825893154402	660.167997718444
312.164761059619	0.659833171162181	0.168654046240984	-3.91234711451493	9.14034038660468e-05	0.00147892904065771	ENSG00000115539	PDCL3	79031	phosducin like 3 [Source:HGNC Symbol;Acc:HGNC:28860]	314.768043046773	215.823592142636	202.358570407572	411.158893011597	398.337654744479	330.541813004658
1084.44553899376	0.660914585724244	0.148505900444031	-4.45042643927356	8.56999453375355e-06	0.000231829829809284	ENSG00000105063	PPP6R1	22870	protein phosphatase 6 regulatory subunit 1 [Source:HGNC Symbol;Acc:HGNC:29195]	934.150321300101	760.852755710216	819.024735204108	1089.1757213913	1378.03296776468	1525.43673259213
517.170311432644	0.66253877388826	0.162564685278393	-4.07553936301514	4.59078154768541e-05	0.000880311417348093	ENSG00000131653	TRAF7	84231	TNF receptor associated factor 7 [Source:HGNC Symbol;Acc:HGNC:20456]	461.434156294374	358.048355628337	381.70005223798	529.762419841866	660.633702586052	711.443182007255
597.100934957004	0.662682672169667	0.137374798517325	-4.82390277781621	1.40776056962078e-06	5.50343559459168e-05	ENSG00000160613	PCSK7	9159	proprotein convertase subtilisin/kexin type 7 [Source:HGNC Symbol;Acc:HGNC:8748]	421.947125804635	529.115903317431	435.406592251364	654.296123013648	780.037127349753	761.802738005194
702.174162002016	0.662843348941262	0.151786163104219	-4.36695503322093	1.2599065297927e-05	0.000312885394150773	ENSG00000177732	SOX12	6666	SRY-box transcription factor 12 [Source:HGNC Symbol;Acc:HGNC:11198]	599.074662572891	547.018321098848	481.440769405693	718.53970004671	965.993280670271	900.978238217682
274.405621928861	0.663188565268249	0.192609744107048	-3.44317245393184	0.000574932566695875	0.00626020465030306	ENSG00000103245	CIAO3	64428	cytosolic iron-sulfur assembly component 3 [Source:HGNC Symbol;Acc:HGNC:14179]	194.050549835287	189.964544236145	241.679430060228	217.439799188826	373.869739833884	429.429668418793
375.184607435009	0.66470421636999	0.168298305082502	-3.9495597774686	7.82950565342187e-05	0.00131603022210568	ENSG00000167775	CD320	51293	CD320 molecule [Source:HGNC Symbol;Acc:HGNC:16692]	331.691056113804	264.557951658716	274.286972211212	386.449824921958	493.273164597585	500.84867510678
931.326929571569	0.664958435522204	0.170955414473807	-3.88965998865211	0.000100384770727135	0.00158406645370072	ENSG00000146109	ABT1	29777	activator of basal transcription 1 [Source:HGNC Symbol;Acc:HGNC:17369]	859.689063805166	589.785208021122	711.611655177339	919.177332934581	1360.41606902905	1147.28224846215
215.883357627013	0.665430919461799	0.179927849356941	-3.69832086494691	0.000217030433719806	0.00290238377239837	ENSG00000186868	MAPT	4137	microtubule associated protein tau [Source:HGNC Symbol;Acc:HGNC:6893]	145.537912376465	158.138023735849	195.645252905899	211.509622847312	288.721395945015	295.747937951536
566.739043604981	0.6671694640057	0.142250120939605	-4.69011526738144	2.73051185042698e-06	9.32142904657029e-05	ENSG00000105705	SUGP1	57794	SURP and G-patch domain containing 1 [Source:HGNC Symbol;Acc:HGNC:18643]	376.81909095922	443.582129472884	489.113132264748	551.506399760748	699.782366443003	839.631142729283
477.699370145157	0.668061531979687	0.191608732393506	-3.48659230523843	0.000489216524972654	0.00554094865994729	ENSG00000105357	MYH14	79784	myosin heavy chain 14 [Source:HGNC Symbol;Acc:HGNC:23212]	370.049885732407	337.162201550017	371.150553306779	354.82221776722	696.846216653732	736.165145860789
144.411418080877	0.669085957185491	0.201436427565925	-3.32157378519094	0.000895113118078532	0.00868330363589591	ENSG00000025434	NR1H3	10062	nuclear receptor subfamily 1 group H member 3 [Source:HGNC Symbol;Acc:HGNC:7966]	86.8714670774249	126.311503235552	121.798760387496	142.324232196322	184.977436724095	204.185108864373
440.831010747929	0.669378694019311	0.155277337832281	-4.31085890165327	1.62621652049881e-05	0.000379002269460097	ENSG00000112659	CUL9	23113	cullin 9 [Source:HGNC Symbol;Acc:HGNC:15982]	309.127038691096	334.178465253114	368.273417234634	396.333452157814	583.315091468573	653.758599682342
379.981449665196	0.67025609872968	0.146664631533123	-4.56999135867539	4.87744325611307e-06	0.000148323904280431	ENSG00000161204	ABCF3	55324	ATP binding cassette subfamily F member 3 [Source:HGNC Symbol;Acc:HGNC:72]	296.716829108607	293.400735862109	289.631697929321	440.809774719165	464.890383301296	494.439277070679
274.517023241496	0.671759869755257	0.190614625541356	-3.52417799970712	0.000424798777074165	0.00495013113400174	ENSG00000076944	STXBP2	6813	syntaxin binding protein 2 [Source:HGNC Symbol;Acc:HGNC:11445]	219.999169871401	197.92117436122	210.030933266627	239.183779107708	367.018723658918	412.948359183104
285.199751791617	0.673175200365502	0.183141043769054	-3.67572001617723	0.00023717953218148	0.00312117302098648	ENSG00000129925	PGAP6	58986	post-glycosylphosphatidylinositol attachment to proteins 6 [Source:HGNC Symbol;Acc:HGNC:17205]	289.947623881795	207.866962017562	169.751028256589	350.868766872878	321.019043627	371.745086093881
407.301710769117	0.673593542367621	0.151833337789774	-4.43640080744498	9.14754569067838e-06	0.000244722088797641	ENSG00000100023	PPIL2	23759	peptidylprolyl isomerase like 2 [Source:HGNC Symbol;Acc:HGNC:9261]	329.434654371533	316.276047471698	295.385970073613	446.739951060678	501.102897368976	554.870744268206
708.636943336185	0.673768619321873	0.129232328433822	-5.21362284102851	1.85187798911892e-07	9.63214993567905e-06	ENSG00000110987	BCL7A	605	BAF chromatin remodeling complex subunit BCL7A [Source:HGNC Symbol;Acc:HGNC:1004]	584.408051248131	546.023742333214	509.253084769767	884.584637609086	820.164507803128	907.387636253783
184.375707105938	0.673935251079396	0.187833268058644	-3.5879440210186	0.000333295823814902	0.00409656398459716	ENSG00000120688	WBP4	11193	WW domain binding protein 4 [Source:HGNC Symbol;Acc:HGNC:12739]	126.358497567163	155.154287438946	144.815848964661	238.195416384123	219.232517598927	222.497674681806
675.984606361855	0.675427634311048	0.158805316515733	-4.25318024062583	2.10755805009008e-05	0.000464390836528031	ENSG00000105379	ETFB	2109	electron transfer flavoprotein subunit beta [Source:HGNC Symbol;Acc:HGNC:3482]	644.202697418306	467.452019848107	459.382726185911	739.295317242007	915.100017656235	830.474859820566
598.003275749338	0.675611568631742	0.130396184765235	-5.18122190344842	2.2043705662125e-07	1.12720535408984e-05	ENSG00000085998	POMGNT1	55624	protein O-linked mannose N-acetylglucosaminyltransferase 1 (beta 1,2-) [Source:HGNC Symbol;Acc:HGNC:19139]	481.741771974811	454.522495894861	444.997045825183	778.82982618543	689.016483882342	738.912030733404
190.306084878585	0.675646385347602	0.20577643163165	-3.28340024166151	0.00102562937091369	0.00962043525240171	ENSG00000008382	MPND	84954	MPN domain containing [Source:HGNC Symbol;Acc:HGNC:25934]	161.33272457236	131.284397063724	144.815848964661	180.870378416159	280.891663173625	242.641497080981
1082.86060710218	0.675672959590266	0.124002012748515	-5.44888703508854	5.06859920508512e-08	3.32034344683387e-06	ENSG00000160285	LSS	4047	lanosterol synthase [Source:HGNC Symbol;Acc:HGNC:6708]	946.56053088259	751.901546819508	809.434281630289	1326.38277505184	1310.50152261144	1352.38298561739
343.09981708027	0.675673627214957	0.173473096107685	-3.89497646825608	9.82082636123168e-05	0.00156397627689575	ENSG00000002822	MAD1L1	8379	mitotic arrest deficient 1 like 1 [Source:HGNC Symbol;Acc:HGNC:6762]	229.024776840484	250.633848939836	304.017378290049	294.5320916285	436.507602005006	543.883204777747
147.087496746179	0.67588133411224	0.205289755444499	-3.29232860475089	0.000993614409084998	0.00940723192099591	ENSG00000108515	ENO3	2027	enolase 3 [Source:HGNC Symbol;Acc:HGNC:3354]	63.1792487835817	139.241027188798	132.348259318697	84.9991942283591	232.93454994886	229.822701008779
732.255632551833	0.677210831907988	0.127971093953446	-5.291904687119	1.21048978790679e-07	6.82322127425227e-06	ENSG00000071564	TCF3	6929	transcription factor 3 [Source:HGNC Symbol;Acc:HGNC:11633]	584.408051248131	559.947845052094	546.65585370766	880.631186714743	863.228038045774	958.662820542594
1638.78721236358	0.677460336825854	0.115320849353343	-5.87456943496935	4.23943760871716e-09	3.86298829925137e-07	ENSG00000116478	HDAC1	3065	histone deacetylase 1 [Source:HGNC Symbol;Acc:HGNC:4852]	1291.78999745002	1180.56499480788	1308.13786746886	2146.72383562786	2036.70923715789	1868.79734166899
898.193681050371	0.677860085589477	0.139667094576034	-4.85339863084539	1.21363390513292e-06	4.90006592507398e-05	ENSG00000105669	COPE	11316	COPI coat complex subunit epsilon [Source:HGNC Symbol;Acc:HGNC:2234]	745.740775820491	622.606307287053	702.021201603521	962.665292772346	1125.52408588735	1230.60442293147
282.511383845422	0.67793464365007	0.190976332960109	-3.54983590449229	0.000385471346928077	0.00459759756185954	ENSG00000105662	CRTC1	23373	CREB regulated transcription coactivator 1 [Source:HGNC Symbol;Acc:HGNC:16062]	224.511973355942	204.883225720659	213.867114696155	240.172141831294	389.529205376665	422.10464209182
174.687937094489	0.678295572988302	0.196473727520744	-3.45234745402123	0.000555731608841332	0.00612264669777101	ENSG00000107175	CREB3	10488	cAMP responsive element binding protein 3 [Source:HGNC Symbol;Acc:HGNC:2347]	188.40954547961	104.430770391598	116.044488243205	246.102318172807	189.871019706213	203.269480573501
523.432814104492	0.679079228662754	0.142218727543247	-4.77489315502596	1.79802690269912e-06	6.76717019683559e-05	ENSG00000134815	DHX34	9704	DExH-box helicase 34 [Source:HGNC Symbol;Acc:HGNC:16719]	407.280514479875	416.728502800759	383.618142952744	623.656878582495	596.038407222082	713.274438588998
544.416841500235	0.680155531289925	0.177609892496567	-3.82949126160342	0.000128408442521508	0.0019212122406397	ENSG00000178605	GTPBP6	8225	GTP binding protein 6 (putative) [Source:HGNC Symbol;Acc:HGNC:30189]	471.587964134592	343.129674143823	433.4885015366	511.971890817326	726.207714546445	780.115303822627
353.370961136337	0.680991188840155	0.15875624183211	-4.28953961734825	1.79043874441299e-05	0.000407098070235291	ENSG00000124587	PEX6	5190	peroxisomal biogenesis factor 6 [Source:HGNC Symbol;Acc:HGNC:8859]	283.178418654982	292.406157096475	238.802293988083	399.298540328571	441.401184987125	465.139171762787
231.813341256911	0.68120226585026	0.173337506432317	-3.92991845718196	8.49746738786404e-05	0.00139919575099897	ENSG00000143367	TUFT1	7286	tuftelin 1 [Source:HGNC Symbol;Acc:HGNC:12422]	164.717327185767	173.056705220363	194.686207548517	233.253602766195	309.274444469915	315.891760350712
197.742261035477	0.681401063174531	0.189909440644192	-3.58803154210316	0.000333183989829258	0.00409656398459716	ENSG00000006025	OSBPL7	114881	oxysterol binding protein like 7 [Source:HGNC Symbol;Acc:HGNC:16387]	126.358497567163	162.116338798386	162.078665397534	163.079849391619	264.253481034421	308.566734023739
299.666504321087	0.682157855014415	0.170233233704036	-4.00719554091537	6.14439908607806e-05	0.00110490980376191	ENSG00000111271	ACAD10	80724	acyl-CoA dehydrogenase family member 10 [Source:HGNC Symbol;Acc:HGNC:21597]	195.178750706422	241.682640049127	251.269883634047	288.601915286987	354.295407905409	466.97042834453
381.987667157943	0.682377469410896	0.146644102651276	-4.65328954300748	3.26681013965076e-06	0.000106140675824202	ENSG00000171853	TRAPPC12	51112	trafficking protein particle complex 12 [Source:HGNC Symbol;Acc:HGNC:24284]	296.716829108607	298.373629690281	284.836471142412	462.553754638047	496.209314386857	453.236003981456
343.742695857878	0.683071863543303	0.153604049497353	-4.44696520553045	8.70919379263114e-06	0.000234028203044117	ENSG00000157881	PANK4	55229	pantothenate kinase 4 (inactive) [Source:HGNC Symbol;Acc:HGNC:19366]	218.870969000265	271.520003018156	297.304060788376	317.264434270968	493.273164597585	464.223543471915
1265.58089116334	0.683171546660607	0.1577295734046	-4.33128380375549	1.48242459510185e-05	0.000351575414247344	ENSG00000184840	TMED9	54732	transmembrane p24 trafficking protein 9 [Source:HGNC Symbol;Acc:HGNC:24878]	1142.86748246015	950.817299946361	819.98378056149	1273.9995507018	1656.96719774546	1748.85003556481
4677.04113595535	0.68343204924746	0.119875267656276	-5.70119310354409	1.18971770509033e-08	9.67663682415418e-07	ENSG00000167615	LENG8	114823	leukocyte receptor cluster member 8 [Source:HGNC Symbol;Acc:HGNC:15500]	2610.65681580729	3929.580703021	4053.88472565312	3544.26872677786	6489.86975088609	7433.98609358675
1074.86475905892	0.684100824429663	0.125803360976351	-5.43785809155181	5.39248957934516e-08	3.49473696321305e-06	ENSG00000170037	CNTROB	116840	centrobin, centriole duplication and spindle assembly protein [Source:HGNC Symbol;Acc:HGNC:29616]	691.587134005993	865.283526101814	893.830273079893	946.851489194977	1503.30869210693	1548.32743986392
158.002872052568	0.684911172015984	0.198537341476416	-3.44978514833868	0.000561032871945174	0.00617448701337284	ENSG00000137103	TMEM8B	51754	transmembrane protein 8B [Source:HGNC Symbol;Acc:HGNC:21427]	104.922681015591	140.235605954432	118.921624315351	178.893652968988	189.871019706213	215.172648354833
527.164377865724	0.685828914339916	0.150050636397886	-4.57064982064667	4.86214167890667e-06	0.000148323904280431	ENSG00000138495	COX17	10063	cytochrome c oxidase copper chaperone COX17 [Source:HGNC Symbol;Acc:HGNC:2264]	427.588130160312	362.026670690874	416.225685103727	785.748365250529	643.995520446848	527.401895542058
1998.21376643301	0.685916908590889	0.153149425811955	-4.47874293327808	7.50838881136622e-06	0.000208224631590268	ENSG00000203879	GDI1	2664	GDP dissociation inhibitor 1 [Source:HGNC Symbol;Acc:HGNC:4226]	1617.84004920815	1489.87899092014	1432.8137639285	1780.04126517761	2799.12946577201	2869.57906359168
3686.30429620654	0.686022271254913	0.106201134536973	-6.45965105971707	1.04944682487493e-10	1.60990456590624e-08	ENSG00000185624	P4HB	5034	prolyl 4-hydroxylase subunit beta [Source:HGNC Symbol;Acc:HGNC:8548]	2894.96343533341	2729.12413290044	2853.15993821103	4368.56323824822	4494.266610778	4777.74842176815
446.957243433337	0.687658792171693	0.143739521256209	-4.78406207396486	1.71787593335336e-06	6.48565060321165e-05	ENSG00000117298	ECE1	1889	endothelin converting enzyme 1 [Source:HGNC Symbol;Acc:HGNC:3146]	337.332060469481	356.059198097068	333.747784368887	520.867155329596	528.506962068842	605.230300266146
2943.317813937	0.68883782542316	0.103928242166952	-6.62801382050317	3.40233622881211e-11	6.15416608313044e-09	ENSG00000089597	GANAB	23193	glucosidase II alpha subunit [Source:HGNC Symbol;Acc:HGNC:4138]	1868.3006426002	2468.54449630426	2416.79430060229	2947.29764173217	4010.78061214465	3948.18919023846
621.474677813348	0.689789473544074	0.142403286202543	-4.8439154175345	1.27305143486733e-06	5.0906980136499e-05	ENSG00000196700	ZNF512B	57473	zinc finger protein 512B [Source:HGNC Symbol;Acc:HGNC:29212]	482.869972845946	482.370701332621	460.341771543292	689.877181062728	725.228997950021	888.159442145479
1223.50706389393	0.690085429565605	0.135505077833996	-5.09269055150102	3.53017621951541e-07	1.65822502342276e-05	ENSG00000128159	TUBGCP6	85378	tubulin gamma complex associated protein 6 [Source:HGNC Symbol;Acc:HGNC:18127]	812.304627217479	958.773930071436	996.448126319752	1030.86232069975	1705.90302756665	1836.75035148849
2423.89032269967	0.691864774314996	0.10862618706006	-6.36922636281492	1.89984042092033e-10	2.64645586909581e-08	ENSG00000160299	PCNT	5116	pericentrin [Source:HGNC Symbol;Acc:HGNC:16068]	1613.3272457236	1962.30390459641	1995.77338871165	2796.07814502358	3010.53225059955	3165.32700154322
1108.00511929398	0.692496213738885	0.15382493465992	-4.50184630515119	6.73656906534188e-06	0.000189421068452154	ENSG00000172009	THOP1	7064	thimet oligopeptidase 1 [Source:HGNC Symbol;Acc:HGNC:11793]	794.253413279313	802.625063866855	898.625499866802	920.165695658166	1522.8830240354	1709.47801905733
2133.08111869251	0.692898871404241	0.108114724204643	-6.40892234153693	1.46551814079076e-10	2.19266843805472e-08	ENSG00000112473	SLC39A7	7922	solute carrier family 39 member 7 [Source:HGNC Symbol;Acc:HGNC:4927]	1629.1220579195	1655.97364478106	1606.40097361461	2645.84701103857	2541.72700091256	2719.41602388873
513.651567129441	0.693450997889117	0.134233001823518	-5.16602466210828	2.39125253263237e-07	1.20247259099468e-05	ENSG00000184014	DENND5A	23258	DENN domain containing 5A [Source:HGNC Symbol;Acc:HGNC:19344]	354.255073536512	414.73934526949	407.59427688729	553.48312520792	673.357018339561	678.480563535876
355.227398172461	0.693900914816478	0.149995113724635	-4.62615679661644	3.72513331716498e-06	0.000119747720611996	ENSG00000090013	BLVRB	645	biliverdin reductase B [Source:HGNC Symbol;Acc:HGNC:1063]	276.40921342817	284.449526971401	253.187974348811	459.58866646729	422.805569655073	434.923438164023
410.95887659169	0.694320922539635	0.171279586592183	-4.05372838850208	5.04077396451436e-05	0.000948589125402942	ENSG00000141295	SCRN2	90507	secernin 2 [Source:HGNC Symbol;Acc:HGNC:30381]	304.614235206555	287.433263268304	339.502056513178	370.636021344589	636.165787675457	527.401895542058
688.669913873268	0.69549520057548	0.130800102909456	-5.31723741117331	1.05354566602225e-07	6.16807725919016e-06	ENSG00000167280	ENGASE	64772	endo-beta-N-acetylglucosaminidase [Source:HGNC Symbol;Acc:HGNC:24622]	427.588130160312	583.817735427316	559.123443353624	637.493956712693	913.142584463387	1010.85363312228
290.44601477257	0.696469357010353	0.182668418134579	-3.81275189287092	0.000137428051784609	0.00203605202882356	ENSG00000166925	TSC22D4	81628	TSC22 domain family member 4 [Source:HGNC Symbol;Acc:HGNC:21696]	240.306785551838	214.829013377002	209.071887909245	306.392444311527	329.827492994814	442.248464490996
150.748389968167	0.696585343291559	0.204751956802018	-3.4020937048485	0.000668717050397823	0.00695637934229289	ENSG00000162066	AMDHD2	51005	amidohydrolase domain containing 2 [Source:HGNC Symbol;Acc:HGNC:24262]	131.99950192284	118.354873110478	95.9045357381859	184.823829310502	182.041286934823	191.36631279217
435.250114633861	0.698410189525796	0.142003181929716	-4.91827140797077	8.7311799092546e-07	3.66135533980126e-05	ENSG00000137171	KLC4	89953	kinesin light chain 4 [Source:HGNC Symbol;Acc:HGNC:21624]	300.101431722013	335.173044018749	358.682963660815	456.623578296534	566.676909329369	594.242760775686
449.712229092796	0.699675858953202	0.193979054630967	-3.60696602158563	0.000309798210046716	0.00387056134799603	ENSG00000167702	KIFC2	90990	kinesin family member C2 [Source:HGNC Symbol;Acc:HGNC:29530]	313.639842175638	347.10798920636	330.870648296741	305.404081587941	658.676269393204	742.57454389689
680.819794113862	0.699773847074331	0.132641043432939	-5.27569618696589	1.32253037792227e-07	7.28533893183635e-06	ENSG00000204231	RXRB	6257	retinoid X receptor beta [Source:HGNC Symbol;Acc:HGNC:10478]	544.921020758392	493.311067754598	517.884492986204	772.899649843916	862.249321449351	893.653211890709
1944.5882543403	0.700031980274307	0.150279481788352	-4.65820065350109	3.18985221343399e-06	0.000104480591823261	ENSG00000188157	AGRN	375790	agrin [Source:HGNC Symbol;Acc:HGNC:329]	1495.99435512552	1440.15005263842	1444.32230821708	1698.00715912001	2685.59834058685	2903.45731035393
1253.27207370555	0.700748987422332	0.121749059346692	-5.75568296940088	8.6292199131177e-09	7.11411674333832e-07	ENSG00000140553	UNC45A	55898	unc-45 myosin chaperone A [Source:HGNC Symbol;Acc:HGNC:30594]	914.9709064908	992.589608103001	945.618722378513	1292.77844244993	1669.69051349897	1703.9842493121
560.974028876795	0.701070029854555	0.166161469711673	-4.219209369483	2.45160528105491e-05	0.000532455276005456	ENSG00000095906	NUBP2	10101	nucleotide binding protein 2 [Source:HGNC Symbol;Acc:HGNC:8042]	487.382776330488	376.945352175388	414.307594388963	556.448213378676	735.994880510683	794.765356476573
778.288566227839	0.701142469819275	0.134092177197886	-5.22880964774379	1.70604906425791e-07	9.1484993848414e-06	ENSG00000103226	NOMO3	408050	NODAL modulator 3 [Source:HGNC Symbol;Acc:HGNC:25242]	610.356671284245	593.763523083659	570.631987642206	838.131589600564	1070.71595648762	986.131669268743
296.961781548275	0.702207025870575	0.186952867657771	-3.75606448121464	0.000172606238863186	0.00243517463187771	ENSG00000105298	CACTIN	58509	cactin, spliceosome C complex subunit [Source:HGNC Symbol;Acc:HGNC:29938]	225.640174227078	195.932016829951	248.392747561902	260.927759026591	415.954553480107	434.923438164023
245.959095965413	0.702812947200288	0.189085648256777	-3.71690265062251	0.000201680108531409	0.00275553690562812	ENSG00000183048	SLC25A10	1468	solute carrier family 25 member 10 [Source:HGNC Symbol;Acc:HGNC:10980]	283.178418654982	150.181393610775	142.897758249897	334.066600571923	291.657545734287	273.772858970617
614.791655934852	0.703656241964614	0.14271380483122	-4.9305408316791	8.20022739004843e-07	3.47477467622367e-05	ENSG00000172922	RNASEH2C	84153	ribonuclease H2 subunit C [Source:HGNC Symbol;Acc:HGNC:24116]	503.177588526383	475.408649973181	423.898047962782	676.04010293253	818.207074610281	792.018471603958
724.102661247908	0.705028616514088	0.156458739085548	-4.50616322638646	6.60103172364183e-06	0.000186910989389755	ENSG00000170638	TRABD	80305	TraB domain containing [Source:HGNC Symbol;Acc:HGNC:28805]	570.869640794506	550.996636161385	515.007356914058	674.063377485359	966.971997266695	1066.70695886545
435.757034166269	0.70514798832557	0.160928181389004	-4.38175577601941	1.17726730872199e-05	0.000297856002388347	ENSG00000239779	WBP1	23559	WW domain binding protein 1 [Source:HGNC Symbol;Acc:HGNC:12737]	241.434986422973	316.276047471698	424.857093320164	339.996776913436	625.399905114796	666.577395754545
1932.76736514028	0.705411712740456	0.156234077326585	-4.51509507279832	6.32883665126922e-06	0.000180045003231764	ENSG00000182087	TMEM259	91304	transmembrane protein 259 [Source:HGNC Symbol;Acc:HGNC:17039]	1534.35318474413	1468.99283684182	1346.49968176413	1708.87914907945	2616.10946224077	2921.76987617136
1759.42004435343	0.706277708070991	0.131841683931015	-5.35701370774774	8.46087037581201e-08	5.05109793519536e-06	ENSG00000108819	PPP1R9B	84687	protein phosphatase 1 regulatory subunit 9B [Source:HGNC Symbol;Acc:HGNC:9298]	1288.40539483661	1371.52411780966	1313.89213961315	1655.50756200583	2545.64186729825	2381.5491845571
265.401422136059	0.706637912695796	0.174440014358774	-4.05089345637429	5.10224372573475e-05	0.000955770208010255	ENSG00000183087	GAS6	2621	growth arrest specific 6 [Source:HGNC Symbol;Acc:HGNC:4168]	175.999335897121	203.888646955025	221.539477555209	248.079043619978	331.784926187662	411.117102601361
1558.18735889398	0.706776439506427	0.113893989810543	-6.20556396946067	5.45010960360003e-10	6.73978349857437e-08	ENSG00000085733	CTTN	2017	cortactin [Source:HGNC Symbol;Acc:HGNC:3338]	1140.61108071788	1178.57583727661	1228.53710280616	1741.49511895778	1960.36934263683	2099.53567096864
343.302091915359	0.707169092213998	0.192955704190136	-3.66492970592443	0.000247406525891012	0.00323094793887195	ENSG00000197982	C1orf122	127687	chromosome 1 open reading frame 122 [Source:HGNC Symbol;Acc:HGNC:24789]	324.921850886992	209.856119548831	250.310838276665	345.92695325495	488.379581615466	440.417207909253
554.453969791418	0.70761175700878	0.136859905807587	-5.17033643150113	2.3367292680343e-07	1.17995091663782e-05	ENSG00000089094	KDM2B	84678	lysine demethylase 2B [Source:HGNC Symbol;Acc:HGNC:13610]	419.690724062364	439.603814410347	403.758095457763	649.35430939572	747.739479667768	666.577395754545
348.69294431142	0.708882967454689	0.152081439539733	-4.66120632208695	3.14361390047288e-06	0.00010400116268637	ENSG00000100106	TRIOBP	11078	TRIO and F-actin binding protein [Source:HGNC Symbol;Acc:HGNC:17009]	269.640008201358	271.520003018156	253.187974348811	433.891235654065	405.188670919445	458.729773726685
184.417139453221	0.709111950125562	0.182733670696629	-3.88057629128907	0.000104209249577699	0.00162972399484335	ENSG00000110921	MVK	4598	mevalonate kinase [Source:HGNC Symbol;Acc:HGNC:7530]	138.768707149653	140.235605954432	140.979667535133	221.393250083168	227.062250370317	238.063355626623
3045.93845345834	0.709511633041097	0.126465336339734	-5.61032495999598	2.01947042849031e-08	1.52962263267963e-06	ENSG00000100345	MYH9	4627	myosin heavy chain 9 [Source:HGNC Symbol;Acc:HGNC:7579]	2249.63253704396	2216.91606859879	2411.99907381538	2939.39073994349	4190.86446588663	4266.82783546179
693.159271237626	0.710651808958892	0.132710805544856	-5.35489032743978	8.56083265322013e-08	5.08572210413602e-06	ENSG00000136819	C9orf78	51759	chromosome 9 open reading frame 78 [Source:HGNC Symbol;Acc:HGNC:24932]	568.613239052235	476.403228738815	524.597810487877	1040.74594793561	799.611459278229	748.983941932991
1617.46004440174	0.710770929314157	0.11780973004254	-6.03321074632381	1.60733571605758e-09	1.67925013300878e-07	ENSG00000143420	ENSA	2029	endosulfine alpha [Source:HGNC Symbol;Acc:HGNC:3360]	1208.303132986	1254.16382346481	1216.0695131602	2122.01476753822	2087.60250017192	1816.60652908931
770.665429417861	0.713662366151815	0.153049098906814	-4.662963527713	3.11688009774724e-06	0.000103773268968678	ENSG00000130706	ADRM1	11047	adhesion regulating molecule 1 [Source:HGNC Symbol;Acc:HGNC:15759]	758.150985402981	490.327331457695	522.679719773113	919.177332934581	920.972317234778	1012.68488970402
1344.08960667402	0.71379683095006	0.118035486886124	-6.04730704113333	1.47286902906947e-09	1.56576313713096e-07	ENSG00000160058	BSDC1	55108	BSD domain containing 1 [Source:HGNC Symbol;Acc:HGNC:25501]	886.765884712415	1105.97158738531	1046.31848490361	1304.63879513295	1885.0081647122	1835.83472319761
338.394560049762	0.716014157522372	0.168311010669489	-4.25411358813836	2.09878748694449e-05	0.000463300647618949	ENSG00000142655	PEX14	5195	peroxisomal biogenesis factor 14 [Source:HGNC Symbol;Acc:HGNC:8856]	268.511807330222	265.55253042435	231.129931129028	340.985139637022	473.69883266911	450.489119108841
194.98599855125	0.716246778453112	0.190018747742577	-3.76934795625233	0.000163674577661006	0.0023459150024782	ENSG00000143434	SEMA6C	10500	semaphorin 6C [Source:HGNC Symbol;Acc:HGNC:10740]	137.640506278517	133.273554594992	169.751028256589	193.719093822772	268.168347420116	267.363460934515
630.221403026994	0.717212582352512	0.185599833027036	-3.86429540724875	0.000111410325533092	0.00171560576256104	ENSG00000176101	SSNA1	8636	SS nuclear autoantigen 1 [Source:HGNC Symbol;Acc:HGNC:11321]	619.382278253328	403.798978847513	416.225685103727	623.656878582495	903.355418499149	814.909178875749
288.667771378619	0.717773508248758	0.162240781556639	-4.42412506499285	9.6833915131872e-06	0.000257918729117177	ENSG00000173818	ENDOV	284131	endonuclease V [Source:HGNC Symbol;Acc:HGNC:26640]	166.973728928037	234.720588689688	255.106065063575	292.555366181329	366.040007062494	416.610872346591
472.457411536431	0.720031823682817	0.140188126780163	-5.13618264414034	2.80375183496613e-07	1.38124668650222e-05	ENSG00000065029	ZNF76	7629	zinc finger protein 76 [Source:HGNC Symbol;Acc:HGNC:13149]	254.973396876598	406.782715144416	401.840004742999	382.496374027616	676.293168128832	712.358810298126
529.967333771784	0.720480478008212	0.154601713728161	-4.66023603900696	3.15846971949415e-06	0.000104014930789537	ENSG00000169683	LRRC45	201255	leucine rich repeat containing 45 [Source:HGNC Symbol;Acc:HGNC:28302]	376.81909095922	390.869454894268	423.898047962782	503.076626305055	667.484718761018	817.656063748364
546.023173745099	0.723896121518601	0.152400415474059	-4.74996160126493	2.03455277380044e-06	7.51730032490473e-05	ENSG00000070047	PHRF1	57661	PHD and ring finger domains 1 [Source:HGNC Symbol;Acc:HGNC:24351]	430.972732773718	385.896561066096	415.266639746345	574.238742403217	670.42086855029	799.343497930931
640.509435284786	0.724016535388071	0.147164399793459	-4.91978043877601	8.66413477247874e-07	3.64585587873854e-05	ENSG00000185324	CDK10	8558	cyclin dependent kinase 10 [Source:HGNC Symbol;Acc:HGNC:1770]	354.255073536512	531.1050608487	554.328216566715	535.692596183379	806.462475453195	1061.21318912022
304.891260830909	0.725884643614021	0.160525212500564	-4.5219354162915	6.12767576817803e-06	0.000175974650792771	ENSG00000068078	FGFR3	2261	fibroblast growth factor receptor 3 [Source:HGNC Symbol;Acc:HGNC:3690]	223.383772484807	234.720588689688	230.170885771646	332.089875124752	376.805889623156	432.176553291408
302.746838881363	0.726057641843819	0.180819284782957	-4.01537724648855	5.93507837685538e-05	0.00107836903821755	ENSG00000099949	LZTR1	8216	leucine zipper like transcription regulator 1 [Source:HGNC Symbol;Acc:HGNC:6742]	252.716995134327	215.823592142636	212.908069338773	295.520454352086	410.082253901564	429.429668418793
366.472600887271	0.726735594721253	0.157318665968281	-4.61951282289528	3.84642109720418e-06	0.000122994135295561	ENSG00000181523	SGSH	6448	N-sulfoglucosamine sulfohydrolase [Source:HGNC Symbol;Acc:HGNC:10818]	241.434986422973	313.292311174795	272.368881496448	380.519648580445	448.252201162091	542.967576486875
548.66631040666	0.726892286250842	0.140356928750947	-5.17888423977031	2.23216921098829e-07	1.13662431378013e-05	ENSG00000177169	ULK1	8408	unc-51 like autophagy activating kinase 1 [Source:HGNC Symbol;Acc:HGNC:12558]	414.049719706687	410.761030206953	415.266639746345	674.063377485359	622.463755325524	755.393339969093
647.917255843956	0.727974662531259	0.144304359665713	-5.04471704262879	4.54193004254098e-07	2.06155993204323e-05	ENSG00000099381	SETD1A	9739	SET domain containing 1A, histone lysine methyltransferase [Source:HGNC Symbol;Acc:HGNC:29010]	527.998007691362	467.452019848107	466.096043687584	696.795720127827	830.93039036379	898.231353345067
502.405443755624	0.729142461493769	0.174591760845645	-4.17627073558411	2.9632711066793e-05	0.000619170388652525	ENSG00000204237	OXLD1	339229	oxidoreductase like domain containing 1 [Source:HGNC Symbol;Acc:HGNC:27901]	409.536916222146	336.167622784383	377.863870808452	459.58866646729	684.122900900223	747.152685351248
1108.07807935209	0.729680421319279	0.13958388813817	-5.22754044934605	1.71779825558526e-07	9.17092381473029e-06	ENSG00000213676	ATF6B	1388	activating transcription factor 6 beta [Source:HGNC Symbol;Acc:HGNC:2349]	923.996513459883	804.614221398124	771.072467335015	1200.86070915647	1385.86270053607	1562.061864227
463.000136454624	0.729776588007881	0.161416397236605	-4.52108088460288	6.1524672501904e-06	0.000176268913959947	ENSG00000117899	MESD	23184	mesoderm development LRP chaperone [Source:HGNC Symbol;Acc:HGNC:13520]	335.07565872721	358.048355628337	339.502056513178	748.190581754277	498.166747579704	499.017418525037
552.108434906939	0.729863354956811	0.153250441975551	-4.76255301810647	1.9115895133147e-06	7.10630469688984e-05	ENSG00000058453	CROCC	9696	ciliary rootlet coiled-coil, rootletin [Source:HGNC Symbol;Acc:HGNC:21299]	354.255073536512	411.755608972587	462.259862258056	463.542117361633	755.569212439159	865.268734873688
2009.37727446234	0.730312271879846	0.132531967012	-5.51046127470302	3.57894546594486e-08	2.4927149483785e-06	ENSG00000169718	DUS1L	64118	dihydrouridine synthase 1 like [Source:HGNC Symbol;Acc:HGNC:30086]	1462.14832899146	1459.04704918547	1569.9572500341	1904.57496834939	2714.95983847957	2945.57621173403
271.982623372433	0.73112630733201	0.195665326458418	-3.73661660226441	0.00018651297895132	0.00258325804789834	ENSG00000205356	TECPR1	25851	tectonin beta-propeller repeat containing 1 [Source:HGNC Symbol;Acc:HGNC:22214]	276.40921342817	166.094653860923	179.341481830408	303.42735614077	351.359258116137	355.263776858192
256.069191482252	0.731425650999543	0.18354988539146	-3.98488753855453	6.75120920841341e-05	0.00118089907383343	ENSG00000116809	ZBTB17	7709	zinc finger and BTB domain containing 17 [Source:HGNC Symbol;Acc:HGNC:12936]	157.948121958954	199.910331892488	209.071887909245	196.684181993529	355.274124501832	417.526500637462
196.873945859623	0.731542467773684	0.185685506214047	-3.93968534587943	8.15885480390002e-05	0.00136007099543967	ENSG00000213906	LTB4R2	56413	leukotriene B4 receptor 2 [Source:HGNC Symbol;Acc:HGNC:19260]	128.614899309434	163.11091756402	150.570121108952	190.754005652015	251.530165280912	296.663566242407
1230.83988756774	0.732536099079309	0.171996507707041	-4.25901728381035	2.05327595478875e-05	0.00045709850339804	ENSG00000140983	RHOT2	89941	ras homolog family member T2 [Source:HGNC Symbol;Acc:HGNC:21169]	1112.40605893949	795.663012507415	860.263685571528	1170.22146472532	1634.45671602771	1812.02838763495
261.688722009968	0.733505284219638	0.164635228146036	-4.45533615423423	8.37618457559934e-06	0.000229144426346926	ENSG00000160445	ZER1	10444	zyg-11 related cell cycle regulator [Source:HGNC Symbol;Acc:HGNC:30960]	230.152977711619	174.051283985997	187.013844689463	354.82221776722	321.019043627	303.072964278509
149.0646323331	0.734389293444232	0.221790966381887	-3.31117766167147	0.000929042045947732	0.00894996864454735	ENSG00000165915	SLC39A13	91252	solute carrier family 39 member 13 [Source:HGNC Symbol;Acc:HGNC:20859]	108.307283628997	141.230184720066	86.3140821643673	173.95183935106	184.977436724095	199.606967410015
1520.05978252382	0.734728857126326	0.119554483127062	-6.14555671948714	7.9683531939746e-10	9.28543003440175e-08	ENSG00000125844	RRBP1	6238	ribosome binding protein 1 [Source:HGNC Symbol;Acc:HGNC:10448]	936.406723042372	1207.41862148	1294.71123246551	1785.97144151913	1943.73116049763	1952.11951613831
259.998850411139	0.73473106504784	0.214100840197933	-3.43170565967229	0.000599798157452721	0.00643840023929984	ENSG00000174943	KCTD13	253980	potassium channel tetramerization domain containing 13 [Source:HGNC Symbol;Acc:HGNC:22234]	206.460759417776	168.083811392192	199.481434335427	206.567809229384	358.210274291104	421.189013800949
115.734952653626	0.734767358467512	0.218566256567783	-3.36176027354727	0.000774473293151376	0.00778908036489753	ENSG00000160781	PAQR6	79957	progestin and adipoQ receptor family member 6 [Source:HGNC Symbol;Acc:HGNC:30132]	85.7432662062895	91.5012464383528	83.4369460922217	141.335869472737	146.807489463567	145.584898248589
690.899832341128	0.734899037283	0.173018277816429	-4.24752255402012	2.16147411340809e-05	0.000475406620333804	ENSG00000167657	DAPK3	1613	death associated protein kinase 3 [Source:HGNC Symbol;Acc:HGNC:2676]	547.177422500663	475.408649973181	511.171175484531	599.936173216441	938.589215970405	1073.11635690155
158.603364941248	0.736304067896933	0.208728998121211	-3.52756001573559	0.000419408670083697	0.00490619080380727	ENSG00000261221	ZNF865	100507290	zinc finger protein 865 [Source:HGNC Symbol;Acc:HGNC:38705]	157.948121958954	105.425349157233	97.8226264529496	209.532897400141	170.296687777738	210.594506900474
984.193711214223	0.737739375597778	0.18122489590889	-4.07085004462451	4.68418964990911e-05	0.000896804018439944	ENSG00000129968	ABHD17A	81926	abhydrolase domain containing 17A [Source:HGNC Symbol;Acc:HGNC:28756]	903.688897779446	649.459933959178	654.068933734428	904.351892080797	1406.41574906097	1387.17686067052
341.64763941316	0.739647023676016	0.15424788556464	-4.79518419956594	1.62525420013149e-06	6.19385397842566e-05	ENSG00000112511	PHF1	5252	PHD finger protein 1 [Source:HGNC Symbol;Acc:HGNC:8919]	212.101763773453	280.471211908864	276.205062925975	365.694207726661	422.805569655073	492.608020488936
319.15139037155	0.739911235486072	0.156355119334801	-4.73224822208547	2.2204664252911e-06	8.05683611021044e-05	ENSG00000100162	CENPM	79019	centromere protein M [Source:HGNC Symbol;Acc:HGNC:18352]	269.640008201358	225.769379798979	223.457568269973	397.321814881399	402.252521130174	396.467049947415
912.19255673127	0.741474187824601	0.122375657080506	-6.0590006665853	1.36969825565471e-09	1.48208688931067e-07	ENSG00000104964	TLE5	166	TLE family member 5, transcriptional modulator [Source:HGNC Symbol;Acc:HGNC:307]	744.612574949356	650.454512724812	655.987024449192	1141.55894574133	1117.69435311596	1162.84792940697
123.24191861604	0.741901767334205	0.215384227433009	-3.44455012410302	0.000572010566773236	0.00624522167452689	ENSG00000177548	RABEP2	79874	rabaptin, RAB GTPase binding effector protein 2 [Source:HGNC Symbol;Acc:HGNC:24817]	87.9996679485603	91.5012464383528	96.8635810955678	134.417330407638	155.615938831381	173.053746974738
703.160204702656	0.742293565306986	0.152153191789758	-4.8785934529239	1.06845037232097e-06	4.37778423554926e-05	ENSG00000173457	PPP1R14B	26472	protein phosphatase 1 regulatory inhibitor subunit 14B [Source:HGNC Symbol;Acc:HGNC:9057]	570.869640794506	526.132167020528	475.686497261402	716.562974599539	930.759483199015	998.950465340946
129.665386094026	0.742662358035422	0.216389088769935	-3.43206934442532	0.000598994377531676	0.00643547239477516	ENSG00000133466	C1QTNF6	114904	C1q and TNF related 6 [Source:HGNC Symbol;Acc:HGNC:14343]	60.9228470413109	121.338609407381	112.208306813678	125.522065895367	170.296687777738	187.703799628684
1115.17683877738	0.742662675632419	0.120321040529358	-6.17234252932852	6.72855311307673e-10	7.99444462523303e-08	ENSG00000108773	KAT2A	2648	lysine acetyltransferase 2A [Source:HGNC Symbol;Acc:HGNC:4201]	703.997343588482	862.299789804911	927.396860588258	1093.12917228564	1495.47895933554	1608.75890706145
315.751905706821	0.743551331356688	0.170873471092802	-4.35147320763949	1.35225847919082e-05	0.000326454591818995	ENSG00000158062	UBXN11	91544	UBX domain protein 11 [Source:HGNC Symbol;Acc:HGNC:30600]	229.024776840484	222.785643502076	250.310838276665	294.5320916285	434.550168812159	463.307915181044
123.237825919568	0.745257910875526	0.217608153704777	-3.424770157678	0.00061531973777851	0.00656010137731059	ENSG00000170469	SPATA24	202051	spermatogenesis associated 24 [Source:HGNC Symbol;Acc:HGNC:27322]	57.5382444279048	117.360294344844	103.576898597241	109.708262317998	179.105137145552	172.138118683866
349.067496096836	0.745479682211737	0.150343691190594	-4.95850325549528	7.10383485377074e-07	3.07469194974456e-05	ENSG00000204160	ZDHHC18	84243	zinc finger DHHC-type palmitoyltransferase 18 [Source:HGNC Symbol;Acc:HGNC:20712]	278.665615170441	263.563372893081	239.761339345465	481.332646386173	407.146104112293	423.935898673564
188.449144646839	0.746592677771577	0.193393041169789	-3.86049401392942	0.000113158013091326	0.00173031713574196	ENSG00000198746	GPATCH3	63906	G-patch domain containing 3 [Source:HGNC Symbol;Acc:HGNC:25720]	144.40971150533	118.354873110478	159.201529325389	216.45143646524	250.551448684488	241.72586879011
1197.34219438337	0.750412626346406	0.138068109384344	-5.43509018623165	5.47687239773719e-08	3.53054343554133e-06	ENSG00000142156	COL6A1	1291	collagen type VI alpha 1 chain [Source:HGNC Symbol;Acc:HGNC:2211]	845.022452480405	877.218471289426	924.519724516112	1095.10589773281	1709.81789395234	1732.36872632912
497.462041759336	0.750976361233183	0.137294603999695	-5.46981701651474	4.50500445665735e-08	3.03311938945724e-06	ENSG00000162104	ADCY9	115	adenylate cyclase 9 [Source:HGNC Symbol;Acc:HGNC:240]	340.716663082887	387.885718597365	383.618142952744	563.366752443775	622.463755325524	686.721218153721
322.749876543404	0.751642403092793	0.161268160545682	-4.66082331781714	3.1494699815082e-06	0.00010400116268637	ENSG00000198373	WWP2	11060	WW domain containing E3 ubiquitin protein ligase 2 [Source:HGNC Symbol;Acc:HGNC:16804]	263.999003845681	211.845277080099	246.474656847138	379.531285856859	419.869419865802	414.779615764847
1623.20174834202	0.751956867024525	0.164603469607755	-4.56829293341396	4.91712507514861e-06	0.000148323904280431	ENSG00000141552	ANAPC11	51529	anaphase promoting complex subunit 11 [Source:HGNC Symbol;Acc:HGNC:14452]	1543.37879171321	1029.38902243147	1079.88507241197	1690.10025733133	2295.09041861377	2101.36692755039
136.167114782719	0.753784242721133	0.213556657510361	-3.52966866736319	0.000416080391706938	0.00487667143819766	ENSG00000129355	CDKN2D	1032	cyclin dependent kinase inhibitor 2D [Source:HGNC Symbol;Acc:HGNC:1790]	68.8202531392587	128.300660766821	107.413080026768	118.603526830268	215.317651213232	178.547516719967
116.557771381428	0.754277964649262	0.221556677104336	-3.40444699978081	0.000662981645967856	0.00691452200299867	ENSG00000160602	NEK8	284086	NIMA related kinase 8 [Source:HGNC Symbol;Acc:HGNC:13387]	72.2048557526648	86.5283526101814	101.658807882477	123.545340448196	148.764922656415	166.644348938636
484.471018027485	0.754832717002914	0.147302228492556	-5.12438083746343	2.98517069342042e-07	1.46466735358551e-05	ENSG00000213903	LTB4R	1241	leukotriene B4 receptor [Source:HGNC Symbol;Acc:HGNC:6713]	254.973396876598	397.831506253708	435.406592251364	474.414107321074	611.697872764863	732.502632697302
255.847085709621	0.755081455619463	0.171037784671289	-4.41470554047825	1.01147573397996e-05	0.000267070811435858	ENSG00000172366	MCRIP2	84331	MAPK regulated corepressor interacting protein 2 [Source:HGNC Symbol;Acc:HGNC:14142]	171.486532412579	214.829013377002	182.218617902553	252.032494514321	360.167707483951	354.34814856732
137.683212134818	0.755420801677497	0.212297571956638	-3.5583110758883	0.000373247112289846	0.00447859579588182	ENSG00000196218	RYR1	6261	ryanodine receptor 1 [Source:HGNC Symbol;Acc:HGNC:10483]	72.2048557526648	119.349451876112	111.249261456296	98.8362723585571	221.189950791774	203.269480573501
864.161965852319	0.76148596189339	0.124177642537777	-6.13223078109037	8.66552729073548e-10	1.00016690701356e-07	ENSG00000175390	EIF3F	8665	eukaryotic translation initiation factor 3 subunit F [Source:HGNC Symbol;Acc:HGNC:3275]	650.971902645119	677.308139396937	595.567166934135	1104.00116224508	1092.24772160894	1064.8757022837
2309.99120093539	0.762846689457126	0.113242958408604	-6.73637195793331	1.62390263282236e-11	3.17420580760873e-09	ENSG00000070814	TCOF1	6949	treacle ribosome biogenesis factor 1 [Source:HGNC Symbol;Acc:HGNC:11654]	1646.04507098653	1672.88148379684	1805.88240795004	2500.55769067149	3097.63802768127	3136.9425245262
1827.29652847492	0.764881792615566	0.118297194576969	-6.46576442789522	1.00787988046255e-10	1.56596106042637e-08	ENSG00000072778	ACADVL	37	acyl-CoA dehydrogenase very long chain [Source:HGNC Symbol;Acc:HGNC:92]	1229.73894953757	1352.62712126261	1481.72507715497	2140.79365928635	2193.30389258569	2565.5904710223
454.92551187117	0.766384795422265	0.178748164521649	-4.2875114129043	1.80685976796149e-05	0.000409418220946394	ENSG00000114353	GNAI2	2771	G protein subunit alpha i2 [Source:HGNC Symbol;Acc:HGNC:4385]	467.075160650051	313.292311174795	248.392747561902	553.48312520792	597.017123818506	550.292602813848
276.310561049178	0.766709365186395	0.204373164970504	-3.75151681629558	0.000175767961401996	0.00247402081792194	ENSG00000128228	SDF2L1	23753	stromal cell derived factor 2 like 1 [Source:HGNC Symbol;Acc:HGNC:10676]	295.588628237472	155.154287438946	176.464345758262	315.287708823797	359.188990887527	356.179405149063
263.947527665997	0.767460288252108	0.178851879271159	-4.29103843571335	1.77839527185055e-05	0.000405119780066857	ENSG00000006015	REX1BD	55049	required for excision 1-B domain containing [Source:HGNC Symbol;Acc:HGNC:26098]	230.152977711619	181.013335345437	177.423391115644	317.264434270968	302.423428294948	375.407599257367
436.068722204998	0.767854983687118	0.147050385711226	-5.22171349618227	1.77275092445116e-07	9.34085584931461e-06	ENSG00000274523	RCC1L	81554	RCC1 like [Source:HGNC Symbol;Acc:HGNC:14948]	337.332060469481	334.178465253114	296.345015430994	503.076626305055	568.634342522216	576.845823249125
631.39999521787	0.768589560896633	0.13904175089434	-5.52776094916049	3.24343582849936e-08	2.28530225613859e-06	ENSG00000015532	XYLT2	64132	xylosyltransferase 2 [Source:HGNC Symbol;Acc:HGNC:15517]	432.100933644854	509.224328004746	451.710363326856	625.633604029666	877.908786992131	891.821955308965
253.758998116561	0.768801349409942	0.196110140802998	-3.92025290615767	8.84560906280259e-05	0.00144279860339306	ENSG00000168101	NUDT16L1	84309	nudix hydrolase 16 like 1 [Source:HGNC Symbol;Acc:HGNC:28154]	253.845196005462	163.11091756402	154.406302538479	302.438993417185	291.657545734287	357.095033439935
155.595019188955	0.770885471361669	0.223879024909972	-3.44331261792687	0.000574634648933056	0.00626020465030306	ENSG00000160961	ZNF333	84449	zinc finger protein 333 [Source:HGNC Symbol;Acc:HGNC:15624]	89.1278688196956	138.246448423163	118.921624315351	213.486348294483	159.530805217076	214.257020063961
587.114635528704	0.77152751477099	0.186254204558724	-4.14233609705029	3.43786043547386e-05	0.000695549759891615	ENSG00000174307	PHLDA3	23612	pleckstrin homology like domain family A member 3 [Source:HGNC Symbol;Acc:HGNC:8934]	605.843867799703	370.977879581582	347.174419372233	634.528868541936	771.228677981939	792.93409989483
877.396918846295	0.772037798514179	0.132304385859734	-5.83531523537457	5.36889621993595e-09	4.61458533967403e-07	ENSG00000063245	EPN1	29924	epsin 1 [Source:HGNC Symbol;Acc:HGNC:21604]	687.074330521451	650.454512724812	608.034756580099	1123.76841671679	984.588896002323	1210.46060053229
511.425556248652	0.772112408993805	0.141690097675893	-5.44930395037177	5.0567329754606e-08	3.32034344683387e-06	ENSG00000105135	ILVBL	10994	ilvB acetolactate synthase like [Source:HGNC Symbol;Acc:HGNC:6041]	368.921684861272	371.972458347217	389.372415097035	550.518037037163	662.591135778899	725.177606370329
245.459126971974	0.776577697765432	0.189775760386366	-4.092080549088	4.27520087352925e-05	0.000832976839008054	ENSG00000171219	CDC42BPG	55561	CDC42 binding protein kinase gamma [Source:HGNC Symbol;Acc:HGNC:29829]	154.563519345548	206.872383251928	170.710073613971	191.742368375601	381.699472605274	367.166944639523
256.873906138465	0.777118799034802	0.180162626932104	-4.31342955122243	1.60741376064706e-05	0.000376066551453316	ENSG00000151240	DIP2C	22982	disco interacting protein 2 homolog C [Source:HGNC Symbol;Acc:HGNC:29150]	203.07615680437	153.165129907677	211.949023981391	330.113149677581	343.529525344747	299.410451115022
1027.70225638643	0.77721250487286	0.145391884252953	-5.34563884955687	9.00986980783265e-08	5.32637132688409e-06	ENSG00000178209	PLEC	5339	plectin [Source:HGNC Symbol;Acc:HGNC:9069]	648.715500902848	777.760594725999	798.884782699089	828.247962364708	1497.43639252838	1615.16830509755
288.390889390552	0.777222874332566	0.176053497932548	-4.41469714296927	1.01151499669163e-05	0.000267070811435858	ENSG00000167967	E4F1	1877	E4F transcription factor 1 [Source:HGNC Symbol;Acc:HGNC:3121]	215.486366386859	209.856119548831	209.071887909245	290.578640734158	363.103857273223	442.248464490996
432.805733112957	0.779220294978827	0.17225308609218	-4.52369424929684	6.07694943178571e-06	0.000175348928961455	ENSG00000068137	PLEKHH3	79990	pleckstrin homology, MyTH4 and FERM domain containing H3 [Source:HGNC Symbol;Acc:HGNC:26105]	267.383606459087	355.064619331434	308.812605076959	321.21788516531	656.718836200357	687.636846444592
375.409529486316	0.779491720054138	0.147333157370365	-5.29067410192437	1.21866350764639e-07	6.83749215239193e-06	ENSG00000163346	PBXIP1	57326	PBX homeobox interacting protein 1 [Source:HGNC Symbol;Acc:HGNC:21199]	301.229632593149	272.51458178379	256.065110420956	499.123175410713	477.613699054805	445.910977654483
188.471061454491	0.780257602472877	0.204117497855446	-3.82259047201063	0.000132057002157452	0.00196367952042474	ENSG00000105656	ELL	8178	elongation factor for RNA polymerase II [Source:HGNC Symbol;Acc:HGNC:23114]	154.563519345548	135.262712126261	124.675896459642	185.812192034087	261.317331245149	269.194717516259
546.644756035396	0.780426146405586	0.144563456311697	-5.39850226548879	6.71995197093568e-08	4.17636399670613e-06	ENSG00000178188	SH2B1	25970	SH2B adaptor protein 1 [Source:HGNC Symbol;Acc:HGNC:30417]	391.48570228398	411.755608972587	400.880959385617	594.994359598513	670.42086855029	810.331037421391
505.451710969535	0.780794009450918	0.142175305705177	-5.49176951354701	3.97926493159128e-08	2.72455998338727e-06	ENSG00000114631	PODXL2	50512	podocalyxin like 2 [Source:HGNC Symbol;Acc:HGNC:17936]	347.485868309699	378.934509706657	383.618142952744	509.995165370154	722.29284816075	690.383731317207
115.689978092783	0.781481603966704	0.231944279576086	-3.36926440003169	0.000753690932557278	0.00761799867528078	ENSG00000058091	CDK14	5218	cyclin dependent kinase 14 [Source:HGNC Symbol;Acc:HGNC:8883]	82.3586635928833	95.4795615008899	76.7236285905487	165.05657483879	153.658505638534	120.862934395055
585.544562468513	0.782195960412754	0.14274503905475	-5.47967176717603	4.26115594266725e-08	2.88496921056896e-06	ENSG00000173120	KDM2A	22992	lysine demethylase 2A [Source:HGNC Symbol;Acc:HGNC:13606]	406.15231360874	420.706817863296	461.300816900674	841.096677771321	675.314451532409	708.69629713464
124.532828827447	0.78336519461104	0.218560151830641	-3.58420868602826	0.000338101686275767	0.0041430276400162	ENSG00000075399	VPS9D1	9605	VPS9 domain containing 1 [Source:HGNC Symbol;Acc:HGNC:13526]	76.7176592372064	102.44161286033	95.9045357381859	162.091486668034	150.722355849262	159.319322611663
1551.12772628522	0.784757616245392	0.128816206550577	-6.09207208673137	1.11458469794305e-09	1.22796835948834e-07	ENSG00000130821	SLC6A8	6535	solute carrier family 6 member 8 [Source:HGNC Symbol;Acc:HGNC:11055]	1084.20103716111	1191.50536122985	1116.32879599248	1528.99713338688	2100.32581592543	2285.40821401558
903.750276241169	0.785632042625813	0.168076459701004	-4.67425387245423	2.95024206831291e-06	9.93166211830114e-05	ENSG00000127586	CHTF18	63922	chromosome transmission fidelity factor 18 [Source:HGNC Symbol;Acc:HGNC:18435]	609.228470413109	601.720153208733	726.956380895449	701.737533745755	1381.94783415038	1400.91128503359
267.761147810996	0.785811438763576	0.166747232084005	-4.71259060161006	2.44587275143653e-06	8.6671145832337e-05	ENSG00000162298	SYVN1	84447	synoviolin 1 [Source:HGNC Symbol;Acc:HGNC:20738]	194.050549835287	198.915753126854	195.645252905899	291.567003457743	345.486958537595	380.901369002597
276.451680987858	0.786769174635285	0.193447528746931	-4.06709343733485	4.76031596327615e-05	0.000905655716780904	ENSG00000100065	CARD10	29775	caspase recruitment domain family member 10 [Source:HGNC Symbol;Acc:HGNC:16422]	205.332558546641	192.948280533048	200.440479692809	234.24196548978	395.401504955207	430.345296709665
526.06113742006	0.789570147755054	0.135429261326737	-5.83012961910895	5.53843381723179e-09	4.72678024162197e-07	ENSG00000185963	BICD2	23299	BICD cargo adaptor 2 [Source:HGNC Symbol;Acc:HGNC:17208]	344.101265696293	408.771872675685	401.840004742999	560.401664273019	696.846216653732	744.405800478633
629.358448559718	0.793417677061454	0.168768585408271	-4.70121661055631	2.58615994692485e-06	9.00622770022479e-05	ENSG00000142546	NOSIP	51070	nitric oxide synthase interacting protein [Source:HGNC Symbol;Acc:HGNC:17946]	531.382610304768	398.826085019342	446.915136539946	625.633604029666	877.908786992131	895.484468472452
117.420380371306	0.796188404136333	0.228105988232417	-3.49043183962841	0.000482240608910112	0.00548758116373863	ENSG00000021762	OSBPL5	114879	oxysterol binding protein like 5 [Source:HGNC Symbol;Acc:HGNC:16392]	73.3330566238002	95.4795615008899	85.3550368069855	97.8479096349715	170.296687777738	182.210029883454
765.127525186435	0.797127166958222	0.137903786408587	-5.78031385299647	7.45613961214521e-09	6.23179006617847e-07	ENSG00000104885	DOT1L	84444	DOT1 like histone lysine methyltransferase [Source:HGNC Symbol;Acc:HGNC:24948]	449.023946711884	618.627992224516	585.976713360316	640.45904488345	1098.12002118748	1198.55743275096
263.883570444213	0.798151993250253	0.168938872875662	-4.72450170682557	2.30680278285281e-06	8.27104820277906e-05	ENSG00000225190	PLEKHM1	9842	pleckstrin homology and RUN domain containing M1 [Source:HGNC Symbol;Acc:HGNC:29017]	180.512139381662	179.024177814168	217.703296125682	292.555366181329	344.508241941171	368.998201221266
682.510310158931	0.798622391086838	0.145293555615831	-5.49661261782639	3.87155884710709e-08	2.66587623114152e-06	ENSG00000088256	GNA11	2767	G protein subunit alpha 11 [Source:HGNC Symbol;Acc:HGNC:4379]	544.921020758392	454.522495894861	495.826449766421	783.771639803358	828.972957170942	987.047297559615
1252.26712599986	0.798678576215432	0.147201245113115	-5.425759650346	5.77085711579116e-08	3.700371290279e-06	ENSG00000126461	SCAF1	58506	SR-related CTD associated factor 1 [Source:HGNC Symbol;Acc:HGNC:30403]	1080.8164345477	826.494954242078	841.08277842389	1366.90564671884	1654.03104795619	1744.27189411045
275.483806898751	0.799700657447295	0.169875453126819	-4.70757041542834	2.50686698170507e-06	8.83160492769878e-05	ENSG00000167272	POP5	51367	POP5 homolog, ribonuclease P/MRP subunit [Source:HGNC Symbol;Acc:HGNC:17689]	218.870969000265	215.823592142636	166.873892184443	409.182167564426	317.104177241305	325.048043259428
101.447004306988	0.802213382599461	0.236502188210715	-3.39199137508494	0.00069386624325958	0.00716266184162082	ENSG00000074527	NTN4	59277	netrin 4 [Source:HGNC Symbol;Acc:HGNC:13658]	71.0766548815294	83.5446163132786	67.1331750167301	117.615164106683	143.871339674296	125.441075849413
772.10976737885	0.805114866289501	0.134874151293181	-5.96937855452666	2.38158956691368e-09	2.36577737388745e-07	ENSG00000196961	AP2A1	160	adaptor related protein complex 2 subunit alpha 1 [Source:HGNC Symbol;Acc:HGNC:561]	621.638679995599	571.882790239705	495.826449766421	989.351086309156	909.227718077692	1044.73187988453
155.003277660849	0.80521790467994	0.215111746189533	-3.74325400143639	0.000181652437067342	0.00253039756875761	ENSG00000157353	FCSK	197258	fucose kinase [Source:HGNC Symbol;Acc:HGNC:29500]	120.717493211486	102.44161286033	114.126397528441	158.138035773691	193.785886091909	240.810240499238
368.588159345602	0.805913871148814	0.179299450797843	-4.49479274790122	6.96377387639e-06	0.000194905255445659	ENSG00000177595	PIDD1	55367	p53-induced death domain protein 1 [Source:HGNC Symbol;Acc:HGNC:16491]	250.460593392056	270.525424252521	267.573654709539	301.450630693599	523.613379086723	597.905273939173
166.22270258161	0.809466867863225	0.194855580570908	-4.15418878685212	3.26443579242345e-05	0.000668271915006415	ENSG00000127580	WDR24	84219	WD repeat domain 24 [Source:HGNC Symbol;Acc:HGNC:20852]	109.435484500133	130.289818298089	120.839715030114	164.068212115205	230.977116756012	241.72586879011
557.216564479402	0.810742096243006	0.189474136472715	-4.27890640557032	1.87813811761612e-05	0.000424648429988616	ENSG00000197530	MIB2	142678	mindbomb E3 ubiquitin protein ligase 2 [Source:HGNC Symbol;Acc:HGNC:30577]	384.716497057167	355.064619331434	438.28372832351	421.042520247453	808.419908646043	935.772113270804
138.610842510771	0.810908458941609	0.233335524756715	-3.47528932761993	0.000510302641017451	0.00573688098932327	ENSG00000160323	ADAMTS13	11093	ADAM metallopeptidase with thrombospondin type 1 motif 13 [Source:HGNC Symbol;Acc:HGNC:1366]	91.3842705619664	94.4849827352556	110.290216098914	110.696625041584	183.998720127671	240.810240499238
144.242321765681	0.811181481517059	0.208586679873035	-3.88894191139538	0.000100682210111166	0.00158669402384554	ENSG00000175701	MTLN	205251	mitoregulin [Source:HGNC Symbol;Acc:HGNC:27339]	127.486698438299	96.4741402665241	92.0683543086585	181.858741139745	190.849736302637	176.716260138224
352.684726189815	0.811189310846689	0.148437157450378	-5.46486691593962	4.63254224448309e-08	3.06785680114156e-06	ENSG00000130164	LDLR	3949	low density lipoprotein receptor [Source:HGNC Symbol;Acc:HGNC:6547]	244.819589036379	256.601321533641	266.614609352157	421.042520247453	460.975516915601	466.054800053659
243.858639352647	0.813190612630423	0.197541129473	-4.11656354704386	3.84563332608262e-05	0.000760281081220151	ENSG00000183172	SMDT1	91689	single-pass membrane protein with aspartate rich tail 1 [Source:HGNC Symbol;Acc:HGNC:25055]	219.999169871401	153.165129907677	160.16057468277	264.881209920933	358.210274291104	306.735477441995
441.285196007117	0.814056202735319	0.168082942749248	-4.84318152348008	1.27776454594239e-06	5.0906980136499e-05	ENSG00000187961	KLHL17	339451	kelch like family member 17 [Source:HGNC Symbol;Acc:HGNC:24023]	296.716829108607	304.341102284086	342.379192585324	375.577834962517	641.059370657576	687.636846444592
147.216282594055	0.814242635403986	0.217213201020772	-3.74858724781704	0.000177833474380442	0.00249729301971794	ENSG00000119574	ZBTB45	84878	zinc finger and BTB domain containing 45 [Source:HGNC Symbol;Acc:HGNC:23715]	141.025108891923	103.436191625964	79.6007646626943	190.754005652015	190.849736302637	177.631888429096
286.905985178259	0.814515317573759	0.180023207345907	-4.52450175498041	6.05379506987316e-06	0.000175215735860242	ENSG00000162585	FAAP20	199990	FA core complex associated protein 20 [Source:HGNC Symbol;Acc:HGNC:26428]	260.614401232275	183.99707164234	184.136708617317	337.03168874268	359.188990887527	396.467049947415
219.25748172491	0.815971044691916	0.194207516002221	-4.20154204888024	2.65102993300988e-05	0.000567158019910828	ENSG00000172732	MUS81	80198	MUS81 structure-specific endonuclease subunit [Source:HGNC Symbol;Acc:HGNC:29814]	162.460925443496	132.278975829358	179.341481830408	223.369975530339	313.18931085561	304.904220860252
100.103012033227	0.816234756733626	0.241106854987262	-3.38536520156903	0.000710836128625173	0.00729434635292842	ENSG00000176410	DNAJC30	84277	DnaJ heat shock protein family (Hsp40) member C30 [Source:HGNC Symbol;Acc:HGNC:16410]	77.8458601083418	80.5608800163758	58.5017668002934	150.231133985007	113.531125185159	119.947306104183
302.749587249207	0.817635032667357	0.187209163281876	-4.3674947226609	1.2567983218112e-05	0.000312754391417453	ENSG00000165806	CASP7	840	caspase 7 [Source:HGNC Symbol;Acc:HGNC:1508]	187.281344608474	217.812749673905	247.43370220452	482.321009109758	347.444391730442	334.204326168144
849.413553053282	0.820476265983036	0.124661839147521	-6.58161528494786	4.65364459074084e-11	8.173553448578e-09	ENSG00000103653	CSK	1445	C-terminal Src kinase [Source:HGNC Symbol;Acc:HGNC:2444]	592.305457346079	660.400300381155	589.812894789843	1032.83904614692	1076.58825606616	1144.53536358953
726.405399120918	0.820533103377674	0.130171045421713	-6.30349937437629	2.9099938708488e-10	3.83328431748007e-08	ENSG00000143537	ADAM15	8751	ADAM metallopeptidase domain 15 [Source:HGNC Symbol;Acc:HGNC:193]	439.998339742801	556.964108755191	578.304350501261	770.922924396745	932.716916391863	1079.52575493765
601.495133225571	0.820563909990035	0.14055487756609	-5.83803226326459	5.28209306026066e-09	4.5724061283785e-07	ENSG00000250067	YJEFN3	374887	YjeF N-terminal domain containing 3 [Source:HGNC Symbol;Acc:HGNC:24785]	303.486034335419	516.186379364186	497.744540481185	628.598692200423	783.951993735448	879.003159236763
405.188260639464	0.820936824316807	0.161591799151775	-5.08031242071723	3.76814646936934e-07	1.76317247344738e-05	ENSG00000104812	GYS1	2997	glycogen synthase 1 [Source:HGNC Symbol;Acc:HGNC:4706]	372.306287474678	283.454948205767	231.129931129028	528.77405711828	511.868779929637	503.595559979395
293.70306653419	0.821246089709064	0.161888348431456	-5.07291659755726	3.91764233249289e-07	1.81871611653615e-05	ENSG00000063176	SPHK2	56848	sphingosine kinase 2 [Source:HGNC Symbol;Acc:HGNC:18859]	230.152977711619	213.834434611368	193.727162191136	381.50801130403	347.444391730442	395.551421656543
554.215731306125	0.821593192595891	0.161232732075322	-5.09569726953503	3.47459990972442e-07	1.64487016820118e-05	ENSG00000100258	LMF2	91289	lipase maturation factor 2 [Source:HGNC Symbol;Acc:HGNC:25096]	469.331562392321	393.853191191171	341.420147227942	622.668515858909	696.846216653732	801.174754512674
148.973993508256	0.823139313387776	0.213066893928257	-3.86329052914686	0.000111869825092675	0.00172030617083643	ENSG00000175866	BAIAP2	10458	BAR/IMD domain containing adaptor protein 2 [Source:HGNC Symbol;Acc:HGNC:947]	108.307283628997	118.354873110478	94.9454903808041	154.184584879349	192.807169495485	225.24455955442
468.565467849874	0.825056719141489	0.149966595209548	-5.50160332698517	3.76352943697486e-08	2.60629789981133e-06	ENSG00000100360	IFT27	11020	intraflagellar transport 27 [Source:HGNC Symbol;Acc:HGNC:18626]	273.024610814764	367.99414328468	358.682963660815	389.414913092715	700.761083039427	721.515093206843
1531.53813530715	0.826871973774011	0.132992191065113	-6.21744755952758	5.05306952062575e-10	6.31321129076943e-08	ENSG00000141959	PFKL	5211	phosphofructokinase, liver type [Source:HGNC Symbol;Acc:HGNC:8876]	1121.43166590858	1060.22096416613	1110.57452384819	1569.52000505389	2091.51736655762	2235.96428630852
1260.76495521112	0.829510477503576	0.118370057193786	-7.00777288757718	2.42141432304004e-12	5.4342815149856e-10	ENSG00000182473	EXOC7	23265	exocyst complex component 7 [Source:HGNC Symbol;Acc:HGNC:23214]	1037.94480144456	856.332317211106	837.246596994363	1666.37955196527	1555.18067171739	1611.50579193406
92.5931631937785	0.830725679909702	0.2446598740049	-3.39543083347236	0.000685206841890313	0.00709086194290875	ENSG00000062524	LTK	4058	leukocyte receptor tyrosine kinase [Source:HGNC Symbol;Acc:HGNC:6721]	50.7690392010925	73.5988286569359	74.805537875785	84.0108315047735	148.764922656415	123.60981926767
144.659331658465	0.831147124231043	0.221067307625351	-3.7597016635296	0.000170116101539733	0.00241692501120754	ENSG00000197467	COL13A1	1305	collagen type XIII alpha 1 chain [Source:HGNC Symbol;Acc:HGNC:2190]	68.8202531392587	144.213921016969	101.658807882477	138.37078130198	229.019683563165	185.87254304694
139.106642583162	0.831362685671388	0.205241741481203	-4.05065109890196	5.10753159110649e-05	0.000955770208010255	ENSG00000185189	NRBP2	340371	nuclear receptor binding protein 2 [Source:HGNC Symbol;Acc:HGNC:19339]	94.7688731753726	108.409085454135	96.8635810955678	157.149673050106	187.913586513366	189.535056210427
739.402444100073	0.831663939807127	0.148868854613633	-5.58655429952482	2.31619150501991e-08	1.71158078349612e-06	ENSG00000215041	NEURL4	84461	neuralized E3 ubiquitin protein ligase 4 [Source:HGNC Symbol;Acc:HGNC:34410]	509.946793753195	482.370701332621	590.771940147225	729.411690006151	1003.18451133437	1120.72902802687
300.224306306963	0.831667536482863	0.16288094774107	-5.10598414373765	3.29077285747085e-07	1.58887953225853e-05	ENSG00000166987	MBD6	114785	methyl-CpG binding domain protein 6 [Source:HGNC Symbol;Acc:HGNC:20445]	240.306785551838	216.818170908271	188.931935404226	459.58866646729	323.955193416271	371.745086093881
661.84516990055	0.832836374225637	0.134723540326354	-6.18181775959995	6.33676543067215e-10	7.75709699538543e-08	ENSG00000102870	ZNF629	23361	zinc finger protein 629 [Source:HGNC Symbol;Acc:HGNC:29008]	469.331562392321	526.132167020528	432.529456179218	835.166501429807	856.377021870808	851.534310510614
284.350697238474	0.833832172088103	0.175574743284217	-4.74915786001355	2.04265454804229e-06	7.52429497499227e-05	ENSG00000182108	DEXI	28955	Dexi homolog [Source:HGNC Symbol;Acc:HGNC:13267]	269.640008201358	186.980807939243	163.996756112298	372.61274679176	363.103857273223	349.770007112962
316.342557386223	0.840239074394284	0.15372829416106	-5.46574122206788	4.60976433181047e-08	3.06785680114156e-06	ENSG00000171307	ZDHHC16	84287	zinc finger DHHC-type palmitoyltransferase 16 [Source:HGNC Symbol;Acc:HGNC:20714]	221.127370742536	229.747694861516	229.211840414264	415.11234390594	395.401504955207	407.454589437874
815.549598503889	0.84480668321414	0.14576614030528	-5.79563046291032	6.80649909708817e-09	5.72833073316746e-07	ENSG00000087088	BAX	581	BCL2 associated X, apoptosis regulator [Source:HGNC Symbol;Acc:HGNC:959]	901.432496037175	444.576708238518	450.751317969474	1281.90645249049	835.823973345909	978.80664294177
267.752951105798	0.844849333466569	0.191696948953793	-4.40721325027564	1.0470908589203e-05	0.000272896647725916	ENSG00000130479	MAP1S	55201	microtubule associated protein 1S [Source:HGNC Symbol;Acc:HGNC:15715]	235.793982067296	196.926595595585	145.774894322043	320.229522441725	326.891343205543	380.901369002597
273.448778878437	0.845800741300277	0.192998401675408	-4.38242355355241	1.17366354297321e-05	0.000297856002388347	ENSG00000105321	CCDC9	26093	coiled-coil domain containing 9 [Source:HGNC Symbol;Acc:HGNC:24560]	173.74293415485	187.975386704877	211.949023981391	217.439799188826	381.699472605274	467.886056635402
768.292830446807	0.851694196178337	0.1269138571263	-6.71080538771085	1.93553109535982e-11	3.7232859277247e-09	ENSG00000015676	NUDCD3	23386	NudC domain containing 3 [Source:HGNC Symbol;Acc:HGNC:22208]	474.972566747998	554.974951223922	614.748074081772	875.689373096816	1007.09937772007	1082.27263981026
218.771351231557	0.853467444674693	0.17717499607148	-4.81708741977547	1.45668879051338e-06	5.67640239621596e-05	ENSG00000104679	R3HCC1	203069	R3H domain and coiled-coil containing 1 [Source:HGNC Symbol;Acc:HGNC:27329]	156.819921087819	157.143444970215	152.488211823716	318.252796994554	249.572732088064	278.351000424975
106.098341682026	0.853516881391033	0.248165976616801	-3.43929854135069	0.000583223684767568	0.00631224330796949	ENSG00000127419	TMEM175	84286	transmembrane protein 175 [Source:HGNC Symbol;Acc:HGNC:28709]	74.4612574949356	78.5717224851073	70.9693564462576	93.8944587406292	142.892623077872	175.800631847353
85.477858869719	0.85642254445521	0.253049382835047	-3.38440874607261	0.000713317256868271	0.00730126140946094	ENSG00000114841	DNAH1	25981	dynein axonemal heavy chain 1 [Source:HGNC Symbol;Acc:HGNC:2940]	32.7178252629262	72.6042498913017	78.6417193053124	66.2203024802332	126.254440938668	136.428615339873
1019.93275873504	0.856993864063784	0.128730384703523	-6.657277270145	2.78946659845549e-11	5.12205237980032e-09	ENSG00000160877	NACC1	112939	nucleus accumbens associated 1 [Source:HGNC Symbol;Acc:HGNC:20967]	905.945299521716	700.183451006526	579.263395858643	1546.78766241142	1142.16226802655	1245.25447558541
726.202813208602	0.857449964071324	0.137570568121256	-6.23280092378162	4.58168269094355e-10	5.7838971387026e-08	ENSG00000132613	MTSS2	92154	MTSS I-BAR domain containing 2 [Source:HGNC Symbol;Acc:HGNC:25094]	527.998007691362	522.153851957991	499.662631195949	899.410078462869	849.526005695841	1058.4663042476
616.668033760103	0.858340836631073	0.140590406672087	-6.10525893586088	1.02634153166167e-09	1.15168824279702e-07	ENSG00000100239	PPP6R2	9701	protein phosphatase 6 regulatory subunit 2 [Source:HGNC Symbol;Acc:HGNC:19253]	395.998505768521	442.58755070725	471.850315831875	646.389221224963	792.760443103262	950.42216592475
155.586363303468	0.861640926894118	0.202303595177729	-4.259147871975	2.05207689800673e-05	0.00045709850339804	ENSG00000161677	JOSD2	126119	Josephin domain containing 2 [Source:HGNC Symbol;Acc:HGNC:28853]	128.614899309434	99.4578765634269	104.535943954623	193.719093822772	194.764602688332	212.425763482218
185.408369204177	0.864655003327896	0.186745915521027	-4.63011467166755	3.65463282969103e-06	0.000117793870380387	ENSG00000177946	CENPBD1	92806	CENPB DNA-binding domain containing 1 [Source:HGNC Symbol;Acc:HGNC:28272]	145.537912376465	115.371136813575	132.348259318697	282.671738945473	209.445351634689	227.075816136164
546.642617089404	0.866598394019349	0.165872747532962	-5.22447723877691	1.74647808126416e-07	9.28314380124576e-06	ENSG00000133247	KMT5C	84787	lysine methyltransferase 5C [Source:HGNC Symbol;Acc:HGNC:28405]	347.485868309699	365.010406987777	423.898047962782	448.716676507849	865.185471238622	829.559231529695
231.378180292021	0.867884732579502	0.180718910594697	-4.80240130777421	1.56774094681774e-06	6.01248497926716e-05	ENSG00000104899	AMH	268	anti-Mullerian hormone [Source:HGNC Symbol;Acc:HGNC:464]	172.614733283714	167.089232626557	151.529166466334	265.869572644518	288.721395945015	342.444980785989
263.80797074701	0.869606221326051	0.176290003075683	-4.93281641700761	8.10523283165852e-07	3.4587083340447e-05	ENSG00000004777	ARHGAP33	115703	Rho GTPase activating protein 33 [Source:HGNC Symbol;Acc:HGNC:23085]	177.127536768256	196.926595595585	185.095753974699	297.497179799257	314.168027452034	412.032730892233
101.970787831539	0.870787447659808	0.244397988358506	-3.56298942355636	0.000366655457250006	0.00443020686581538	ENSG00000169105	CHST14	113189	carbohydrate sulfotransferase 14 [Source:HGNC Symbol;Acc:HGNC:24464]	76.7176592372064	83.5446163132786	55.6246307281478	151.219496708592	117.445991570854	127.272332431156
136.563949076008	0.872159434533362	0.215233285531385	-4.05215871875999	5.07472180398543e-05	0.000953496954147277	ENSG00000213347	MXD3	83463	MAX dimerization protein 3 [Source:HGNC Symbol;Acc:HGNC:14008]	95.897074046508	87.5229313758157	105.494989312005	151.219496708592	173.232837567009	206.016365446116
99.9787728201531	0.876543315631975	0.252948147251985	-3.46530830589073	0.000529623944364965	0.00590994379884298	ENSG00000197114	ZGPAT	84619	zinc finger CCCH-type and G-patch domain containing [Source:HGNC Symbol;Acc:HGNC:15948]	73.3330566238002	68.6259348287646	68.092220374112	96.8595469113859	127.233157535091	165.728720647765
464.425023740018	0.876667470313499	0.179192139044056	-4.89233219152521	9.96480684399825e-07	4.14994825231666e-05	ENSG00000141577	CEP131	22994	centrosomal protein 131 [Source:HGNC Symbol;Acc:HGNC:29511]	323.793650015856	302.351944752818	337.583965798414	397.321814881399	665.527285568171	759.971481423451
473.182240753194	0.877613626280807	0.172980514726765	-5.07348256921921	3.90600269436941e-07	1.81871611653615e-05	ENSG00000167123	CERCAM	51148	cerebral endothelial cell adhesion molecule [Source:HGNC Symbol;Acc:HGNC:23723]	420.8189249335	327.216413893675	261.819382565248	595.982722322099	538.294128033079	694.961872771565
2863.88800920191	0.878407578041627	0.172480042173907	-5.09280706898223	3.52800661450887e-07	1.65822502342276e-05	ENSG00000140264	SERF2	10169	small EDRK-rich factor 2 [Source:HGNC Symbol;Acc:HGNC:10757]	2610.65681580729	1679.84353515628	1805.88240795004	2983.86706250484	4414.01184987125	3689.06638392179
732.700579552258	0.879978971646463	0.166193238765667	-5.29491439111573	1.19072179804014e-07	6.77481571382554e-06	ENSG00000131584	ACAP3	116983	ArfGAP with coiled-coil, ankyrin repeat and PH domains 3 [Source:HGNC Symbol;Acc:HGNC:16754]	482.869972845946	530.110482083066	498.703585838567	602.901261387198	1077.56697266258	1204.05120249619
235.968594177512	0.893915529424364	0.175291508006979	-5.09959403959701	3.40382726741909e-07	1.63047362268189e-05	ENSG00000114735	HEMK1	51409	HemK methyltransferase family member 1 [Source:HGNC Symbol;Acc:HGNC:24923]	135.384104536247	199.910331892488	161.119620040152	266.857935368104	321.997760223424	330.541813004658
102.397811744474	0.894647395210379	0.231733110868353	-3.86068003772938	0.000113071890438432	0.00173031713574196	ENSG00000147119	CHST7	56548	carbohydrate sulfotransferase 7 [Source:HGNC Symbol;Acc:HGNC:13817]	72.2048557526648	75.5879861882045	67.1331750167301	130.463879513295	138.977756692177	130.019217303771
2022.37202037271	0.896408952296964	0.132685641818553	-6.75588511319709	1.41965881288461e-11	2.86747419222476e-09	ENSG00000196642	RABL6	55684	RAB, member RAS oncogene family like 6 [Source:HGNC Symbol;Acc:HGNC:24703]	1450.86632028011	1296.93071038709	1471.17557822377	2158.58418831089	2743.34261977586	3013.33270525853
104.21466757255	0.897541921819713	0.238871041970726	-3.7574329412843	0.000171665349217107	0.00243085520855778	ENSG00000160446	ZDHHC12	84885	zinc finger DHHC-type palmitoyltransferase 12 [Source:HGNC Symbol;Acc:HGNC:19159]	92.5124714331018	74.5934074225702	51.7884492986204	168.021663009547	118.424708167277	119.947306104183
1839.18894115637	0.898895155063625	0.140961704431232	-6.37687490152439	1.80737973196158e-10	2.57689823195793e-08	ENSG00000180900	SCRIB	23513	scribble planar cell polarity protein [Source:HGNC Symbol;Acc:HGNC:30377]	1483.58414554303	1125.86316269799	1246.75896459642	2074.57335680611	2467.34453958435	2637.00947771029
1187.54456471004	0.901957390258927	0.135459515947888	-6.65850150096443	2.7663346529353e-11	5.12205237980032e-09	ENSG00000138834	MAPK8IP3	23162	mitogen-activated protein kinase 8 interacting protein 3 [Source:HGNC Symbol;Acc:HGNC:6884]	612.613073026516	891.142574008305	936.028268804694	943.88640102422	1709.81789395234	2031.77917744414
271.986220888956	0.905369359519131	0.178554779187442	-5.0705411730744	3.96686082017759e-07	1.82792343268944e-05	ENSG00000186567	CEACAM19	56971	CEA cell adhesion molecule 19 [Source:HGNC Symbol;Acc:HGNC:31951]	118.461091469216	228.753116095882	230.170885771646	286.625189839816	350.380541519713	417.526500637462
96.8410755210238	0.907048178630082	0.250305482600157	-3.62376472623661	0.000290345736480529	0.00369131207158237	ENSG00000179922	ZNF784	147808	zinc finger protein 784 [Source:HGNC Symbol;Acc:HGNC:33111]	80.1022618506125	53.7072533442505	69.0512657314939	114.650075935926	125.275724342244	138.259871921616
79.1209941820126	0.90734846820388	0.266257372606353	-3.40778720724982	0.000654919458522857	0.00687214997358148	ENSG00000102878	HSF4	3299	heat shock transcription factor 4 [Source:HGNC Symbol;Acc:HGNC:5227]	46.2562357165509	57.6855684067876	59.4608121576753	70.1737533745755	133.105457113634	108.044138322852
74.9979891785564	0.911285417388079	0.267583429383186	-3.40561229627974	0.000660158571200676	0.00690290053872389	ENSG00000167363	FN3K	64122	fructosamine 3 kinase [Source:HGNC Symbol;Acc:HGNC:24822]	27.0768209072493	65.6421985318618	65.2150843019664	59.3017634151342	116.46727497443	116.284792940697
360.336103836345	0.912030123574162	0.161487423270916	-5.64768515777302	1.62622647420542e-08	1.27149926715455e-06	ENSG00000188818	ZDHHC11	79844	zinc finger DHHC-type containing 11 [Source:HGNC Symbol;Acc:HGNC:19158]	226.768375098213	255.606742768007	268.532700066921	474.414107321074	412.039687094412	524.655010669443
740.196642470568	0.914538167679426	0.180303088159576	-5.07222686541021	3.93187245261549e-07	1.81871611653615e-05	ENSG00000054148	PHPT1	29085	phosphohistidine phosphatase 1 [Source:HGNC Symbol;Acc:HGNC:30033]	749.125378433898	405.788136378782	423.898047962782	880.631186714743	1027.65242624497	954.084679088236
218.244445373336	0.916314957785723	0.191189576750503	-4.79270352160196	1.64548705714533e-06	6.23176801423259e-05	ENSG00000007376	RPUSD1	113000	RNA pseudouridine synthase domain containing 1 [Source:HGNC Symbol;Acc:HGNC:14173]	172.614733283714	157.143444970215	124.675896459642	254.997582685077	288.721395945015	311.313618896353
113.243010327872	0.9192042821162	0.225276062311461	-4.08034601051101	4.49687118537918e-05	0.000867795890057488	ENSG00000258839	MC1R	4157	melanocortin 1 receptor [Source:HGNC Symbol;Acc:HGNC:6929]	72.2048557526648	76.5825649538387	86.3140821643673	143.312594919908	138.977756692177	162.066207484278
1023.61451470486	0.920005010984502	0.119351015261843	-7.70839702507861	1.27407861392196e-14	5.71872545263713e-12	ENSG00000158864	NDUFS2	4720	NADH:ubiquinone oxidoreductase core subunit S2 [Source:HGNC Symbol;Acc:HGNC:7708]	678.048723552368	749.912389288239	694.348838744466	1231.49995358762	1417.18163162163	1370.69555143483
346.703198101707	0.921730973403497	0.170311453365365	-5.4120316349255	6.23136767356771e-08	3.93322629353995e-06	ENSG00000167508	MVD	4597	mevalonate diphosphate decarboxylase [Source:HGNC Symbol;Acc:HGNC:7529]	244.819589036379	248.644691408567	220.580432197828	353.833855043634	477.613699054805	534.726921869031
143.977481961677	0.92174712828253	0.206833785945727	-4.45646306800378	8.33229476230746e-06	0.000228459457521276	ENSG00000161920	MED11	400569	mediator complex subunit 11 [Source:HGNC Symbol;Acc:HGNC:32687]	103.794480144456	88.51751014145	105.494989312005	210.521260123727	188.89230310979	166.644348938636
423.467017376546	0.922668420993861	0.144271889348653	-6.39534440949965	1.60185881032705e-10	2.3110627288516e-08	ENSG00000173530	TNFRSF10D	8793	TNF receptor superfamily member 10d [Source:HGNC Symbol;Acc:HGNC:11907]	311.383440433367	281.465790674498	281.959335070267	643.424133054206	494.251881194009	528.317523832929
1504.29875345694	0.924205512539917	0.152806838923969	-6.04819469500161	1.4647788006036e-09	1.56576313713096e-07	ENSG00000169689	CENPX	201254	centromere protein X [Source:HGNC Symbol;Acc:HGNC:11422]	1374.1486610429	813.565430288832	970.553901670441	1909.51678196732	2126.75116402887	1831.25658174326
106.281204337948	0.930097869487798	0.232652641537667	-3.9977962998422	6.39349338962386e-05	0.0011411302855501	ENSG00000250571	GLI4	2738	GLI family zinc finger 4 [Source:HGNC Symbol;Acc:HGNC:4320]	57.5382444279048	76.5825649538387	85.3550368069855	110.696625041584	168.33925458489	139.175500212487
494.624375391936	0.936354133194958	0.151586032031788	-6.17704758574721	6.53113930778743e-10	7.91508772710758e-08	ENSG00000124067	SLC12A4	6560	solute carrier family 12 member 4 [Source:HGNC Symbol;Acc:HGNC:10913]	285.434820397253	386.891139831731	333.747784368887	445.751588337092	733.058730721412	782.862188695242
211.388355223578	0.937574101381831	0.212440036095562	-4.41335879344364	1.01779111193503e-05	0.000267562049577887	ENSG00000171222	SCAND1	51282	SCAN domain containing 1 [Source:HGNC Symbol;Acc:HGNC:10566]	216.614567257994	112.387400516672	117.962578957969	266.857935368104	264.253481034421	290.254168206306
71.6510508648771	0.937980331276358	0.273021766309332	-3.43555147252851	0.000591349116000328	0.00637594300427756	ENSG00000124126	PREX1	57580	phosphatidylinositol-3,4,5-trisphosphate dependent Rac exchange factor 1 [Source:HGNC Symbol;Acc:HGNC:32594]	50.7690392010925	51.718095812982	45.0751317969474	89.9410078462869	87.1057770817165	105.297253450237
70.360988061866	0.939375049192238	0.278182917436386	-3.37682506837269	0.000733276689526011	0.00746144433280078	ENSG00000184922	FMNL1	752	formin like 1 [Source:HGNC Symbol;Acc:HGNC:1212]	42.8716331031447	55.6964108755191	45.0751317969474	67.2086652038188	110.594975395887	100.719111995879
606.105115151849	0.939510407791524	0.132853235872066	-7.07179167766939	1.52945914867044e-12	3.78275824953818e-10	ENSG00000100412	ACO2	50	aconitase 2 [Source:HGNC Symbol;Acc:HGNC:118]	417.434322320093	410.761030206953	417.184730461109	728.423327282566	810.37734183889	852.449938801485
1269.97282402016	0.943022059300769	0.117159385867112	-8.04905259891332	8.34373857787207e-16	4.59626217387416e-13	ENSG00000167460	TPM4	7171	tropomyosin 4 [Source:HGNC Symbol;Acc:HGNC:12013]	917.22730823307	856.332317211106	827.656143420544	1897.6564292843	1612.92495090639	1508.03979506557
1604.53154384398	0.945863672761969	0.154808456220146	-6.10989668043003	9.96956605104742e-10	1.12916982217424e-07	ENSG00000196365	LONP1	9361	lon peptidase 1, mitochondrial [Source:HGNC Symbol;Acc:HGNC:9479]	842.766050738135	1126.85774146363	1189.21624315351	1109.9313385866	2587.72668094448	2770.69120817755
115.710618906243	0.947654195284447	0.229689793049909	-4.12580020514247	3.69447904458728e-05	0.00073761765307007	ENSG00000105227	PRX	57716	periaxin [Source:HGNC Symbol;Acc:HGNC:13797]	65.4356505258525	98.4632977977927	73.8464925184032	147.26604581425	152.67978904211	156.572437739048
217.36998719209	0.952708330370827	0.177709087828121	-5.36105576824682	8.27369683984673e-08	4.96380851495557e-06	ENSG00000100417	PMM1	5372	phosphomannomutase 1 [Source:HGNC Symbol;Acc:HGNC:9114]	150.050715861007	158.138023735849	136.184440748224	282.671738945473	303.402144891372	273.772858970617
223.023238209797	0.953484433169395	0.17696318453816	-5.38803839712653	7.12308367130274e-08	4.40431892921009e-06	ENSG00000137166	FOXP4	116113	forkhead box P4 [Source:HGNC Symbol;Acc:HGNC:20842]	151.178916732142	162.116338798386	141.938712892515	260.927759026591	302.423428294948	319.554273514198
313.588083278056	0.959036102843122	0.15726180049174	-6.09834110918432	1.07174854758672e-09	1.19160739891775e-07	ENSG00000198890	PRMT6	55170	protein arginine methyltransferase 6 [Source:HGNC Symbol;Acc:HGNC:18241]	232.40937945389	211.845277080099	195.645252905899	423.019245694624	426.720436040768	391.888908493057
376.286184728678	0.963774322354852	0.151315589385935	-6.36929959606951	1.89893359205429e-10	2.64645586909581e-08	ENSG00000154978	VOPP1	81552	VOPP1 WW domain binding protein [Source:HGNC Symbol;Acc:HGNC:34518]	302.357833464284	236.709746220956	227.293749699501	571.27365423246	495.230597790433	424.851526964435
513.545927740718	0.96483965944938	0.15984166012139	-6.03622146264398	1.57764701134683e-09	1.66256557656628e-07	ENSG00000175416	CLTB	1212	clathrin light chain B [Source:HGNC Symbol;Acc:HGNC:2091]	368.921684861272	307.324838580989	362.519145090343	547.552948866406	720.335414967902	774.621534077397
121.294077225161	0.970176338446942	0.217865338868033	-4.45310090851398	8.46389519052171e-06	0.00023102240048183	ENSG00000244187	TMEM141	85014	transmembrane protein 141 [Source:HGNC Symbol;Acc:HGNC:28211]	106.050881886726	68.6259348287646	71.9284018036394	200.637632887871	133.105457113634	147.416154830332
108.824988319385	0.972623164608016	0.231596257016327	-4.19964975746325	2.67328171532664e-05	0.00057037854063457	ENSG00000099338	CATSPERG	57828	cation channel sperm associated auxiliary subunit gamma [Source:HGNC Symbol;Acc:HGNC:25243]	55.281842685634	78.5717224851073	84.3959914496036	91.9177332934581	161.488238409924	181.294401592582
578.160574732223	0.975760019431942	0.162646248371047	-5.99927775281927	1.9819709119037e-09	2.00162545678008e-07	ENSG00000197858	GPAA1	8733	glycosylphosphatidylinositol anchor attachment 1 [Source:HGNC Symbol;Acc:HGNC:4446]	398.254907510792	412.750187738222	352.928691516524	627.610329476837	724.250281353598	953.169050797365
159.548603281603	0.976865019997856	0.236951107336504	-4.12264382715279	3.74548601525356e-05	0.000745345566812117	ENSG00000168477	TNXB	7148	tenascin XB [Source:HGNC Symbol;Acc:HGNC:11976]	60.9228470413109	110.398242985404	132.348259318697	72.1504788217467	256.423748263031	325.048043259428
69.761504664415	0.987691467907021	0.298731640210593	-3.30628341614816	0.000945424077501571	0.00905023253968526	ENSG00000241360	PDXP	57026	pyridoxal phosphatase [Source:HGNC Symbol;Acc:HGNC:30259]	64.3074496547171	35.8048355628337	42.1979957248018	81.0457433340168	88.0844936781402	107.12851003198
263.978023687506	0.992933892616989	0.169327291168087	-5.86399206983905	4.51869069296875e-09	4.0564453709695e-07	ENSG00000059145	UNKL	64718	unk like zinc finger [Source:HGNC Symbol;Acc:HGNC:14184]	189.537746350745	180.018756579803	160.16057468277	380.519648580445	308.295727873491	365.335688057779
2145.73998208009	1.00117548839738	0.110329631358271	-9.07440255235048	1.14302848448837e-19	1.15436351695955e-16	ENSG00000166197	NOLC1	9221	nucleolar and coiled-body phosphoprotein 1 [Source:HGNC Symbol;Acc:HGNC:15608]	1304.20020703251	1485.9006758576	1503.78312037476	2837.58937941417	2843.17171261108	2899.79479719045
63.1718756225128	1.00179505680874	0.2870949656069	-3.48942049433369	0.000484069031270394	0.00550322006563405	ENSG00000171502	COL24A1	255631	collagen type XXIV alpha 1 chain [Source:HGNC Symbol;Acc:HGNC:20821]	33.8460261340616	44.7560444535421	47.952267869093	77.0922924396745	92.9780766602591	82.4065461784465
759.125366328575	1.0109970993428	0.145575085241896	-6.94484978430801	3.78863239600342e-12	8.05516421178341e-10	ENSG00000175467	SART1	9092	spliceosome associated factor 1, recruiter of U4/U6.U5 tri-snRNP [Source:HGNC Symbol;Acc:HGNC:10538]	532.510811175903	483.365280098255	490.07217762213	853.945393177933	1010.03552750934	1184.82300838789
558.891862914034	1.01216456897701	0.14042241484254	-7.2079985956087	5.67802157193426e-13	1.56830031249085e-10	ENSG00000167110	GOLGA2	2801	golgin A2 [Source:HGNC Symbol;Acc:HGNC:4425]	347.485868309699	402.804400081879	360.601054375579	674.063377485359	723.271564757174	845.124912474512
1541.12092262558	1.01472686520191	0.135681869324537	-7.4787211456734	7.50493275471789e-14	2.6750670604243e-11	ENSG00000138757	G3BP2	9908	G3BP stress granule assembly factor 2 [Source:HGNC Symbol;Acc:HGNC:30291]	1040.20120318683	1030.3836011971	953.291085237568	2659.68408916877	1882.07201492293	1681.09354204031
610.353219754152	1.01834550118526	0.142488580637803	-7.14685693847866	8.87873239813797e-13	2.28939059431987e-10	ENSG00000225663	MCRIP1	348262	MAPK regulated corepressor interacting protein 1 [Source:HGNC Symbol;Acc:HGNC:28007]	469.331562392321	387.885718597365	357.723918303433	781.794914356186	835.823973345909	829.559231529695
846.120773432006	1.02315640561298	0.122330303606319	-8.36388348144447	6.06868559098216e-17	4.08591114872849e-14	ENSG00000123131	PRDX4	10549	peroxiredoxin 4 [Source:HGNC Symbol;Acc:HGNC:17169]	603.587466057432	530.110482083066	537.065400133841	1296.73189334427	1045.2693249806	1063.96007399283
115.412409771248	1.02466120091347	0.232454645748749	-4.40800482869669	1.04327219903614e-05	0.000272487409054288	ENSG00000213199	ASIC3	9311	acid sensing ion channel subunit 3 [Source:HGNC Symbol;Acc:HGNC:101]	56.4100435567694	80.5608800163758	88.232172879131	93.8944587406292	167.360537988466	206.016365446116
343.56630830482	1.03368820023891	0.150535398335225	-6.86674504249828	6.56833057974944e-12	1.37244134993075e-09	ENSG00000114544	SLC41A3	54946	solute carrier family 41 member 3 [Source:HGNC Symbol;Acc:HGNC:31046]	238.050383809567	224.774801033345	213.867114696155	480.344283662587	450.209634354939	454.151632272327
305.55712380274	1.03465956752724	0.163868881400465	-6.31394782636448	2.7200567335293e-10	3.66270750596018e-08	ENSG00000069011	PITX1	5307	paired like homeodomain 1 [Source:HGNC Symbol;Acc:HGNC:9004]	208.717161160047	206.872383251928	185.095753974699	360.752394108733	429.65658583004	442.248464490996
182.105425279789	1.03562579278508	0.191154558729088	-5.41774049057761	6.03569349811607e-08	3.82966332479941e-06	ENSG00000106635	BCL7B	9275	BAF chromatin remodeling complex subunit BCL7B [Source:HGNC Symbol;Acc:HGNC:1005]	125.230296696028	117.360294344844	115.085442885823	273.776474433203	208.466635038265	252.713408280569
3174.61073866212	1.03616370282967	0.106218860862565	-9.75498790342279	1.75621613180642e-22	2.36484258904023e-19	ENSG00000082641	NFE2L1	4779	nuclear factor, erythroid 2 like 1 [Source:HGNC Symbol;Acc:HGNC:7781]	1897.63386524972	2254.71006169289	2089.75983373507	3858.56807287807	4594.09570361323	4352.89689480372
641.034740673358	1.03772170279028	0.139872364365921	-7.41906171025667	1.17952949244646e-13	3.97075497748851e-11	ENSG00000247315	ZCCHC3	85364	zinc finger CCHC-type containing 3 [Source:HGNC Symbol;Acc:HGNC:16230]	432.100933644854	429.658026754004	395.126687241326	743.248768136349	897.483118920607	948.590909343006
139.364819693443	1.03776426472379	0.21772471724773	-4.7664053849385	1.87541736952496e-06	7.03658919544056e-05	ENSG00000158552	ZFAND2B	130617	zinc finger AN1-type containing 2B [Source:HGNC Symbol;Acc:HGNC:25206]	94.7688731753726	89.5120889070842	88.232172879131	147.26604581425	195.743319284756	220.666418100062
99.791252747941	1.04297100134109	0.239653720358485	-4.35199169777531	1.3490637179139e-05	0.000326333397153663	ENSG00000176182	MYPOP	339344	Myb related transcription factor, partner of profilin [Source:HGNC Symbol;Acc:HGNC:20178]	74.4612574949356	66.636777297496	53.7065400133841	166.044937562376	125.275724342244	112.62227977721
89.2750216274248	1.05098757214349	0.26854225924492	-3.91367665967595	9.09013405975063e-05	0.00147474343601229	ENSG00000149761	NUDT22	84304	nudix hydrolase 22 [Source:HGNC Symbol;Acc:HGNC:28189]	69.948454010394	56.6909896411534	47.952267869093	96.8595469113859	121.360857956549	142.838013375974
643.457300069399	1.05927389390093	0.13881478536251	-7.63084343742399	2.33222776271236e-14	9.42142275210368e-12	ENSG00000167969	ECI1	1632	enoyl-CoA delta isomerase 1 [Source:HGNC Symbol;Acc:HGNC:2703]	488.510977201623	358.048355628337	410.471412959436	888.538088503428	827.015523978095	888.159442145479
80.4473462148371	1.06512875947762	0.295889602950327	-3.59975054499102	0.000318522601434207	0.00395509775284954	ENSG00000162959	MEMO1	51072	mediator of cell motility 1 [Source:HGNC Symbol;Acc:HGNC:14014]	55.281842685634	45.7506232191764	50.8294039412385	62.2668515858909	132.12674051721	136.428615339873
293.083192763708	1.07830271828771	0.18270525865243	-5.90187018283378	3.59403925065856e-09	3.29970921808569e-07	ENSG00000270170	NCBP2AS2	152217	NCBP2 antisense 2 (head to head) [Source:HGNC Symbol;Acc:HGNC:25121]	224.511973355942	158.138023735849	184.136708617317	344.938590531364	409.10353730514	437.670323036638
128.012535829719	1.09812657667427	0.225660104136762	-4.86628587217502	1.13715001440101e-06	4.61139367512858e-05	ENSG00000213398	LCAT	3931	lecithin-cholesterol acyltransferase [Source:HGNC Symbol;Acc:HGNC:6522]	59.7946461701756	80.5608800163758	99.7407171677133	99.8246350821426	207.487918441841	220.666418100062
47.5291953195214	1.09980271185343	0.335359049205364	-3.279478262058	0.00103999221976721	0.00971755259164131	ENSG00000198113	TOR4A	54863	torsin family 4 member A [Source:HGNC Symbol;Acc:HGNC:25981]	28.2050217783847	34.8102567971994	26.8532700066921	81.0457433340168	53.8294128033079	60.4314671975274
645.734589077913	1.13296544874551	0.157433794027007	-7.19645648983822	6.17974957833939e-13	1.664275225331e-10	ENSG00000131408	NR1H2	7376	nuclear receptor subfamily 1 group H member 2 [Source:HGNC Symbol;Acc:HGNC:7965]	464.81875890778	367.99414328468	379.781961523216	740.283679965592	988.503762388018	933.025228398189
200.344134835558	1.13371122939567	0.207312654314677	-5.46860601994333	4.53588719739803e-08	3.03703961023573e-06	ENSG00000142459	EVI5L	115704	ecotropic viral integration site 5 like [Source:HGNC Symbol;Acc:HGNC:30464]	151.178916732142	106.419927922867	119.880669672732	234.24196548978	266.210914227268	324.132414968556
55.8171354779744	1.13778736139493	0.308634754532604	-3.68651729815068	0.000227343995293448	0.00302103276201896	ENSG00000198855	FICD	11153	FIC domain containing [Source:HGNC Symbol;Acc:HGNC:18416]	47.3844365876863	25.859047906491	32.6075421509832	86.9759196755302	73.4037447317835	68.6721218153721
1530.51921845862	1.14101451998273	0.123740689653249	-9.22101309747121	2.9430622692956e-20	3.56669716415934e-17	ENSG00000179262	RAD23A	5886	RAD23 homolog A, nucleotide excision repair protein [Source:HGNC Symbol;Acc:HGNC:9812]	864.201867289707	959.76850883707	1016.58807882477	1609.05451399731	2310.74988415655	2422.75245764633
931.964489372991	1.14594060090141	0.129697146863481	-8.83551125536808	9.96415011128337e-19	8.05036901324288e-16	ENSG00000100216	TOMM22	56993	translocase of outer mitochondrial membrane 22 [Source:HGNC Symbol;Acc:HGNC:18002]	675.792321810097	574.866526536608	482.399814763075	1594.22907314353	1181.3109318835	1083.18826810114
944.740571360413	1.14791764489676	0.135393903715048	-8.47835547538895	2.28399228919594e-17	1.62821779722151e-14	ENSG00000167674	HDGFL2	84717	HDGF like 2 [Source:HGNC Symbol;Acc:HGNC:14680]	591.177256474943	608.682204568173	555.287261924096	1085.22227049696	1344.75660348627	1483.31783121204
52.5086832826806	1.15353549426525	0.314738424881807	-3.66506089842202	0.000247279735615862	0.00323094793887195	ENSG00000196421	C20orf204	284739	chromosome 20 open reading frame 204 [Source:HGNC Symbol;Acc:HGNC:27655]	43.9998339742801	25.859047906491	27.8123153640739	97.8479096349715	64.5952953639695	54.9376974522977
98.1365654782436	1.15908353758437	0.255393688357017	-4.53841888200493	5.66775901283676e-06	0.000165912008397509	ENSG00000164898	FMC1	154791	formation of mitochondrial complex V assembly factor 1 homolog [Source:HGNC Symbol;Acc:HGNC:26946]	68.8202531392587	65.6421985318618	47.952267869093	120.58025227744	158.552088620652	127.272332431156
422.071941969979	1.16176355518612	0.161185538200665	-7.207616565078	5.69396928373606e-13	1.56830031249085e-10	ENSG00000060491	OGFR	11054	opioid growth factor receptor [Source:HGNC Symbol;Acc:HGNC:15768]	232.40937945389	297.379050924646	243.597520774992	417.089069353111	647.910386832543	694.046244480694
87.3007225702913	1.17030048586238	0.285713056253902	-4.0960693263607	4.20224137305373e-05	0.000824060893204501	ENSG00000205078	SYCE1L	100130958	synaptonemal complex central element protein 1 like [Source:HGNC Symbol;Acc:HGNC:37236]	55.281842685634	41.7723081566393	60.4198575150571	74.1272042689178	143.871339674296	148.331783121204
612.289619605323	1.17336784305532	0.136240058641925	-8.61250248092772	7.14827501797139e-18	5.4143715589247e-15	ENSG00000169221	TBC1D10B	26000	TBC1 domain family member 10B [Source:HGNC Symbol;Acc:HGNC:24510]	380.203693572626	358.048355628337	390.331460454417	824.294511470366	801.568892471076	919.290804035114
95.9170986763654	1.17480363119765	0.246510635906238	-4.76573202157693	1.88169218445672e-06	7.03834184673796e-05	ENSG00000178809	TRIM73	375593	tripartite motif containing 73 [Source:HGNC Symbol;Acc:HGNC:18162]	33.8460261340616	78.5717224851073	66.1741296593483	88.9526451227014	146.807489463567	161.150579193406
45.2957941919229	1.19754609964424	0.343244154270731	-3.48890457344741	0.000485004258839302	0.00550868473558903	ENSG00000170049	KCNAB3	9196	potassium voltage-gated channel subfamily A regulatory beta subunit 3 [Source:HGNC Symbol;Acc:HGNC:6230]	28.2050217783847	27.8482054377595	24.9351792919283	86.9759196755302	47.9571132247652	55.8533257431693
44.286070526848	1.1999210892799	0.345312302001847	-3.47488659489891	0.000511069358927794	0.00574017568197028	ENSG00000185507	IRF7	3665	interferon regulatory factor 7 [Source:HGNC Symbol;Acc:HGNC:6122]	34.974227005197	27.8482054377595	18.2218617902553	75.1155669925034	51.8719796104604	57.6845823249125
46.7759189409753	1.20277245558234	0.354095956174797	-3.39674157416414	0.000681933353116463	0.0070695896547634	ENSG00000242866	STRC	161497	stereocilin [Source:HGNC Symbol;Acc:HGNC:16035]	11.2820087113539	46.7452019848107	28.7713607214558	32.6159698783238	72.4250281353598	88.8159442145479
51.0201400551916	1.20725141694544	0.33451647584337	-3.60894456364745	0.000307445293997807	0.00385684549688036	ENSG00000205922	ONECUT3	390874	one cut homeobox 3 [Source:HGNC Symbol;Acc:HGNC:13399]	9.0256069690831	47.7397807504449	38.3618142952744	28.6625189839815	87.1057770817165	95.2253422506493
70.8403142069358	1.21445372058514	0.289758856583268	-4.19125660180171	2.77413690494036e-05	0.000589957397685344	ENSG00000142235	LMTK3	114783	lemur tyrosine kinase 3 [Source:HGNC Symbol;Acc:HGNC:19295]	39.4870304897386	45.7506232191764	40.2799050100381	61.2784888623054	116.46727497443	121.778562685926
234.252859136947	1.21554378174752	0.210359785607694	-5.77840378680756	7.5412648127003e-09	6.25976631952842e-07	ENSG00000204922	UQCC3	790955	ubiquinol-cytochrome c reductase complex assembly factor 3 [Source:HGNC Symbol;Acc:HGNC:34399]	182.768541123933	149.18681484514	95.9045357381859	303.42735614077	331.784926187662	342.444980785989
137.633313641183	1.21697716112849	0.257804983090338	-4.72053389558436	2.35226404608253e-06	8.38443763955122e-05	ENSG00000159450	TCHH	7062	trichohyalin [Source:HGNC Symbol;Acc:HGNC:11791]	49.6408383299571	79.5663012507415	124.675896459642	192.730731099186	172.254120970585	206.931993736988
420.249942843421	1.2716414078904	0.154206939990173	-8.24633059946223	1.63332403630441e-16	1.04180284189333e-13	ENSG00000197136	PCNX3	399909	pecanex 3 [Source:HGNC Symbol;Acc:HGNC:18760]	245.947789907515	253.617585236739	237.843248630701	524.820606223938	572.549208907912	686.721218153721
417.830402090294	1.34767880851531	0.149719499627971	-9.00135795179706	2.22942785969643e-19	2.07834124858931e-16	ENSG00000127774	EMC6	83460	ER membrane protein complex subunit 6 [Source:HGNC Symbol;Acc:HGNC:28430]	225.640174227078	259.585057830544	221.539477555209	631.56378037118	587.229957854268	581.423964703484
1443.19493683055	1.41478585189313	0.114490947536859	-12.3571852825977	4.45483609192609e-35	1.07976317196105e-31	ENSG00000185453	ZSWIM9	374920	zinc finger SWIM-type containing 9 [Source:HGNC Symbol;Acc:HGNC:34495]	567.4850381811	857.32689597674	932.192087375167	1478.59063448401	2415.47255997389	2408.10240499238
27.6715149246567	1.4306074505931	0.428214997557246	-3.34086255445048	0.000835185574746278	0.00826254202477563	ENSG00000100918	REC8	9985	REC8 meiotic recombination protein [Source:HGNC Symbol;Acc:HGNC:16879]	10.1538078402185	17.9024177814168	17.2628164328735	36.5694207726661	41.1060970497988	43.0345296709665
113.249348940632	1.54947573316847	0.239160234757369	-6.47881841536251	9.2443674319991e-11	1.45496738842074e-08	ENSG00000266714	MYO15B	80022	myosin XVB [Source:HGNC Symbol;Acc:HGNC:14083]	27.0768209072493	81.5554587820101	68.092220374112	101.801360529314	197.700752477604	203.269480573501

## Sheet: Down-reg DEGs set
baseMean	log2FoldChange	lfcSE	stat	pvalue	padj	ensembl	hgnc_symbol	entez	description	norma_rep1_normalized_counts	norma_rep2_normalized_counts	norma_rep3_normalized_counts	L29_knockdown_rep1_normalized_counts	L29_knockdown_rep2_normalized_counts	L29_knockdown_rep3_normalized_counts
3237.66086083583	-2.22033130584923	0.144115785840927	15.4065794589637	1.47832416122584e-53	1.79158105098959e-49	ENSG00000162244	RPL29	6159	ribosomal protein L29 [Source:HGNC Symbol;Acc:HGNC:10331]	6191.56638079101	5110.14569782888	4700.28129652849	997.257988097841	1339.86302050416	1086.85078126462
46.6662912107814	-1.70831251881243	0.353122487515302	4.83773358879729	1.31328003265441e-06	5.18424779014293e-05	ENSG00000119917	IFIT3	3437	interferon induced protein with tetratricopeptide repeats 3 [Source:HGNC Symbol;Acc:HGNC:5411]	89.1278688196956	64.6476197662275	61.378902872439	18.7788917481258	18.5956153320518	27.4688487261488
798.196726094607	-1.64431814531196	0.130263551885398	12.6230102090151	1.57676762674005e-36	4.77721171711567e-33	ENSG00000108064	TFAM	7019	transcription factor A, mitochondrial [Source:HGNC Symbol;Acc:HGNC:11741]	1420.40489675945	1096.02579972896	1108.65643313343	472.437381873903	374.848456430308	316.807388641583
968.785967241347	-1.59674891174668	0.12620174160289	12.6523524276793	1.08574429362361e-36	4.38604503147484e-33	ENSG00000106554	CHCHD3	54927	coiled-coil-helix-coiled-coil-helix domain containing 3 [Source:HGNC Symbol;Acc:HGNC:21906]	1415.89209327491	1484.90609709196	1467.33939679424	488.251185451272	517.74107950818	438.58595132751
29.7651522887048	-1.57764357273803	0.444529033977927	3.54902256579346	0.000386663943169267	0.00460312409358383	ENSG00000146250	PRSS35	167681	serine protease 35 [Source:HGNC Symbol;Acc:HGNC:21387]	55.281842685634	45.7506232191764	32.6075421509832	8.89526451227013	19.5743319284756	16.4813092356893
1566.52879515285	-1.57330902906007	0.115318148779823	13.6432040030749	2.21606083996857e-42	1.34282206597895e-38	ENSG00000145907	G3BP1	10146	G3BP stress granule assembly factor 1 [Source:HGNC Symbol;Acc:HGNC:30292]	2619.68242277637	2184.09496933286	2232.65759198497	864.817383137374	794.71787629611	703.20252738941
49.9605095270195	-1.47698200599276	0.408416750806969	3.61636001235128	0.000298774774155477	0.00376779551299711	ENSG00000185361	TNFAIP8L1	126282	TNF alpha induced protein 8 like 1 [Source:HGNC Symbol;Acc:HGNC:28279]	94.7688731753726	58.6801471724219	64.2560389445846	9.88362723585571	40.127380453375	32.046990180507
42.5620871361459	-1.45372585316593	0.369069775956822	3.93889163477857	8.18588898012347e-05	0.00136270313942467	ENSG00000067715	SYT1	6857	synaptotagmin 1 [Source:HGNC Symbol;Acc:HGNC:11509]	22.5640174227078	91.5012464383528	70.9693564462576	5.93017634151342	33.2763642784085	31.1313618896353
513.834178636455	-1.44298868957017	0.144550915140036	9.982563501395	1.81710391678039e-23	3.1459260524945e-20	ENSG00000164983	TMEM65	157378	transmembrane protein 65 [Source:HGNC Symbol;Acc:HGNC:25203]	830.355841155645	769.803964600924	655.02797909181	287.613552563401	283.827812962896	256.375921444056
211.131179219635	-1.40861288882788	0.194935760013583	7.22603635541128	4.97294669600557e-13	1.43493192878313e-10	ENSG00000047644	WWC3	55841	WWC family member 3 [Source:HGNC Symbol;Acc:HGNC:29237]	317.024444789044	298.373629690281	303.058332932667	89.9410078462869	116.46727497443	141.922385085102
45.0944541052748	-1.3899674716441	0.354866860196764	3.91687031827487	8.97059727919872e-05	0.00145908503665934	ENSG00000204252	HLA-DOA	3111	major histocompatibility complex, class II, DO alpha [Source:HGNC Symbol;Acc:HGNC:4936]	69.948454010394	70.6150923600331	54.665585370766	16.8021663009547	27.4040646998659	31.1313618896353
300.678668798401	-1.36638831272767	0.1664763230596	8.20770357979666	2.25458980468232e-16	1.30111304014024e-13	ENSG00000178202	POGLUT3	143888	protein O-glucosyltransferase 3 [Source:HGNC Symbol;Acc:HGNC:28496]	480.613571103675	448.555023301055	369.232462592016	198.6609074407	160.5095218135	146.50052653946
297.434119434968	-1.33273215721173	0.162148277835069	8.21921869911772	2.04833212740022e-16	1.24118685259817e-13	ENSG00000065559	MAP2K4	6416	mitogen-activated protein kinase kinase 4 [Source:HGNC Symbol;Acc:HGNC:6844]	460.305955423238	413.744766503856	401.840004742999	196.684181993529	167.360537988466	144.669269957717
44.7477809399514	-1.33208132002197	0.385803209398949	3.45274815649472	0.000554906809597306	0.00612264669777101	ENSG00000148677	ANKRD1	27063	ankyrin repeat domain 1 [Source:HGNC Symbol;Acc:HGNC:15819]	30.4614235206555	91.5012464383528	73.8464925184032	25.6974308132248	18.5956153320518	28.3844770170205
98.4214890471382	-1.33197860095265	0.247738750100447	5.37654525346798	7.59286218240294e-08	4.6473685246738e-06	ENSG00000143469	SYT14	255928	synaptotagmin 14 [Source:HGNC Symbol;Acc:HGNC:23143]	87.9996679485603	170.07296892346	165.914846827062	38.5461462198373	53.8294128033079	74.1658915606018
238.363400312909	-1.22080260925518	0.172362123530631	7.08277772545678	1.41293211222552e-12	3.56735922251273e-10	ENSG00000091483	FH	2271	fumarate hydratase [Source:HGNC Symbol;Acc:HGNC:3700]	358.767877021053	329.205571424943	311.689741149104	165.05657483879	140.935189885024	124.525447558541
348.876734607007	-1.20831288641375	0.171105740949178	7.06179044438167	1.64370745244294e-12	3.9059001208149e-10	ENSG00000187840	EIF4EBP1	1978	eukaryotic translation initiation factor 4E binding protein 1 [Source:HGNC Symbol;Acc:HGNC:3288]	472.716165005728	555.969529989557	432.529456179218	200.637632887871	186.934869916942	244.472753662725
141.542926313556	-1.2030926390326	0.212672047156314	5.65703229512025	1.54012792175104e-08	1.21992224076476e-06	ENSG00000188428	BLOC1S5	63915	biogenesis of lysosomal organelles complex 1 subunit 5 [Source:HGNC Symbol;Acc:HGNC:18561]	222.255571613671	183.99707164234	184.136708617317	107.731536870827	86.1270604852927	65.0096086518856
618.724549701058	-1.20301736829808	0.154679314969643	7.77749350993821	7.39755636721704e-15	3.44811483131936e-12	ENSG00000139324	TMTC3	160418	transmembrane O-mannosyltransferase targeting cadherins 3 [Source:HGNC Symbol;Acc:HGNC:26899]	710.766548815294	877.218471289426	1005.07953453619	390.4032758163	398.337654744479	330.541813004658
1205.11766675197	-1.19269340677792	0.118257114141746	10.0855954031512	6.39761349540628e-24	1.29221129918048e-20	ENSG00000169504	CLIC4	25932	chloride intracellular channel 4 [Source:HGNC Symbol;Acc:HGNC:13518]	1721.6345293526	1671.88690503121	1633.25424362131	806.503982445826	727.186431142869	670.239908918031
93.429508754228	-1.19059957824374	0.248328474905821	4.79445451712807	1.63118066266392e-06	6.19695249242132e-05	ENSG00000077713	SLC25A43	203427	solute carrier family 25 member 43 [Source:HGNC Symbol;Acc:HGNC:30557]	125.230296696028	144.213921016969	119.880669672732	65.2319397566477	53.8294128033079	52.1908125796828
954.59526137597	-1.18937037043355	0.120912274079475	9.83663883165234	7.82825315566244e-23	1.18588249991841e-19	ENSG00000148730	EIF4EBP2	1979	eukaryotic translation initiation factor 4E binding protein 2 [Source:HGNC Symbol;Acc:HGNC:3289]	1421.53309763059	1316.82228569977	1244.84087388165	587.087457809829	581.357658275726	575.930194958254
399.273431802413	-1.18386552656268	0.16845940540439	7.02760124150261	2.10114346364718e-12	4.80448257281891e-10	ENSG00000114450	GNB4	59345	G protein subunit beta 4 [Source:HGNC Symbol;Acc:HGNC:20731]	650.971902645119	458.500810957398	549.532989779805	310.345895205869	249.572732088064	176.716260138224
149.713624810349	-1.1788980957024	0.203049845284061	5.80595416880597	6.40004682283306e-09	5.42392779342055e-07	ENSG00000117322	CR2	1380	complement C3d receptor 2 [Source:HGNC Symbol;Acc:HGNC:2336]	138.768707149653	231.736852392785	254.147019706193	67.2086652038188	105.701392413768	100.719111995879
91.154158728037	-1.17016336400188	0.25022539818025	4.67643721425495	2.91901916167106e-06	9.8539256881035e-05	ENSG00000163293	NIPAL1	152519	NIPA like domain containing 1 [Source:HGNC Symbol;Acc:HGNC:27194]	121.845694082622	131.284397063724	125.634941817024	52.3832243500352	48.935829821189	66.8408652336288
147.054103681685	-1.16205685612097	0.203747962508922	5.70340356689498	1.17438489764281e-08	9.61646660441436e-07	ENSG00000110315	RNF141	50862	ring finger protein 141 [Source:HGNC Symbol;Acc:HGNC:21159]	226.768375098213	185.986229173608	197.563343620663	91.9177332934581	94.9355098531067	85.1534310510614
103.579336397563	-1.15545408746852	0.238599485648749	4.84265120826584	1.28118070316298e-06	5.0906980136499e-05	ENSG00000118961	LDAH	60526	lipid droplet associated hydrolase [Source:HGNC Symbol;Acc:HGNC:26145]	179.383938510527	115.371136813575	132.348259318697	88.9526451227014	58.7229957854268	46.697042834453
150.322357156251	-1.15416820225688	0.20429978150662	5.64938539701514	1.61022490655197e-08	1.26716335340931e-06	ENSG00000073849	ST6GAL1	6480	ST6 beta-galactoside alpha-2,6-sialyltransferase 1 [Source:HGNC Symbol;Acc:HGNC:10860]	229.024776840484	204.883225720659	188.931935404226	86.9759196755302	96.8929430459543	95.2253422506493
47.6133366712969	-1.15067659458648	0.325585159203776	3.53418011251029	0.000409042235432596	0.00483156223314584	ENSG00000102312	PORCN	64840	porcupine O-acyltransferase [Source:HGNC Symbol;Acc:HGNC:17652]	62.0510479124463	67.6313560631303	67.1331750167301	24.7090680896393	29.3614978927134	34.7938750531219
75.6877528667817	-1.13817190566494	0.306007105312702	3.71942966651663	0.000199673137440807	0.00273737415457595	ENSG00000179750	APOBEC3B	9582	apolipoprotein B mRNA editing enzyme catalytic subunit 3B [Source:HGNC Symbol;Acc:HGNC:17352]	125.230296696028	94.4849827352556	91.1093089512766	28.6625189839815	59.7017123818506	54.9376974522977
95.1457345113156	-1.12408626023172	0.280830776545133	4.00271748723761	6.26190596123095e-05	0.00112426723472826	ENSG00000104998	IL27RA	9466	interleukin 27 receptor subunit alpha [Source:HGNC Symbol;Acc:HGNC:17290]	143.281510634194	123.327766938649	121.798760387496	36.5694207726661	61.6591455746982	84.2378027601898
164.539541125873	-1.12125240927599	0.199209781103802	5.62850078476688	1.81782675649781e-08	1.39821909201227e-06	ENSG00000118276	B4GALT6	9331	beta-1,4-galactosyltransferase 6 [Source:HGNC Symbol;Acc:HGNC:929]	227.896575969348	226.763958564613	219.621386840446	127.498791342539	92.9780766602591	92.4784573780344
141.440054186943	-1.11034305240049	0.211116073410831	5.25939609647708	1.44529266531696e-07	7.88986568061991e-06	ENSG00000174132	FAM174A	345757	family with sequence similarity 174 member A [Source:HGNC Symbol;Acc:HGNC:24943]	207.588960288911	202.894068189391	169.751028256589	82.0341060576024	92.9780766602591	93.394085668906
730.017106236269	-1.10585471984188	0.144165580489157	7.67072636956545	1.71025045939784e-14	7.40233047051517e-12	ENSG00000060982	BCAT1	586	branched chain amino acid transaminase 1 [Source:HGNC Symbol;Acc:HGNC:976]	822.458435057698	1056.24264910359	1118.24688670725	470.460656426732	494.251881194009	418.442128928334
279.815822047229	-1.06452321283136	0.181948759307174	5.85067585448159	4.89579524891999e-09	4.29943062475807e-07	ENSG00000214413	BBIP1	92482	BBSome interacting protein 1 [Source:HGNC Symbol;Acc:HGNC:28093]	333.947457856075	410.761030206953	390.331460454417	206.567809229384	189.871019706213	147.416154830332
2106.84371376433	-1.06134169298109	0.119775474430567	8.86109362560983	7.92332889437985e-19	6.85877306221353e-16	ENSG00000170515	PA2G4	5036	proliferation-associated 2G4 [Source:HGNC Symbol;Acc:HGNC:8550]	3060.80896339031	2753.98860204129	2693.95840888564	1730.62312899833	1221.43831233688	1180.24486693353
226.42390769767	-1.0586329688558	0.174523895126255	6.06583395408379	1.31270698494029e-09	1.43321585139562e-07	ENSG00000130348	QRSL1	55278	glutaminyl-tRNA amidotransferase subunit QRSL1 [Source:HGNC Symbol;Acc:HGNC:21020]	313.639842175638	292.406157096475	310.730695791722	166.044937562376	143.871339674296	131.850473885514
471.774471622654	-1.05675429324326	0.150308665044121	7.0305613647295	2.05704229191047e-12	4.7940952953198e-10	ENSG00000198729	PPP1R14C	81706	protein phosphatase 1 regulatory inhibitor subunit 14C [Source:HGNC Symbol;Acc:HGNC:14952]	802.150819377261	563.926160114631	554.328216566715	312.32262065304	298.508561909253	299.410451115022
431.753092134533	-1.05455219014287	0.161465662112769	6.53112356115917	6.52781153295368e-11	1.06906145902521e-08	ENSG00000163428	LRRC58	116064	leucine rich repeat containing 58 [Source:HGNC Symbol;Acc:HGNC:26968]	577.638846021319	534.088797145603	629.1337544425	354.82221776722	247.615298895216	247.219638535339
241.290991175565	-1.05273070583898	0.189937669718222	5.54250616742186	2.98172898506373e-08	2.13819961952588e-06	ENSG00000105612	DNASE2	1777	deoxyribonuclease 2, lysosomal [Source:HGNC Symbol;Acc:HGNC:2960]	361.024278763324	337.162201550017	278.123153640739	129.47551678971	177.147703952704	164.813092356893
84.4398716505507	-1.04051795750036	0.275061645419345	3.78285367963257	0.000155040563391366	0.00225022345837121	ENSG00000091592	NLRP1	22861	NLR family pyrin domain containing 1 [Source:HGNC Symbol;Acc:HGNC:14374]	178.255737639391	83.5446163132786	85.3550368069855	56.3366752443775	51.8719796104604	51.2751842888112
88.4140913601127	-1.03988596813753	0.261069145198252	3.98318218473444	6.79985871339308e-05	0.00118742777734309	ENSG00000026508	CD44	960	CD44 molecule (Indian blood group) [Source:HGNC Symbol;Acc:HGNC:1681]	107.179082757862	121.338609407381	128.512077889169	51.3948616264497	46.9783966283415	75.0815198514735
388.104800344789	-1.03180625534657	0.148314972174242	6.95685836851589	3.47944437115252e-12	7.66679751527224e-10	ENSG00000119729	RHOQ	23433	ras homolog family member Q [Source:HGNC Symbol;Acc:HGNC:17736]	526.869806820226	517.18095812982	517.884492986204	287.613552563401	244.679149105945	234.400842463137
816.609724511323	-1.02189322097898	0.133384267255036	7.66127251743326	1.84099738921839e-14	7.69346460687507e-12	ENSG00000114978	MOB1A	55233	MOB kinase activator 1A [Source:HGNC Symbol;Acc:HGNC:16015]	1210.55953472827	1008.50286835315	1046.31848490361	706.679347363683	469.783966283415	457.814145435814
698.710833774229	-1.01999827495704	0.135328690470158	7.53719164364464	4.80200378567074e-14	1.81860887120449e-11	ENSG00000118689	FOXO3	2309	forkhead box O3 [Source:HGNC Symbol;Acc:HGNC:3821]	928.509316944424	936.893197227482	936.987314162076	385.461462198373	510.890063333213	493.523648779807
791.978993057736	-1.0196364280053	0.136132969083398	7.49000359626805	6.88717268089398e-14	2.5292619915077e-11	ENSG00000134287	ARF3	377	ADP ribosylation factor 3 [Source:HGNC Symbol;Acc:HGNC:654]	1242.14915912006	974.687190321584	972.471992385205	501.099900857884	529.485678665265	531.980036996416
188.616119667397	-1.0191619766057	0.192521589093603	5.29375422987077	1.198304555529e-07	6.78609948993266e-06	ENSG00000164171	ITGA2	3673	integrin subunit alpha 2 [Source:HGNC Symbol;Acc:HGNC:6137]	252.716995134327	261.574215361813	240.720384702847	155.172947602935	112.552408588735	108.959766613724
217.232445396594	-1.01851671226634	0.182407383288574	5.58374718119287	2.35390821987633e-08	1.7289099222231e-06	ENSG00000198478	SH3BGRL2	83699	SH3 domain binding glutamate rich protein like 2 [Source:HGNC Symbol;Acc:HGNC:15567]	302.357833464284	292.406157096475	274.286972211212	181.858741139745	124.29700774582	128.187960722028
262.788161362375	-1.01328844792125	0.170754263118548	5.93419121382502	2.95297521513346e-09	2.77419431257383e-07	ENSG00000206527	HACD2	201562	3-hydroxyacyl-CoA dehydratase 2 [Source:HGNC Symbol;Acc:HGNC:9640]	383.588296186032	367.99414328468	303.058332932667	188.777280204844	156.594655427805	176.716260138224
379.867435975604	-1.01129543554416	0.15797661763836	6.40155138565645	1.53806030336389e-10	2.24662805954522e-08	ENSG00000152484	USP12	219333	ubiquitin specific peptidase 12 [Source:HGNC Symbol;Acc:HGNC:20485]	495.280182428435	517.18095812982	508.294039412385	290.578640734158	255.445031666607	212.425763482218
242.784728032466	-1.0100096831883	0.192228524869953	5.25421335814546	1.48658470296429e-07	8.07888789920371e-06	ENSG00000134970	TMED7	51014	transmembrane p24 trafficking protein 7 [Source:HGNC Symbol;Acc:HGNC:24253]	371.178086603543	318.265205002966	269.491745424302	250.055769067149	121.360857956549	126.356704140285
8525.89628432536	-1.00805233379946	0.110099017634582	9.15587037429507	5.39213614452739e-20	5.94066344868431e-17	ENSG00000147180	ZNF711	7552	zinc finger protein 711 [Source:HGNC Symbol;Acc:HGNC:13128]	8681.50570338681	12617.2262208363	13000.8188646685	4923.03472617973	6198.2122051518	5734.579985729
567.169656698323	-1.00259239989957	0.137105755596232	7.31254786160939	2.62123865107881e-13	8.35968189800634e-11	ENSG00000161654	LSM12	124801	LSM12 homolog [Source:HGNC Symbol;Acc:HGNC:26407]	762.663788887522	703.167187303428	803.680009485998	398.310177604985	354.295407905409	380.901369002597
182.51393434432	-1.00226760603167	0.200192006944399	5.00653158599901	5.54195710799238e-07	2.46922713940293e-05	ENSG00000104626	ERI1	90459	exoribonuclease 1 [Source:HGNC Symbol;Acc:HGNC:23994]	241.434986422973	218.807328439539	269.491745424302	132.440604960466	133.105457113634	99.8034837050074
235.826277346895	-1.00205623732519	0.206978647501828	4.84135078385967	1.28959493586566e-06	5.10738595678297e-05	ENSG00000164332	UBLCP1	134510	ubiquitin like domain containing CTD phosphatase 1 [Source:HGNC Symbol;Acc:HGNC:28110]	312.511641304502	314.286889940429	304.976423647431	230.288514595438	144.85005627072	108.044138322852
867.653488501726	-1.00074719447302	0.131641584846542	7.60205975672218	2.91454085186172e-14	1.13939743818427e-11	ENSG00000095139	ARCN1	372	archain 1 [Source:HGNC Symbol;Acc:HGNC:649]	1202.66212863032	1069.17217305684	1193.05242458303	675.051740208945	500.124180772552	565.858283758666
472.547735170151	-0.997739164327671	0.159037258828422	6.27361897254583	3.52751151569884e-10	4.49999074302676e-08	ENSG00000122359	ANXA11	311	annexin A11 [Source:HGNC Symbol;Acc:HGNC:535]	699.484540103941	630.562937412127	559.123443353624	270.811386262446	320.040327030576	355.263776858192
1448.42916493353	-0.992756262280487	0.124667009549512	7.96326362417646	1.67559941257258e-15	8.82895186129004e-13	ENSG00000152332	UHMK1	127933	U2AF homology motif kinase 1 [Source:HGNC Symbol;Acc:HGNC:19683]	1872.81344608474	1978.21716484656	1921.92689619325	1126.73350488755	893.568252534912	897.315725054195
168.89198438268	-0.992093328758738	0.198764125282865	4.99130981180267	5.99712153050018e-07	2.64287693920479e-05	ENSG00000197147	LRRC8B	23507	leucine rich repeat containing 8 VRAC subunit B [Source:HGNC Symbol;Acc:HGNC:30692]	277.537414299305	212.839855845734	179.341481830408	162.091486668034	89.063210274564	92.4784573780344
115.16260863902	-0.990025433368618	0.244511134853948	4.04899937976232	5.14370811064265e-05	0.000960502289566691	ENSG00000113273	ARSB	411	arylsulfatase B [Source:HGNC Symbol;Acc:HGNC:714]	179.383938510527	108.409085454135	168.791982899207	106.743174147242	62.637862171122	65.0096086518856
710.819456402891	-0.988531926652754	0.156174892169286	6.32964692929791	2.45722810634091e-10	3.34597162030849e-08	ENSG00000133313	CNDP2	55748	carnosine dipeptidase 2 [Source:HGNC Symbol;Acc:HGNC:24437]	1137.22647810447	817.543745351369	888.076000935602	420.054157523868	473.69883266911	528.317523832929
1051.31514046873	-0.988408750671559	0.135620751926281	7.28803473386451	3.14508900605131e-13	9.77316247803483e-11	ENSG00000110880	CORO1C	23603	coronin 1C [Source:HGNC Symbol;Acc:HGNC:2254]	1499.37895773893	1276.04455630877	1416.50999285301	623.656878582495	792.760443103262	699.540014225924
238.792473349828	-0.986543650028788	0.16860042591827	5.85137104284078	4.87537218175483e-09	4.29943062475807e-07	ENSG00000075188	NUP37	79023	nucleoporin 37 [Source:HGNC Symbol;Acc:HGNC:29929]	376.81909095922	294.395314627744	280.041244355503	196.684181993529	142.892623077872	141.922385085102
386.956146333602	-0.984573414966782	0.150136261426378	6.55786553902958	5.45833902541944e-11	9.1874459234803e-09	ENSG00000119950	MXI1	4601	MAX interactor 1, dimerization protein [Source:HGNC Symbol;Acc:HGNC:7534]	482.869972845946	568.899053942802	490.07217762213	236.218690936951	280.891663173625	262.785319480157
283.744609859942	-0.977604297632474	0.174877016558673	5.59023888256052	2.2675743900053e-08	1.69634160694285e-06	ENSG00000164323	CFAP97	57587	cilia and flagella associated protein 97 [Source:HGNC Symbol;Acc:HGNC:29276]	327.178252629262	371.972458347217	430.611365464455	202.614358335042	201.615618863299	168.47560552038
715.89387606686	-0.971374608587313	0.145362832269505	6.68241388408263	2.35038083858655e-11	4.45066646606725e-09	ENSG00000128641	MYO1B	4430	myosin IB [Source:HGNC Symbol;Acc:HGNC:7596]	1089.84204151678	820.527481648272	913.970225584912	662.203024802332	445.31605137282	363.504431476036
382.941507325141	-0.969643167915506	0.162759075093592	5.95753672941387	2.560681749995e-09	2.46292874033249e-07	ENSG00000099810	MTAP	4507	methylthioadenosine phosphorylase [Source:HGNC Symbol;Acc:HGNC:7413]	489.639178072758	493.311067754598	532.270173346932	321.21788516531	223.147383984622	238.063355626623
309.660466345064	-0.962390494275798	0.182002256030836	5.28779431235591	1.23800072493265e-07	6.91397732048791e-06	ENSG00000163082	SGPP2	130367	sphingosine-1-phosphate phosphatase 2 [Source:HGNC Symbol;Acc:HGNC:19953]	414.049719706687	435.62549934781	372.109598664161	155.172947602935	260.338614648726	220.666418100062
133.334943282627	-0.956239211145139	0.21625126356841	4.42188958975787	9.78414532153704e-06	0.000260030827087078	ENSG00000121879	PIK3CA	5290	phosphatidylinositol-4,5-bisphosphate 3-kinase catalytic subunit alpha [Source:HGNC Symbol;Acc:HGNC:8975]	144.40971150533	183.002492876706	201.39952505019	89.9410078462869	98.8503762388018	82.4065461784465
1181.01304400769	-0.950080847402992	0.128974845210582	7.36640424612848	1.75291744958212e-13	5.74151528959073e-11	ENSG00000139146	SINHCAF	58516	SIN3-HDAC complex associated factor [Source:HGNC Symbol;Acc:HGNC:30702]	1569.32741174932	1505.79225117028	1586.2610211096	687.900455615557	920.972317234778	815.82480716662
177.514746030177	-0.946818337926058	0.201268350747464	4.70425844108025	2.54790332345357e-06	8.90046568812575e-05	ENSG00000133169	BEX1	55859	brain expressed X-linked 1 [Source:HGNC Symbol;Acc:HGNC:1036]	213.229964644588	249.639270174202	234.966112558555	87.9642823991158	156.594655427805	122.694190976798
755.266063733502	-0.94415386635734	0.144835538999864	6.51879968740423	7.08722227849977e-11	1.14520062390852e-08	ENSG00000110092	CCND1	595	cyclin D1 [Source:HGNC Symbol;Acc:HGNC:1582]	1371.89225930063	803.61964263249	834.369460922217	553.48312520792	489.35829821189	478.873596125861
103.160062266882	-0.943080261150824	0.246339889225782	3.82837007889716	0.000128994694091578	0.00192760381960029	ENSG00000138587	MNS1	55329	meiosis specific nuclear structural 1 [Source:HGNC Symbol;Acc:HGNC:29636]	91.3842705619664	139.241027188798	179.341481830408	63.2552143094765	73.4037447317835	72.3346349788586
528.80507084217	-0.942108015504739	0.135566256156127	6.94942858361261	3.66768733125037e-12	7.93726835132558e-10	ENSG00000147669	POLR2K	5440	RNA polymerase II subunit K [Source:HGNC Symbol;Acc:HGNC:9198]	762.663788887522	662.389457912423	658.864160521337	423.019245694624	344.508241941171	321.385530095941
519.372434590728	-0.940956632640107	0.159030714093092	5.91682328791717	3.28218995769117e-09	3.05975846901994e-07	ENSG00000101782	RIOK3	8780	RIO kinase 3 [Source:HGNC Symbol;Acc:HGNC:11451]	578.767046892454	726.042498913017	744.219197328323	408.193804840841	322.976476819848	336.035582749887
185.960888337525	-0.935398504078521	0.191741085400969	4.87844585902086	1.06925004845497e-06	4.37778423554926e-05	ENSG00000136379	ABHD17C	58489	abhydrolase domain containing 17C [Source:HGNC Symbol;Acc:HGNC:26925]	262.870802974545	252.623006471104	216.7442507683	141.335869472737	135.062890306482	107.12851003198
123.148190499793	-0.933475149720968	0.213534506382416	4.37154240565325	1.23371882039797e-05	0.000308914016206673	ENSG00000104205	SGK3	23678	serum/glucocorticoid regulated kinase family member 3 [Source:HGNC Symbol;Acc:HGNC:10812]	186.153143737339	148.192236079506	150.570121108952	97.8479096349715	78.2973277139024	77.8284047240884
162.353543280033	-0.929552878410788	0.225268408714371	4.12642360158639	3.68448327425984e-05	0.000736835854797937	ENSG00000164181	ELOVL7	79993	ELOVL fatty acid elongase 7 [Source:HGNC Symbol;Acc:HGNC:26292]	212.101763773453	206.872383251928	209.071887909245	172.963476627475	86.1270604852927	86.9846876328046
3799.70235076019	-0.927964806791146	0.127553155951286	7.27512228035772	3.46106798320085e-13	1.04861707221028e-10	ENSG00000127184	COX7C	1350	cytochrome c oxidase subunit 7C [Source:HGNC Symbol;Acc:HGNC:2292]	5949.0031934969	4762.04312985688	4274.46515785095	2715.03240168956	2832.40583005042	2265.26439161641
535.463605410163	-0.925018464140495	0.143355754440645	6.45260783391494	1.09941599519411e-10	1.66547780571968e-08	ENSG00000112078	KCTD20	222658	potassium channel tetramerization domain containing 20 [Source:HGNC Symbol;Acc:HGNC:21052]	876.612076872196	635.535831240298	601.321439078426	388.426550369129	346.465675134018	364.420059766908
934.648403583078	-0.922541110150997	0.118537665613968	7.7826832962559	7.10022221658223e-15	3.4419037217104e-12	ENSG00000196914	ARHGEF12	23365	Rho guanine nucleotide exchange factor 12 [Source:HGNC Symbol;Acc:HGNC:14193]	1164.30329901172	1263.11503235552	1243.88182852427	619.703427688153	656.718836200357	660.167997718444
2640.44991033053	-0.919791327587142	0.150468353102959	6.1128556843961	9.78638662725698e-10	1.11887942958233e-07	ENSG00000112695	COX7A2	1347	cytochrome c oxidase subunit 7A2 [Source:HGNC Symbol;Acc:HGNC:2288]	4007.3694942729	3337.80633746861	3019.07478503809	1526.03204521612	2167.85726107867	1784.5595389088
778.760370554382	-0.918573112035319	0.140038718178083	6.55942245106242	5.40165753100083e-11	9.1874459234803e-09	ENSG00000128951	DUT	1854	deoxyuridine triphosphatase [Source:HGNC Symbol;Acc:HGNC:3078]	993.944967470277	1069.17217305684	983.021491316406	652.319397566477	495.230597790433	478.873596125861
216.116583215748	-0.914845729782419	0.175569037977585	5.21074638399066	1.88082417490406e-07	9.74090092977024e-06	ENSG00000154359	LONRF1	91694	LON peptidase N-terminal domain and ring finger 1 [Source:HGNC Symbol;Acc:HGNC:26302]	289.947623881795	272.51458178379	284.836471142412	139.359144025565	150.722355849262	159.319322611663
204.993019396072	-0.907481419769528	0.223308294222389	4.06380525600084	4.82791113379485e-05	0.00091707609765611	ENSG00000176597	B3GNT5	84002	UDP-GlcNAc:betaGal beta-1,3-N-acetylglucosaminyltransferase 5 [Source:HGNC Symbol;Acc:HGNC:15684]	269.640008201358	322.243520065503	202.358570407572	199.649270164285	125.275724342244	110.791023195467
424.24646001257	-0.905190599507332	0.143584249549346	6.30424717438274	2.89598022382286e-10	3.83328431748007e-08	ENSG00000162377	COA7	65260	cytochrome c oxidase assembly factor 7 (putative) [Source:HGNC Symbol;Acc:HGNC:25716]	614.869474768786	512.208064301649	529.393037274786	352.845492320049	277.955513384354	258.207178025799
454.619913183794	-0.90500485237359	0.150375580607253	6.01829664576496	1.76261961011391e-09	1.81027008940428e-07	ENSG00000172380	GNG12	55970	G protein subunit gamma 12 [Source:HGNC Symbol;Acc:HGNC:19663]	682.56152703691	548.012899864482	538.024445491223	420.054157523868	294.593695523558	244.472753662725
255.067846966737	-0.90482078729231	0.167283230444826	5.40891507705994	6.34076856192563e-08	3.98154270476564e-06	ENSG00000109762	SNX25	83891	sorting nexin 25 [Source:HGNC Symbol;Acc:HGNC:21883]	331.691056113804	357.053776862703	308.812605076959	181.858741139745	175.190270759857	175.800631847353
530.90556961945	-0.899050327806328	0.153520893986468	5.85620826234619	4.73554316849488e-09	4.21985644551393e-07	ENSG00000128059	PPAT	5471	phosphoribosyl pyrophosphate amidotransferase [Source:HGNC Symbol;Acc:HGNC:9238]	780.715002825688	662.389457912423	631.051845157263	408.193804840841	410.082253901564	293.001053078921
112.652394980835	-0.898128636076068	0.223042693766316	4.02671175150461	5.6562301925806e-05	0.00104081861702455	ENSG00000219545	UMAD1	729852	UBAP1-MVB12-associated (UMA) domain containing 1 [Source:HGNC Symbol;Acc:HGNC:48955]	162.460925443496	136.257290891895	140.979667535133	89.9410078462869	67.5314451532409	78.74403301496
456.018111225693	-0.895977595846649	0.145278303761955	6.16731867488451	6.9457688816548e-10	8.1724051530849e-08	ENSG00000197747	S100A10	6281	S100 calcium binding protein A10 [Source:HGNC Symbol;Acc:HGNC:10487]	701.740941846211	555.969529989557	526.515901202641	328.136424230409	301.444711698524	322.301158386813
99.0213981815819	-0.89357073628526	0.242853051006631	3.67947090877134	0.000233718347539792	0.00309217538628246	ENSG00000130429	ARPC1B	10095	actin related protein 2/3 complex subunit 1B [Source:HGNC Symbol;Acc:HGNC:704]	166.973728928037	108.409085454135	113.167352171059	69.1853906509899	70.4675949425122	65.9252369427572
142.95362641256	-0.891440654591566	0.234072133754297	3.80840145425983	0.000139868066246056	0.00206462983536657	ENSG00000115540	MOB4	25843	MOB family member 4, phocein [Source:HGNC Symbol;Acc:HGNC:17261]	226.768375098213	157.143444970215	164.95580146968	157.149673050106	94.9355098531067	56.7689540340409
729.073108233724	-0.889471055492095	0.131535707368324	6.76220224369505	1.35909798284653e-11	2.7916793990029e-09	ENSG00000101166	PRELID3B	51012	PRELI domain containing 3B [Source:HGNC Symbol;Acc:HGNC:15892]	895.791491681498	937.887775993116	1006.99762525095	532.727508012623	529.485678665265	471.548569798888
165.007583625566	-0.889365894947471	0.193884350466078	4.58709479547744	4.49456633449042e-06	0.00014054865494497	ENSG00000078804	TP53INP2	58476	tumor protein p53 inducible nuclear protein 2 [Source:HGNC Symbol;Acc:HGNC:16104]	242.563187294108	200.904910658122	200.440479692809	117.615164106683	107.658825606616	120.862934395055
237.085085026773	-0.888482798230474	0.188655632675928	4.70954821559295	2.48266480825582e-06	8.77184105284323e-05	ENSG00000166450	PRTG	283659	protogenin [Source:HGNC Symbol;Acc:HGNC:26373]	236.922182938431	362.026670690874	327.993512224596	175.928564798232	157.573372024229	162.066207484278
376.070066068359	-0.881296733428764	0.161808864560195	5.44652937170144	5.13621250695529e-08	3.34654620278447e-06	ENSG00000180628	PCGF5	84333	polycomb group ring finger 5 [Source:HGNC Symbol;Acc:HGNC:28264]	539.280016402715	424.685132925833	491.031222979512	342.961865084193	251.530165280912	206.931993736988
165.173903565339	-0.87972329016512	0.194018844502928	4.53421569651625	5.78179214396857e-06	0.000168436391809508	ENSG00000103707	MTFMT	123263	mitochondrial methionyl-tRNA formyltransferase [Source:HGNC Symbol;Acc:HGNC:29666]	244.819589036379	205.877804486294	191.809071476372	127.498791342539	119.403424763701	101.634740286751
76.8156634464521	-0.879203468873995	0.264146581737706	3.32846809180757	0.000873250075371892	0.00855309101237775	ENSG00000165895	ARHGAP42	143872	Rho GTPase activating protein 42 [Source:HGNC Symbol;Acc:HGNC:26545]	116.204689726945	81.5554587820101	100.699762525095	64.2435770330621	45.9996800319177	52.1908125796828
1110.96704806321	-0.87797857463605	0.124286294379856	7.06416245666386	1.61587614058889e-12	3.9059001208149e-10	ENSG00000265241	RBM8A	9939	RNA binding motif protein 8A [Source:HGNC Symbol;Acc:HGNC:9905]	1622.35285269269	1343.6759123719	1356.09013533795	801.562168827898	827.015523978095	715.105695170741
98.1383825813646	-0.876455910684868	0.242689521832619	3.61142872616212	0.000304514777163434	0.00382823089672579	ENSG00000166575	TMEM135	65084	transmembrane protein 135 [Source:HGNC Symbol;Acc:HGNC:26167]	135.384104536247	116.36571557921	127.553032531787	88.9526451227014	66.5527285568171	54.022069161426
171.481696386267	-0.871344586045335	0.196837406658192	4.42672254648438	9.56756670004215e-06	0.00025539502387183	ENSG00000139998	RAB15	376267	RAB15, member RAS oncogene family [Source:HGNC Symbol;Acc:HGNC:20150]	282.050217783847	190.95912300178	192.768116833754	152.207859432178	90.0419268709878	120.862934395055
109.244022712864	-0.871117553415397	0.227331035752113	3.8319341243194	0.000127139786544472	0.00190458229064581	ENSG00000124120	TTPAL	79183	alpha tocopherol transfer protein like [Source:HGNC Symbol;Acc:HGNC:16114]	152.307117603277	128.300660766821	141.938712892515	94.8828214642148	67.5314451532409	70.5033783971153
1446.12204222696	-0.870660015495641	0.120482965351894	7.22641589167988	4.9590751727492e-13	1.43493192878313e-10	ENSG00000128595	CALU	813	calumenin [Source:HGNC Symbol;Acc:HGNC:1458]	1920.19788267243	1784.27430554788	1902.74598904561	948.828214642148	1123.5666526945	997.119208759203
260.58878771948	-0.87051395843346	0.17586919107267	4.94978087477391	7.42970837949872e-07	3.20429309078808e-05	ENSG00000157224	CLDN12	9069	claudin 12 [Source:HGNC Symbol;Acc:HGNC:2034]	315.896243917909	352.080883034531	341.420147227942	208.544534676555	190.849736302637	154.741181157305
89.0432399387897	-0.869396981153838	0.255156967544186	3.40730253036606	0.000656083630615874	0.00687214997358148	ENSG00000166206	GABRB3	2562	gamma-aminobutyric acid type A receptor subunit beta3 [Source:HGNC Symbol;Acc:HGNC:4083]	100.40987753105	108.409085454135	134.26635003346	42.4995971141795	76.3398945210549	72.3346349788586
302.881503745575	-0.866687556123499	0.156518170631671	5.53729674085604	3.07175860157216e-08	2.18980249955606e-06	ENSG00000163602	RYBP	23429	RING1 and YY1 binding protein [Source:HGNC Symbol;Acc:HGNC:10480]	386.972898799438	404.793557613148	381.70005223798	220.404887359582	219.232517598927	204.185108864373
1576.54085784731	-0.866590132436814	0.11614514299613	7.46126880627015	8.56932212434218e-14	2.96718899499723e-11	ENSG00000180817	PPA1	5464	inorganic pyrophosphatase 1 [Source:HGNC Symbol;Acc:HGNC:9226]	2317.32458931209	1879.75386704877	1891.23744475703	1405.45179293868	1016.88654368431	948.590909343006
231.048435597773	-0.86611615574157	0.196577569435739	4.40597652228426	1.05308369767573e-05	0.000273283112037091	ENSG00000124333	VAMP7	6845	vesicle associated membrane protein 7 [Source:HGNC Symbol;Acc:HGNC:11486]	258.357999490004	346.113410440726	288.67265257194	199.649270164285	149.743639252838	143.753641666846
533.192411100222	-0.864767639702503	0.137235124598217	6.30135792301191	2.95049165849962e-10	3.84483961390935e-08	ENSG00000154429	CCSAP	126731	centriole, cilia and spindle associated protein [Source:HGNC Symbol;Acc:HGNC:29578]	734.458767109138	636.530410005932	692.430748029702	423.019245694624	374.848456430308	337.866839331631
163.71004489679	-0.860696325316979	0.198424440987693	4.33765276612454	1.44012434146316e-05	0.000344238005802604	ENSG00000113552	GNPDA1	10007	glucosamine-6-phosphate deaminase 1 [Source:HGNC Symbol;Acc:HGNC:4417]	259.486200361139	169.078390157826	203.317615764954	151.219496708592	106.680109010192	92.4784573780344
106.119693074758	-0.857466087115386	0.226441579112828	3.78669893786662	0.000152661880224297	0.00222368909427675	ENSG00000007062	PROM1	8842	prominin 1 [Source:HGNC Symbol;Acc:HGNC:9454]	139.896908020788	132.278975829358	138.102531462988	78.0806551632601	71.446311538936	76.9127764332167
347.860362588657	-0.856003377814323	0.172084596206518	4.97431726420788	6.54779964489971e-07	2.85441668692589e-05	ENSG00000033867	SLC4A7	9497	solute carrier family 4 member 7 [Source:HGNC Symbol;Acc:HGNC:11033]	337.332060469481	444.576708238518	568.713896927442	232.265240042609	266.210914227268	238.063355626623
84.0837533991236	-0.852069802276419	0.25274091683311	3.37131720875673	0.00074809665250064	0.00757531722611907	ENSG00000154721	JAM2	58494	junctional adhesion molecule 2 [Source:HGNC Symbol;Acc:HGNC:14686]	93.6406723042372	107.414506688501	122.757805744878	45.4646852849363	66.5527285568171	68.6721218153721
807.044360399789	-0.851124481924939	0.126217380778115	6.74332232754202	1.5480525214175e-11	3.07554893558338e-09	ENSG00000164687	FABP5	2171	fatty acid binding protein 5 [Source:HGNC Symbol;Acc:HGNC:3560]	1068.40622496521	1057.23722786923	989.734808818079	558.424938825847	612.676589361287	555.786372559078
143.156805287404	-0.850980821508335	0.227225410607512	3.74509531849077	0.000180325298821277	0.00252006559861112	ENSG00000162694	EXTL2	2135	exostosin like glycosyltransferase 2 [Source:HGNC Symbol;Acc:HGNC:3516]	194.050549835287	194.937438064317	156.324393253243	151.219496708592	76.3398945210549	86.069059341933
149.426940292241	-0.850302810220593	0.205401189097076	4.13971707738617	3.47734414632025e-05	0.000701196900320384	ENSG00000272398	CD24	100133941	CD24 molecule [Source:HGNC Symbol;Acc:HGNC:1645]	213.229964644588	179.024177814168	184.136708617317	119.591889553854	114.509841781582	86.069059341933
161.484440508548	-0.849044575163718	0.197267487990643	4.30402690180751	1.67721284237142e-05	0.000388337278891361	ENSG00000130962	PRRG1	5638	proline rich and Gla domain 1 [Source:HGNC Symbol;Acc:HGNC:9469]	207.588960288911	197.92117436122	216.7442507683	128.487154066124	117.445991570854	100.719111995879
297.909991790134	-0.848792245362838	0.168959540882113	5.02364199696222	5.07007073126409e-07	2.28417052759069e-05	ENSG00000137992	DBT	1629	dihydrolipoamide branched chain transacylase E2 [Source:HGNC Symbol;Acc:HGNC:2698]	376.81909095922	351.086304268897	421.020911890636	202.614358335042	242.721715913098	193.197569373913
183.308892664363	-0.845614990233863	0.184631240140943	4.58002117945122	4.64928846749601e-06	0.000143006921161381	ENSG00000128923	MINDY2	54629	MINDY lysine 48 deubiquitinase 2 [Source:HGNC Symbol;Acc:HGNC:26954]	251.588794263191	225.769379798979	228.252795056882	152.207859432178	118.424708167277	123.60981926767
489.706209417636	-0.84253122016745	0.158766291563888	5.30673867776532	1.11603997043541e-07	6.41262724471306e-06	ENSG00000066583	ISOC1	51015	isochorismatase domain containing 1 [Source:HGNC Symbol;Acc:HGNC:24254]	736.715168851408	648.465355193544	494.867404409039	448.716676507849	335.699792573357	273.772858970617
152.676330227016	-0.839675942719183	0.208654473003855	4.02424127616793	5.71592935397139e-05	0.00104797803087412	ENSG00000104267	CA2	760	carbonic anhydrase 2 [Source:HGNC Symbol;Acc:HGNC:1373]	269.640008201358	147.197657313872	175.50530040088	123.545340448196	93.9567932566829	106.212881741109
1069.58348792442	-0.837632880669207	0.165737447527191	5.05397478461702	4.32708761408892e-07	1.97142762387758e-05	ENSG00000138430	OLA1	29789	Obg like ATPase 1 [Source:HGNC Symbol;Acc:HGNC:28833]	1482.4559446719	1354.61627879387	1182.50292565183	1239.40685537631	586.251241257845	572.267681794767
193.419544488995	-0.837388823714139	0.19510052730474	4.2920889824463	1.76999985364401e-05	0.000403966633263875	ENSG00000187325	TAF9B	51616	TATA-box binding protein associated factor 9b [Source:HGNC Symbol;Acc:HGNC:17306]	324.921850886992	206.872383251928	200.440479692809	227.323426424681	91.9993600638354	108.959766613724
2700.907050591	-0.837248154195232	0.128171800830902	6.53223367985461	6.47959504910012e-11	1.06906145902521e-08	ENSG00000083312	TNPO1	3842	transportin 1 [Source:HGNC Symbol;Acc:HGNC:6401]	3325.93616810712	3606.34260418986	3423.79192585324	2337.47784127987	1825.30645233035	1686.58731178554
142.461538444792	-0.837232898495596	0.206507162184243	4.0542559862821	5.02941182312873e-05	0.0009479228908942	ENSG00000105948	TTC26	79989	tetratricopeptide repeat domain 26 [Source:HGNC Symbol;Acc:HGNC:21882]	178.255737639391	168.083811392192	201.39952505019	92.9060960170436	111.573691992311	102.550368577622
331.359866028855	-0.834731233656625	0.156548920790089	5.3320791318382	9.70946081594404e-08	5.71208522468086e-06	ENSG00000149313	AASDHPPT	60496	aminoadipate-semialdehyde dehydrogenase-phosphopantetheinyl transferase [Source:HGNC Symbol;Acc:HGNC:14235]	473.844365876863	380.923667237925	416.225685103727	288.601915286987	228.040966966741	200.522595700886
110.787308658855	-0.833784053487176	0.234053799939559	3.56236067819659	0.000367534966165534	0.00443641061251006	ENSG00000184743	ATL3	25923	atlastin GTPase 3 [Source:HGNC Symbol;Acc:HGNC:24526]	144.40971150533	142.224763485701	136.184440748224	106.743174147242	65.5740119603933	69.5877501062437
3725.35625020075	-0.833586363645577	0.138274553429636	6.02848711472979	1.65501589931778e-09	1.7142852721224e-07	ENSG00000124766	SOX4	6659	SRY-box transcription factor 4 [Source:HGNC Symbol;Acc:HGNC:11200]	5045.31429571745	4807.79375307606	4406.81341716964	2104.22423851368	3107.4251936455	2880.56660308214
1511.71182189105	-0.831171870506506	0.134651786910695	6.17275039251995	6.71121215100891e-10	7.99444462523303e-08	ENSG00000101856	PGRMC1	10857	progesterone receptor membrane component 1 [Source:HGNC Symbol;Acc:HGNC:16090]	2189.83789087379	1840.96529518903	1780.94722865811	989.351086309156	1225.35317872257	1043.81625159366
128.205407012848	-0.829657363189718	0.227498800080414	3.6468647874031	0.000265459520452991	0.00342609577036187	ENSG00000072133	RPS6KA6	27330	ribosomal protein S6 kinase A6 [Source:HGNC Symbol;Acc:HGNC:10435]	157.948121958954	172.062126454729	159.201529325389	120.58025227744	87.1057770817165	72.3346349788586
245.275511319462	-0.828040977606649	0.181173665601013	4.57042680490988	4.86731904303287e-06	0.000148323904280431	ENSG00000168243	GNG4	2786	G protein subunit gamma 4 [Source:HGNC Symbol;Acc:HGNC:4407]	303.486034335419	336.167622784383	297.304060788376	131.452242236881	204.55176865257	198.691339119143
312.406417933434	-0.825906715933672	0.174603875020855	4.73017403442521	2.24327446874078e-06	8.08853450739831e-05	ENSG00000104164	BLOC1S6	26258	biogenesis of lysosomal organelles complex 1 subunit 6 [Source:HGNC Symbol;Acc:HGNC:8549]	373.434488345813	352.080883034531	471.850315831875	250.055769067149	218.253801002503	208.763250318731
516.06111040491	-0.825420592783396	0.145524319202267	5.67204572615887	1.41102299812228e-08	1.12501234962131e-06	ENSG00000168461	RAB31	11031	RAB31, member RAS oncogene family [Source:HGNC Symbol;Acc:HGNC:9771]	790.868810665907	615.644255927613	567.754851570061	475.402470044659	359.188990887527	287.507283333691
677.085239755668	-0.824626001116441	0.13868253237113	5.94614178885665	2.74536364924967e-09	2.59930172384818e-07	ENSG00000100644	HIF1A	3091	hypoxia inducible factor 1 subunit alpha [Source:HGNC Symbol;Acc:HGNC:4910]	969.124548305298	776.766015960364	835.328506279599	643.424133054206	441.401184987125	396.467049947415
4876.47260332289	-0.823899195213918	0.125253356600011	6.57786120530878	4.77263405699501e-11	8.26279316238893e-09	ENSG00000134333	LDHA	3939	lactate dehydrogenase A [Source:HGNC Symbol;Acc:HGNC:6535]	6039.25926318773	6323.53179190268	6290.37849906761	2966.0765334803	4269.16179360053	3370.42773869846
134.92093510475	-0.82200960574856	0.210835392463384	3.89882171178313	9.66619120214893e-05	0.0015474844277258	ENSG00000108960	MMD	23531	monocyte to macrophage differentiation associated [Source:HGNC Symbol;Acc:HGNC:7153]	168.101929799173	163.11091756402	185.095753974699	110.696625041584	90.0419268709878	92.4784573780344
172.594306896475	-0.821771878397768	0.192176129990416	4.27613917732004	1.9016236644393e-05	0.000429157861998881	ENSG00000172331	BPGM	669	bisphosphoglycerate mutase [Source:HGNC Symbol;Acc:HGNC:1093]	274.152811685899	199.910331892488	189.890980761608	133.428967684052	115.488558378006	122.694190976798
166.622116525885	-0.821590746635224	0.233828209918117	3.51365109848351	0.000441992952414622	0.00510144056220267	ENSG00000179454	KLHL28	54813	kelch like family member 28 [Source:HGNC Symbol;Acc:HGNC:19741]	216.614567257994	186.980807939243	218.662341483064	200.637632887871	87.1057770817165	89.7315725054195
195.914214766344	-0.819633031991083	0.184160495403537	4.45064523851918	8.56126699011639e-06	0.000231829829809284	ENSG00000127125	PPCS	79717	phosphopantothenoylcysteine synthetase [Source:HGNC Symbol;Acc:HGNC:25686]	245.947789907515	262.568794127447	240.720384702847	161.103123944448	136.041606902905	129.1035890129
192.308952096067	-0.819004049042861	0.181351508783825	4.51611378661941	6.2984829266287e-06	0.000179603093147796	ENSG00000163694	RBM47	54502	RNA binding motif protein 47 [Source:HGNC Symbol;Acc:HGNC:30358]	231.281178582755	264.557951658716	240.720384702847	136.394055854809	138.977756692177	141.922385085102
564.859113596674	-0.815877823199237	0.138983797180901	5.87030891188913	4.34983878948802e-09	3.93400718580637e-07	ENSG00000176658	MYO1D	4642	myosin ID [Source:HGNC Symbol;Acc:HGNC:7598]	710.766548815294	741.955759163165	704.898337675666	345.92695325495	443.358618179973	442.248464490996
328.905133593541	-0.814108072498499	0.154292716822447	5.27638691744171	1.31755753337072e-07	7.28533893183635e-06	ENSG00000166167	BTRC	8945	beta-transducin repeat containing E3 ubiquitin protein ligase [Source:HGNC Symbol;Acc:HGNC:1144]	443.382942356207	379.929088472291	434.447546893982	254.997582685077	229.019683563165	231.653957590522
931.263371647012	-0.813194165185772	0.124964472400242	6.50740286072057	7.64611619326091e-11	1.21925371244907e-08	ENSG00000106771	TMEM245	23731	transmembrane protein 245 [Source:HGNC Symbol;Acc:HGNC:1363]	1164.30329901172	1174.59752221407	1219.90569458972	729.411690006151	683.144184303799	616.217839756605
209.334007441247	-0.811999187522733	0.192450969711621	4.2192522528698	2.45113905794724e-05	0.000532455276005456	ENSG00000152133	GPATCH11	253635	G-patch domain containing 11 [Source:HGNC Symbol;Acc:HGNC:26768]	297.845029979742	222.785643502076	274.286972211212	204.591083782213	115.488558378006	141.006756794231
1229.20737746581	-0.810742569244966	0.113312266803381	7.15494087371635	8.37089943934153e-13	2.20536805011696e-10	ENSG00000112242	E2F3	1871	E2F transcription factor 3 [Source:HGNC Symbol;Acc:HGNC:3115]	1549.01979606889	1577.40192229595	1570.91629539149	888.538088503428	898.461835517031	890.906327018094
3366.02936654704	-0.804649388403769	0.103273688959308	7.7914268049514	6.62566918000676e-15	3.34568686635425e-12	ENSG00000110321	EIF4G2	1982	eukaryotic translation initiation factor 4 gamma 2 [Source:HGNC Symbol;Acc:HGNC:3297]	4863.67395546466	4022.07652822498	3948.38973634111	2859.33335933306	2281.38838626383	2221.31423365457
141.673500639275	-0.802428573427183	0.212692005195922	3.77272560239405	0.00016147384556822	0.00232411108603475	ENSG00000172086	KRCC1	51315	lysine rich coiled-coil 1 [Source:HGNC Symbol;Acc:HGNC:28039]	131.99950192284	202.894068189391	208.112842551863	99.8246350821426	103.743959220921	103.465996868494
545.645938967256	-0.801870163758107	0.152064130941543	5.27323675079144	1.34038468761584e-07	7.35028146118386e-06	ENSG00000097033	SH3GLB1	51100	SH3 domain containing GRB2 like, endophilin B1 [Source:HGNC Symbol;Acc:HGNC:10833]	775.073998470011	652.443670256081	629.1337544425	572.262016956045	318.082893837729	326.879299841171
188.645486922069	-0.801055667956166	0.181801698639107	4.40620562927927	1.05197104305411e-05	0.000273283112037091	ENSG00000154548	SRSF12	135295	serine and arginine rich splicing factor 12 [Source:HGNC Symbol;Acc:HGNC:21220]	243.691388165244	234.720588689688	240.720384702847	132.440604960466	143.871339674296	136.428615339873
162.617335695457	-0.800760275961115	0.240156683091557	3.33432434880787	0.000855068865602399	0.00840438719359698	ENSG00000101928	MOSPD1	56180	motile sperm domain containing 1 [Source:HGNC Symbol;Acc:HGNC:25235]	195.178750706422	198.915753126854	210.989978624009	193.719093822772	88.0844936781402	88.8159442145479
415.004182637363	-0.799960180177312	0.163939141958373	4.87961673228982	1.06292196657216e-06	4.37778423554926e-05	ENSG00000107560	RAB11FIP2	22841	RAB11 family interacting protein 2 [Source:HGNC Symbol;Acc:HGNC:29152]	503.177588526383	548.012899864482	522.679719773113	381.50801130403	282.849096366473	251.797779989698
277.90346381939	-0.796326396696274	0.162377735993349	4.90415999351595	9.38279907908125e-07	3.92103938066847e-05	ENSG00000139233	LLPH	84298	LLP homolog, long-term synaptic facilitation factor [Source:HGNC Symbol;Acc:HGNC:28229]	386.972898799438	341.140516612554	329.91160293936	222.381612806753	208.466635038265	178.547516719967
258.468576211291	-0.795880834374852	0.167871977452365	4.74099874471718	2.12667250762567e-06	7.76299521684202e-05	ENSG00000145685	LHFPL2	10184	LHFPL tetraspan subfamily member 2 [Source:HGNC Symbol;Acc:HGNC:6588]	353.126872665376	325.227256362406	303.058332932667	229.300151871852	162.466955006348	177.631888429096
321.286787636196	-0.795507008762512	0.168629918353771	4.71747253707143	2.38792622128022e-06	8.48659175240321e-05	ENSG00000072415	MPP5	64398	membrane palmitoylated protein 5 [Source:HGNC Symbol;Acc:HGNC:18669]	402.767710995333	454.522495894861	363.478190447725	270.811386262446	231.955833352436	204.185108864373
258.640973579815	-0.791099214851578	0.189017198786429	4.18532927125558	2.84753026118699e-05	0.000600160334527394	ENSG00000120756	PLS1	5357	plastin 1 [Source:HGNC Symbol;Acc:HGNC:9090]	380.203693572626	311.303153643526	289.631697929321	234.24196548978	205.530485248994	130.934845594643
102.108574849367	-0.788442595094706	0.236117858371731	3.33919086227448	0.000840228126705407	0.00829212106477429	ENSG00000164933	SLC25A32	81034	solute carrier family 25 member 32 [Source:HGNC Symbol;Acc:HGNC:29683]	177.127536768256	108.409085454135	101.658807882477	106.743174147242	51.8719796104604	66.8408652336288
156.764105839087	-0.786620905569689	0.225505409964898	3.48825735795933	0.000486179871660446	0.00551686691446905	ENSG00000221988	PPT2	9374	palmitoyl-protein thioesterase 2 [Source:HGNC Symbol;Acc:HGNC:9326]	212.101763773453	236.709746220956	144.815848964661	140.347506749151	108.63754220304	97.9722271232642
188.404808562269	-0.786133901610723	0.19408240581208	4.05051605951285	5.11048019465835e-05	0.000955770208010255	ENSG00000274180	NATD1	256302	N-acetyltransferase domain containing 1 [Source:HGNC Symbol;Acc:HGNC:30770]	276.40921342817	220.796485970808	219.621386840446	123.545340448196	138.977756692177	151.078667993819
130.065720296879	-0.78565937983108	0.208441220485263	3.7692131047881	0.00016376302434991	0.0023459150024782	ENSG00000125355	TMEM255A	55026	transmembrane protein 255A [Source:HGNC Symbol;Acc:HGNC:26086]	157.948121958954	164.105496329654	171.669118971353	86.9759196755302	100.807809431649	98.8878554141358
642.742536904494	-0.785198894073092	0.146461956001727	5.36111161907349	8.27113888191373e-08	4.96380851495557e-06	ENSG00000162368	CMPK1	51727	cytidine/uridine monophosphate kinase 1 [Source:HGNC Symbol;Acc:HGNC:18170]	974.765552660975	720.075026319211	711.611655177339	714.586249152368	371.912306641037	363.504431476036
201.875693046982	-0.783437696119333	0.189852422961785	4.12656148337401	3.6822758966676e-05	0.000736835854797937	ENSG00000101935	AMMECR1	9949	AMMECR nuclear protein 1 [Source:HGNC Symbol;Acc:HGNC:467]	286.563021268389	272.51458178379	205.235706479718	181.858741139745	135.062890306482	130.019217303771
179.527899484609	-0.782604436391873	0.20269094195538	3.86107257108783	0.000112890363762099	0.00173031713574196	ENSG00000138780	GSTCD	79807	glutathione S-transferase C-terminal domain containing [Source:HGNC Symbol;Acc:HGNC:25806]	215.486366386859	244.66637634603	217.703296125682	167.033300285961	123.318291149396	108.959766613724
434.262246092854	-0.78114455504751	0.144028442154064	5.42354373459054	5.84289109683834e-08	3.72684195803073e-06	ENSG00000132640	BTBD3	22903	BTB domain containing 3 [Source:HGNC Symbol;Acc:HGNC:15854]	636.305291320359	534.088797145603	478.563633333548	353.833855043634	288.721395945015	314.060503768968
166.593753699898	-0.780686898344695	0.195859330774657	3.98595714208225	6.72086434520451e-05	0.00118043702897875	ENSG00000174469	CNTNAP2	26047	contactin associated protein 2 [Source:HGNC Symbol;Acc:HGNC:13830]	224.511973355942	209.856119548831	197.563343620663	123.545340448196	136.041606902905	108.044138322852
603.856844190514	-0.777810163715061	0.149031945031443	5.21908348945562	1.79810699209971e-07	9.43344529751358e-06	ENSG00000139163	ETNK1	55500	ethanolamine kinase 1 [Source:HGNC Symbol;Acc:HGNC:24649]	779.586801954553	767.814807069656	725.038290180686	584.122369639072	386.593055587393	379.985740711725
4231.17651596551	-0.777229918716985	0.122633611331902	6.3378213385028	2.33036826211216e-10	3.20928783733378e-08	ENSG00000109475	RPL34	6164	ribosomal protein L34 [Source:HGNC Symbol;Acc:HGNC:10340]	5951.25959523917	5366.74701936252	4657.12425544631	3878.33532734978	3018.36198337094	2515.23091502436
1096.82752678567	-0.776651028334594	0.117891538261721	6.58784370605479	4.4626004051541e-11	7.95327269265625e-09	ENSG00000102158	MAGT1	84061	magnesium transporter 1 [Source:HGNC Symbol;Acc:HGNC:28880]	1441.84071331103	1348.64880620007	1362.80345283962	876.677735820401	808.419908646043	742.57454389689
455.682810710331	-0.775394126853815	0.152153164818307	5.09614195524456	3.46645234855868e-07	1.64487016820118e-05	ENSG00000159873	CCDC117	150275	coiled-coil domain containing 117 [Source:HGNC Symbol;Acc:HGNC:26599]	662.253911356473	546.023742333214	501.580721910712	473.425744597488	277.955513384354	272.857230679745
537.137786622404	-0.769790712948773	0.154411233141485	4.98532844591314	6.18566432104093e-07	2.71608934444547e-05	ENSG00000005175	RPAP3	79657	RNA polymerase II associated protein 3 [Source:HGNC Symbol;Acc:HGNC:26151]	711.89474968643	632.552094943395	670.372704809919	533.715870736208	361.146424080375	313.144875478097
459.344038317657	-0.765423607786479	0.142554376640654	5.36934484807811	7.90231872249136e-08	4.78841002989364e-06	ENSG00000132603	NIP7	51388	nucleolar pre-rRNA processing protein NIP7 [Source:HGNC Symbol;Acc:HGNC:24328]	637.433492191494	520.164694426723	579.263395858643	341.973502360607	335.699792573357	341.529352495117
157.712398659507	-0.763391076030821	0.202187985809615	3.77565003664288	0.000159590927306433	0.00229974131751089	ENSG00000187994	RINL	126432	Ras and Rab interactor like [Source:HGNC Symbol;Acc:HGNC:24795]	206.460759417776	202.894068189391	186.054799332081	103.778085976485	111.573691992311	135.512987049001
147.590420588389	-0.762162587790755	0.212152743029465	3.59251818716716	0.000327497789083009	0.00404169623818431	ENSG00000171320	ESCO2	157570	establishment of sister chromatid cohesion N-acetyltransferase 2 [Source:HGNC Symbol;Acc:HGNC:27230]	196.306951577557	163.11091756402	193.727162191136	146.277683090664	89.063210274564	97.0565988323925
125.307853743199	-0.761514928499963	0.222114732976525	3.42847553737215	0.00060698123450311	0.00649823814570953	ENSG00000163328	GPR155	151556	G protein-coupled receptor 155 [Source:HGNC Symbol;Acc:HGNC:22951]	133.127702793976	179.024177814168	161.119620040152	101.801360529314	86.1270604852927	90.6472007962911
169.153034174394	-0.759980954059469	0.193077703241334	3.93614043103437	8.28025310548504e-05	0.00137463544363525	ENSG00000186854	TRABD2A	129293	TraB domain containing 2A [Source:HGNC Symbol;Acc:HGNC:27013]	224.511973355942	188.969965470511	224.416613627355	134.417330407638	127.233157535091	115.369164649825
3075.67086614377	-0.759261751469746	0.126413715426972	6.00616593622994	1.89961779014105e-09	1.93457714274952e-07	ENSG00000096063	SRPK1	6732	SRSF protein kinase 1 [Source:HGNC Symbol;Acc:HGNC:11305]	3404.9102290866	3879.85176473928	4321.45838036266	2491.66242615922	2223.64410707483	2132.49828944002
204.311924871512	-0.758217336119981	0.218621955603193	3.46816647041697	0.000524022562873185	0.00586934328970437	ENSG00000181061	HIGD1A	25994	HIG1 hypoxia inducible domain family member 1A [Source:HGNC Symbol;Acc:HGNC:29527]	304.614235206555	227.758537330248	208.112842551863	284.648464392644	102.765242624497	97.9722271232642
148.48887105247	-0.758126364053575	0.230806680049375	3.28468120546335	0.00102097821569393	0.00960693068853576	ENSG00000076770	MBNL3	55796	muscleblind like splicing regulator 3 [Source:HGNC Symbol;Acc:HGNC:20564]	175.999335897121	183.99707164234	191.809071476372	163.079849391619	89.063210274564	86.9846876328046
324.543509291849	-0.757952315426728	0.167002122256271	4.5385789425096	5.66345937989387e-06	0.000165912008397509	ENSG00000205269	TMEM170B	100113407	transmembrane protein 170B [Source:HGNC Symbol;Acc:HGNC:34244]	428.716331031447	359.042934393971	433.4885015366	279.706650774716	247.615298895216	198.691339119143
949.967738972799	-0.757106068959287	0.118270252618957	6.40149194065332	1.53865936910845e-10	2.24662805954522e-08	ENSG00000175183	CSRP2	1466	cysteine and glycine rich protein 2 [Source:HGNC Symbol;Acc:HGNC:2470]	1099.995849357	1250.18550840228	1229.49614816354	633.540505818351	746.760763071345	739.827659024275
471.952803643392	-0.756388908749955	0.148099757743186	5.10729335602005	3.26806179649104e-07	1.58422563646699e-05	ENSG00000143061	IGSF3	3321	immunoglobulin superfamily member 3 [Source:HGNC Symbol;Acc:HGNC:5950]	609.228470413109	577.85026283351	589.812894789843	307.380807035112	402.252521130174	345.191865658604
886.569663488187	-0.756382239825867	0.126932913450218	5.95891340761287	2.53920592850451e-09	2.46181093180369e-07	ENSG00000104341	LAPTM4B	55353	lysosomal protein transmembrane 4 beta [Source:HGNC Symbol;Acc:HGNC:13646]	1386.55887062539	979.660084149755	987.816718103315	723.481513664638	643.995520446848	597.905273939173
130.799623608221	-0.756095425043267	0.214989661444677	3.51689202151625	0.000436631365473434	0.00505882936727777	ENSG00000171517	LPAR3	23566	lysophosphatidic acid receptor 3 [Source:HGNC Symbol;Acc:HGNC:14298]	133.127702793976	194.937438064317	165.914846827062	87.9642823991158	92.9780766602591	109.875394904595
247.66898293414	-0.753426833016047	0.181635654334437	4.14801177542377	3.35375153064169e-05	0.000684244356899776	ENSG00000178425	NT5DC1	221294	5'-nucleotidase domain containing 1 [Source:HGNC Symbol;Acc:HGNC:21556]	346.357667438564	288.427842033938	287.713607214558	263.892847197347	159.530805217076	140.091128503359
277.05367287438	-0.752365881619611	0.178957958722243	4.20414876762951	2.62066536770275e-05	0.000564118003395907	ENSG00000170456	DENND5B	160518	DENN domain containing 5B [Source:HGNC Symbol;Acc:HGNC:28338]	356.511475278783	328.210992659309	349.092510086997	281.683376221888	167.360537988466	179.463145010839
192.237649060436	-0.750116688670103	0.188450668597007	3.98044058031014	6.87876580675077e-05	0.00119947860161169	ENSG00000170088	TMEM192	201931	transmembrane protein 192 [Source:HGNC Symbol;Acc:HGNC:26775]	285.434820397253	194.937438064317	243.597520774992	163.079849391619	140.935189885024	125.441075849413
936.014526300693	-0.74964973976745	0.119487836511293	6.27385817381171	3.52209359632886e-10	4.49999074302676e-08	ENSG00000117505	DR1	1810	down-regulator of transcription 1 [Source:HGNC Symbol;Acc:HGNC:3017]	1213.94413734168	1136.80352911997	1169.07629064849	757.085846266547	661.612419182476	677.564935245005
473.534325236744	-0.749622133276086	0.164206351813567	4.56512263378933	4.9920243067891e-06	0.00014937862363945	ENSG00000119314	PTBP3	9991	polypyrimidine tract binding protein 3 [Source:HGNC Symbol;Acc:HGNC:10253]	644.202697418306	575.861105302242	536.106354776459	520.867155329596	272.083213805811	292.085424788049
574.054079387166	-0.744988308724954	0.157514928957464	4.72963619166621	2.24922529003485e-06	8.08853450739831e-05	ENSG00000113594	LIFR	3977	LIF receptor subunit alpha [Source:HGNC Symbol;Acc:HGNC:6597]	632.920688706953	802.625063866855	722.16115410854	468.48393097956	461.954233512024	356.179405149063
648.08791784764	-0.74466529058677	0.142605607151992	5.22185140864126	1.77143088426698e-07	9.34085584931461e-06	ENSG00000176853	FAM91A1	157769	family with sequence similarity 91 member A1 [Source:HGNC Symbol;Acc:HGNC:26306]	803.279020248396	790.690118679244	835.328506279599	566.331840614532	485.443431826195	407.454589437874
448.244219543147	-0.743874690577107	0.148974777124368	4.99329285759631	5.93584445183799e-07	2.62541966831477e-05	ENSG00000204217	BMPR2	659	bone morphogenetic protein receptor type 2 [Source:HGNC Symbol;Acc:HGNC:1078]	546.049221629528	530.110482083066	605.157620507953	380.519648580445	319.061610434152	308.566734023739
395.469612748812	-0.741606814187741	0.159247018816552	4.65695885360372	3.20914551201536e-06	0.000104829203396534	ENSG00000213160	KLHL23	151230	kelch like family member 23 [Source:HGNC Symbol;Acc:HGNC:27506]	567.4850381811	415.733924035125	488.154086907366	414.123981182354	244.679149105945	242.641497080981
582.317619238113	-0.740803596976014	0.176325947297779	4.20133059444135	2.65350769279181e-05	0.000567158019910828	ENSG00000151239	TWF1	5756	twinfilin actin binding protein 1 [Source:HGNC Symbol;Acc:HGNC:9620]	832.612242897916	705.156344834697	587.89480407508	735.341866347665	329.827492994814	303.072964278509
517.339595449763	-0.739108976581698	0.139172501625658	5.31074003806968	1.09180976467851e-07	6.36136660487446e-06	ENSG00000115806	GORASP2	26003	golgi reassembly stacking protein 2 [Source:HGNC Symbol;Acc:HGNC:17500]	776.202199341147	581.828577896047	572.55007835697	522.843880776767	334.721075976933	315.891760350712
234.29684922897	-0.738937313450627	0.176408181073539	4.18879277000531	2.80442342238493e-05	0.000594174955522428	ENSG00000163964	PIGX	54965	phosphatidylinositol glycan anchor biosynthesis class X [Source:HGNC Symbol;Acc:HGNC:26046]	312.511641304502	294.395314627744	268.532700066921	219.416524635997	164.424388199195	146.50052653946
534.807866143282	-0.73882585213514	0.148328443031308	4.98101265702083	6.32524022319492e-07	2.7673496846534e-05	ENSG00000178695	KCTD12	115207	potassium channel tetramerization domain containing 12 [Source:HGNC Symbol;Acc:HGNC:14678]	654.356505258525	690.237663350183	654.068933734428	491.216273622029	358.210274291104	360.757546603421
278.166750060105	-0.738248202969563	0.159634614820979	4.62461229851348	3.75299713878103e-06	0.000120324265409755	ENSG00000099940	SNAP29	9342	synaptosome associated protein 29 [Source:HGNC Symbol;Acc:HGNC:11133]	389.229300541709	332.189307721846	322.239240080305	232.265240042609	188.89230310979	204.185108864373
307.482770426604	-0.737700669710999	0.15548480508306	4.74451937163198	2.09001978772748e-06	7.67543933559678e-05	ENSG00000186106	ANKRD46	157567	ankyrin repeat domain 46 [Source:HGNC Symbol;Acc:HGNC:27229]	424.203527546906	377.939930941022	351.969646159142	241.160504554879	228.040966966741	221.582046390934
537.291579835483	-0.737640859275047	0.133039554763549	5.54452290964183	2.94756742089462e-08	2.12628390320368e-06	ENSG00000115365	LANCL1	10314	LanC like 1 [Source:HGNC Symbol;Acc:HGNC:6508]	856.304461191759	572.877369005339	586.935758717698	508.018439922983	356.252841098256	343.36060907686
1314.04567000705	-0.733737029842802	0.125480605376208	5.84741385047481	4.99274260382502e-09	4.35302500832773e-07	ENSG00000198900	TOP1	7150	DNA topoisomerase I [Source:HGNC Symbol;Acc:HGNC:11986]	1552.40439868229	1669.89774749994	1695.59219185113	1108.94297586301	960.120981091729	897.315725054195
431.336790756115	-0.733714359005701	0.147659288029338	4.96896855455461	6.73099833572304e-07	2.92376232367841e-05	ENSG00000155189	AGPAT5	55326	1-acylglycerol-3-phosphate O-acyltransferase 5 [Source:HGNC Symbol;Acc:HGNC:20886]	523.48520420682	517.18095812982	573.509123714352	362.729119555904	304.380861487796	306.735477441995
279.417546245013	-0.733125023666465	0.174052833111829	4.212083254028	2.53026246414809e-05	0.000547575907196619	ENSG00000148943	LIN7C	55327	lin-7 homolog C, crumbs cell polarity complex component [Source:HGNC Symbol;Acc:HGNC:17789]	328.306453500398	368.988722050314	346.215374014851	253.020857237906	198.679469074027	181.294401592582
200.627310532801	-0.732898439972446	0.1938110413714	3.78151025239059	0.000155879801096446	0.00225524220616695	ENSG00000188343	FAM92A	137392	family with sequence similarity 92 member A [Source:HGNC Symbol;Acc:HGNC:30452]	269.640008201358	259.585057830544	218.662341483064	191.742368375601	148.764922656415	115.369164649825
1788.61552674244	-0.732615992422121	0.12283645878913	5.96415754446148	2.45899401044477e-09	2.42280881403091e-07	ENSG00000100764	PSMC1	5700	proteasome 26S subunit, ATPase 1 [Source:HGNC Symbol;Acc:HGNC:9547]	2375.99103461113	2137.34976734804	2183.74627875849	1463.76519363023	1430.88366397157	1139.95722213518
370.498898946279	-0.732153864203096	0.187276002968553	3.90949108587094	9.24907682312935e-05	0.00149452749359339	ENSG00000160991	ORAI2	80228	ORAI calcium release-activated calcium modulator 2 [Source:HGNC Symbol;Acc:HGNC:21667]	503.177588526383	407.77729391005	468.014134402347	197.672544717114	311.231877662762	335.119954459016
566.822408933254	-0.731280399162494	0.141764363494343	5.1584219132171	2.49039930602988e-07	1.23706664991581e-05	ENSG00000130638	ATXN10	25814	ataxin 10 [Source:HGNC Symbol;Acc:HGNC:10549]	713.022950557565	714.107553725405	689.553611957557	504.064989028641	413.018403690835	367.166944639523
247.924299786837	-0.73108703008611	0.17029181567598	4.29314249298495	1.76161868014773e-05	0.000402812392164345	ENSG00000146842	TMEM209	84928	transmembrane protein 209 [Source:HGNC Symbol;Acc:HGNC:21898]	295.588628237472	313.292311174795	318.403058650777	208.544534676555	172.254120970585	179.463145010839
689.682775676336	-0.729119964818425	0.138108663590919	5.27932097712636	1.29663493558047e-07	7.20821962582558e-06	ENSG00000138760	SCARB2	950	scavenger receptor class B member 2 [Source:HGNC Symbol;Acc:HGNC:1665]	922.868312588747	809.587115226295	837.246596994363	649.35430939572	493.273164597585	425.767155255307
428.320898641843	-0.728028480053086	0.143991018135932	5.05606870121445	4.27987209392665e-07	1.95727433608668e-05	ENSG00000102931	ARL2BP	23568	ADP ribosylation factor like GTPase 2 binding protein [Source:HGNC Symbol;Acc:HGNC:17146]	727.689561882325	416.728502800759	460.341771543292	427.961059312552	279.912946577201	257.291549734927
290.922490319918	-0.726101606193814	0.173399565011157	4.18744767985486	2.82109025855926e-05	0.000596663051369628	ENSG00000108061	SHOC2	8036	SHOC2 leucine rich repeat scaffold protein [Source:HGNC Symbol;Acc:HGNC:15454]	416.306121448958	311.303153643526	348.133464729615	316.276071547383	185.956153320518	167.559977229508
145.22332259415	-0.725914976755692	0.213035544399219	3.40748290996623	0.00065565014228124	0.00687214997358148	ENSG00000129480	DTD2	112487	D-aminoacyl-tRNA deacylase 2 [Source:HGNC Symbol;Acc:HGNC:20277]	219.999169871401	160.127181267117	159.201529325389	152.207859432178	104.722675817345	75.0815198514735
314.353164341984	-0.723741766299619	0.161587655337524	4.47894218644282	7.50138450734221e-06	0.000208224631590268	ENSG00000127955	GNAI1	2770	G protein subunit alpha i1 [Source:HGNC Symbol;Acc:HGNC:4384]	476.100767619134	340.14593784692	348.133464729615	339.996776913436	197.700752477604	184.041286465197
267.323858532597	-0.723495052648199	0.171058869768083	4.22950913699531	2.3420176685597e-05	0.000513253383820524	ENSG00000154642	C21orf91	54149	chromosome 21 open reading frame 91 [Source:HGNC Symbol;Acc:HGNC:16459]	341.844863954023	340.14593784692	313.607831863868	244.125592725636	195.743319284756	168.47560552038
122.778205983346	-0.722751689445637	0.217347474665308	3.32532821261714	0.000883145047174772	0.0086035649732404	ENSG00000166664	CHRFAM7A	89832	CHRNA7 (exons 5-10) and FAM7A (exons A-E) fusion [Source:HGNC Symbol;Acc:HGNC:15781]	152.307117603277	143.219342251335	163.037710754916	98.8362723585571	82.2121940995976	97.0565988323925
265.730372283809	-0.722313053998339	0.163656680219365	4.4135873526834	1.0167166693281e-05	0.000267562049577887	ENSG00000165322	ARHGAP12	94134	Rho GTPase activating protein 12 [Source:HGNC Symbol;Acc:HGNC:16348]	333.947457856075	331.194728956212	327.034466867214	213.486348294483	206.509201845418	182.210029883454
1160.1308381712	-0.718834434288395	0.128661183561066	5.58703421181585	2.30980234546389e-08	1.71158078349612e-06	ENSG00000178691	SUZ12	23512	SUZ12 polycomb repressive complex 2 subunit [Source:HGNC Symbol;Acc:HGNC:17101]	1493.73795338325	1418.26931979447	1399.24717642013	1084.23390777337	817.228358013857	748.06831364212
601.598615070031	-0.712823518637605	0.145968801796417	4.88339638241178	1.04273956320436e-06	4.31295589299442e-05	ENSG00000196950	SLC39A10	57181	solute carrier family 39 member 10 [Source:HGNC Symbol;Acc:HGNC:20861]	655.48470612966	774.776858429096	813.270463059817	426.972696588967	534.379261647384	404.707704565259
208.111141066664	-0.711842264490454	0.183624506193949	3.87661908121668	0.000105917982873488	0.00164989721650875	ENSG00000145779	TNFAIP8	25816	TNF alpha induced protein 8 [Source:HGNC Symbol;Acc:HGNC:17260]	241.434986422973	276.492896846327	257.024155778338	169.010025733133	167.360537988466	137.344243630744
166.708606375964	-0.711442566777613	0.189697780453698	3.75040005779754	0.000176552664617672	0.0024821829959415	ENSG00000123643	SLC36A1	206358	solute carrier family 36 member 1 [Source:HGNC Symbol;Acc:HGNC:18761]	242.563187294108	192.948280533048	186.054799332081	143.312594919908	114.509841781582	120.862934395055
599.116606819801	-0.711156936388329	0.163807379669998	4.34142184449203	1.41563634244111e-05	0.000339724689783046	ENSG00000085719	CPNE3	8895	copine 3 [Source:HGNC Symbol;Acc:HGNC:2316]	769.432994114335	698.194293475257	737.50587982665	639.470682159864	414.975836883683	335.119954459016
1118.45517048449	-0.710394858387366	0.119190585275095	5.96015915810597	2.51992380319822e-09	2.46181093180369e-07	ENSG00000113575	PPP2CA	5515	protein phosphatase 2 catalytic subunit alpha [Source:HGNC Symbol;Acc:HGNC:9299]	1595.27603178544	1235.26682691776	1329.23686533126	1015.04851712238	801.568892471076	734.333889279045
241.55746927837	-0.710352226125974	0.181135230920891	3.92166793016768	8.7938128771615e-05	0.00143822156893819	ENSG00000129472	RAB2B	84932	RAB2B, member RAS oncogene family [Source:HGNC Symbol;Acc:HGNC:20246]	312.511641304502	284.449526971401	301.140242217904	151.219496708592	183.020003531247	217.003904936576
707.234235935905	-0.709740853941012	0.161274119699873	4.40083539294352	1.0783490787765e-05	0.000279241719779753	ENSG00000180776	ZDHHC20	253832	zinc finger DHHC-type palmitoyltransferase 20 [Source:HGNC Symbol;Acc:HGNC:20749]	865.330068160843	851.359423382935	885.198864863456	753.132395372205	458.039367126329	430.345296709665
1274.07962773591	-0.709471172687271	0.120061597323148	5.90922650127431	3.43717828385319e-09	3.1797834825967e-07	ENSG00000174010	KLHL15	80311	kelch like family member 15 [Source:HGNC Symbol;Acc:HGNC:29347]	1251.17476608915	1789.24719937605	1715.73214435615	842.085040494906	1076.58825606616	969.650360033054
237.95412536551	-0.709092040763635	0.195689428918532	3.62355823041846	0.000290577747032724	0.00369131207158237	ENSG00000031691	CENPQ	55166	centromere protein Q [Source:HGNC Symbol;Acc:HGNC:21347]	275.281012557035	309.313996112258	293.467879358849	245.113955449222	150.722355849262	153.825552866433
1065.66603921342	-0.70496996165665	0.117629310097201	5.99314882552748	2.0581633354933e-09	2.06139516221846e-07	ENSG00000152558	TMEM123	114908	transmembrane protein 123 [Source:HGNC Symbol;Acc:HGNC:30138]	1422.66129850172	1263.11503235552	1271.69414388835	933.014411064779	753.611779246311	749.899570223863
358.423667521996	-0.704274442892471	0.158276637882456	4.44964242553283	8.60133743261276e-06	0.000232159484066445	ENSG00000057663	ATG5	9474	autophagy related 5 [Source:HGNC Symbol;Acc:HGNC:589]	496.408383299571	433.636341816541	398.962868670853	336.043326019094	216.296367809655	269.194717516259
206.29457262949	-0.702455639039085	0.181724450122105	3.86549877337412	0.000110862406228769	0.00170934033217106	ENSG00000106080	FKBP14	55033	FKBP prolyl isomerase 14 [Source:HGNC Symbol;Acc:HGNC:18625]	279.793816041576	219.801907205174	267.573654709539	160.114761220862	157.573372024229	152.909924575562
507.706021407609	-0.701934973233274	0.184049405751322	3.8138399326412	0.000136824105829599	0.00202958548170001	ENSG00000165417	GTF2A1	2957	general transcription factor IIA subunit 1 [Source:HGNC Symbol;Acc:HGNC:4646]	619.382278253328	696.205135943988	545.696808350278	552.494762484334	351.359258116137	281.09788529759
133.732362298307	-0.699614977730315	0.209072484379661	3.34627954417887	0.000819037788723873	0.0081293357588408	ENSG00000108370	RGS9	8787	regulator of G protein signaling 9 [Source:HGNC Symbol;Acc:HGNC:10004]	161.33272457236	180.018756579803	155.365347895861	99.8246350821426	96.8929430459543	108.959766613724
770.8526984086	-0.699278593880756	0.131763187257188	5.30708620850099	1.11391503286022e-07	6.41262724471306e-06	ENSG00000101974	ATP11C	286410	ATPase phospholipid transporting 11C [Source:HGNC Symbol;Acc:HGNC:13554]	878.868478614467	954.795615008898	1029.05566847073	615.74997679381	600.931990204201	545.71446135949
198.305830385736	-0.69685725681181	0.189553909342462	3.67630116007165	0.000236640143960381	0.00312117302098648	ENSG00000104643	MTMR9	66036	myotubularin related protein 9 [Source:HGNC Symbol;Acc:HGNC:14596]	260.614401232275	227.758537330248	243.597520774992	194.707456546357	119.403424763701	143.753641666846
490.686150657543	-0.696779849486242	0.136684290559329	5.09773176299142	3.43747433611108e-07	1.64010832595788e-05	ENSG00000166855	CLPX	10845	caseinolytic mitochondrial matrix peptidase chaperone subunit X [Source:HGNC Symbol;Acc:HGNC:2088]	630.664286964682	594.758101849293	595.567166934135	376.566197686102	388.550488780241	358.010661730806
193.271229878143	-0.696177571138112	0.185297838314307	3.75707335536875	0.000171912115464458	0.00243104192218642	ENSG00000162627	SNX7	51375	sorting nexin 7 [Source:HGNC Symbol;Acc:HGNC:14971]	304.614235206555	185.986229173608	224.416613627355	198.6609074407	122.339574552973	123.60981926767
467.71332801766	-0.694439918016338	0.150525182438478	4.61344677858249	3.96045709701558e-06	0.000125646019787256	ENSG00000142166	IFNAR1	3454	interferon alpha and beta receptor subunit 1 [Source:HGNC Symbol;Acc:HGNC:5432]	710.766548815294	481.376122566986	522.679719773113	528.77405711828	291.657545734287	271.025974098002
688.046739267299	-0.692997165771832	0.13805648925807	5.01966383105982	5.17619833270142e-07	2.3233462071855e-05	ENSG00000134248	LAMTOR5	10542	late endosomal/lysosomal adaptor, MAPK and MTOR activator 5 [Source:HGNC Symbol;Acc:HGNC:17955]	974.765552660975	806.603378929392	773.94960340716	511.971890817326	564.719476136521	496.270533652422
275.644011637548	-0.692016928048151	0.190112162465382	3.6400455345626	0.000272589831554926	0.00350319848209347	ENSG00000198780	FAM169A	26049	family with sequence similarity 169 member A [Source:HGNC Symbol;Acc:HGNC:29138]	351.998671794241	343.129674143823	311.689741149104	308.369169758698	183.020003531247	155.656809448177
288.43877396514	-0.690598026188771	0.167553158812073	4.12166521410285	3.76143566452283e-05	0.000747292439645117	ENSG00000123552	USP45	85015	ubiquitin specific peptidase 45 [Source:HGNC Symbol;Acc:HGNC:20080]	288.819423010659	400.815242550611	381.70005223798	214.474711018069	238.806849527402	206.016365446116
252.377622935045	-0.690508242395875	0.171611341061213	4.02367488142625	5.72970016191282e-05	0.00104891595562268	ENSG00000164654	MIOS	54468	meiosis regulator for oocyte development [Source:HGNC Symbol;Acc:HGNC:21905]	303.486034335419	342.135095378189	288.67265257194	209.532897400141	192.807169495485	177.631888429096
334.102372931375	-0.689445228698372	0.190547805188517	3.61822707963639	0.000296628081655024	0.00374852525711912	ENSG00000149084	HSD17B12	51144	hydroxysteroid 17-beta dehydrogenase 12 [Source:HGNC Symbol;Acc:HGNC:18646]	406.15231360874	451.538759597958	364.437235805106	362.729119555904	190.849736302637	228.907072717907
221.947354216289	-0.688641310832385	0.188339071525576	3.65639113145394	0.000255790971830717	0.00332254103710231	ENSG00000111860	CEP85L	387119	centrosomal protein 85 like [Source:HGNC Symbol;Acc:HGNC:21638]	238.050383809567	274.503739315058	308.812605076959	192.730731099186	168.33925458489	149.247411412075
243.013465837228	-0.688467228087631	0.170981178113108	4.02656734317385	5.65970351199915e-05	0.00104081861702455	ENSG00000085433	WDR47	22911	WD repeat domain 47 [Source:HGNC Symbol;Acc:HGNC:29141]	322.665449144721	273.509160549424	304.017378290049	178.893652968988	197.700752477604	181.294401592582
227.611887207605	-0.686663055386186	0.190190966662967	3.61038732508787	0.000305740098443275	0.00383965207568296	ENSG00000006634	DBF4	10926	DBF4 zinc finger [Source:HGNC Symbol;Acc:HGNC:17364]	295.588628237472	270.525424252521	265.655563994775	251.044131790735	140.935189885024	141.922385085102
241.79417455867	-0.683511993459177	0.173041137063716	3.9499971224039	7.81521327729256e-05	0.00131603022210568	ENSG00000131979	GCH1	2643	GTP cyclohydrolase 1 [Source:HGNC Symbol;Acc:HGNC:4193]	370.049885732407	281.465790674498	242.63847541761	229.300151871852	177.147703952704	150.163039702947
207.910645827024	-0.681670868120539	0.193616888322172	3.5207200881478	0.000430376668294778	0.00500070454752101	ENSG00000112234	FBXL4	26235	F-box and leucine rich repeat protein 4 [Source:HGNC Symbol;Acc:HGNC:13601]	227.896575969348	283.454948205767	256.065110420956	183.835466586916	163.445671602771	132.766102176386
807.047844799389	-0.680928045675873	0.1704832128976	3.9941061298796	6.49387731276158e-05	0.00115225913840934	ENSG00000170540	ARL6IP1	23204	ADP ribosylation factor like GTPase 6 interacting protein 1 [Source:HGNC Symbol;Acc:HGNC:697]	1068.40622496521	973.69261155595	869.854139145346	989.351086309156	506.975196947518	434.007809873152
265.800489476337	-0.680055789773648	0.169227612625924	4.01858644237276	5.85483297675631e-05	0.00106859519345346	ENSG00000181751	MACIR	90355	macrophage immunometabolism regulator [Source:HGNC Symbol;Acc:HGNC:25052]	377.947291830355	313.292311174795	284.836471142412	272.788111709618	182.041286934823	163.897464066021
545.197000377937	-0.67861230972493	0.152478055974148	4.45055719912893	8.56477771543173e-06	0.000231829829809284	ENSG00000068305	MEF2A	4205	myocyte enhancer factor 2A [Source:HGNC Symbol;Acc:HGNC:6993]	659.997509614202	642.497882599738	704.898337675666	500.111538134299	341.572092151899	422.10464209182
3505.63110891112	-0.678290549069798	0.122818426926056	5.5227099552266	3.33810537990889e-08	2.33841035255005e-06	ENSG00000124795	DEK	7913	DEK proto-oncogene [Source:HGNC Symbol;Acc:HGNC:2768]	4317.62473383513	4229.94349024255	4356.94305858579	3207.23703803518	2650.3645431156	2271.67378965251
581.877294287826	-0.677652700214033	0.164197022979551	4.12707056387025	3.67413679421658e-05	0.000736835854797937	ENSG00000165410	CFL2	1073	cofilin 2 [Source:HGNC Symbol;Acc:HGNC:1875]	835.996845511322	632.552094943395	627.215663727736	736.33022907125	339.614658959052	319.554273514198
229.542707324899	-0.676783643413978	0.174913664106596	3.86924398886032	0.000109173348969706	0.00168939113477493	ENSG00000119862	LGALSL	29094	galectin like [Source:HGNC Symbol;Acc:HGNC:25012]	310.255239562232	257.595900299276	277.164108283357	213.486348294483	172.254120970585	146.50052653946
1653.47923645823	-0.676479736816741	0.120816467334885	5.5992345392921	2.15300347234916e-08	1.6206365889068e-06	ENSG00000113328	CCNG1	900	cyclin G1 [Source:HGNC Symbol;Acc:HGNC:1592]	2242.86333181715	1955.34185323697	1880.68794582583	1583.35708318408	1203.82141360125	1054.80379108412
618.416550135862	-0.67597689822943	0.154370030131793	4.37893869459193	1.1925867174617e-05	0.000301103300602464	ENSG00000006451	RALA	5898	RAS like proto-oncogene A [Source:HGNC Symbol;Acc:HGNC:9839]	825.843037671104	727.037077678651	698.185020173993	690.865543786314	374.848456430308	393.7201650748
1634.47680236352	-0.675300022548279	0.113535853646548	5.94790104499127	2.71602698367664e-09	2.59177409568324e-07	ENSG00000165637	VDAC2	7417	voltage dependent anion channel 2 [Source:HGNC Symbol;Acc:HGNC:12672]	2010.45395236326	2113.47987697282	1905.62312511775	1308.5922460273	1252.75724342244	1215.95437027752
1743.67901966777	-0.674948894501704	0.11856159184843	5.69281235161352	1.24963702844985e-08	1.00962340985225e-06	ENSG00000182670	TTC3	7267	tetratricopeptide repeat domain 3 [Source:HGNC Symbol;Acc:HGNC:12393]	2063.47939330662	2199.01365081737	2163.60632625347	1493.4160753378	1304.6292230329	1237.92944925844
595.021450761895	-0.674314587225269	0.138952439730359	4.85284453107693	1.21703097899766e-06	4.90006592507398e-05	ENSG00000197498	RPF2	84154	ribosome production factor 2 homolog [Source:HGNC Symbol;Acc:HGNC:20870]	685.946129650316	708.1400811316	799.843828056471	495.169724516371	443.358618179973	437.670323036638
462.796614840947	-0.672937257032432	0.139437951348584	4.8260695924178	1.39253865890598e-06	5.46154563342447e-05	ENSG00000150867	PIP4K2A	5305	phosphatidylinositol-5-phosphate 4-kinase type 2 alpha [Source:HGNC Symbol;Acc:HGNC:8997]	573.126042536777	550.996636161385	582.140531930788	342.961865084193	377.784606219579	349.770007112962
836.498623690979	-0.670847808504294	0.124712162519122	5.37916907985164	7.48304058007476e-08	4.60339943096071e-06	ENSG00000117139	KDM5B	10765	lysine demethylase 5B [Source:HGNC Symbol;Acc:HGNC:18039]	980.406557016652	1008.50286835315	1090.43457134317	567.320203338117	692.931350268037	679.396191826748
186.81584091545	-0.670604929058636	0.189498715500367	3.53883627806087	0.000401895029659655	0.00476572002391914	ENSG00000111647	UHRF1BP1L	23074	UHRF1 binding protein 1 like [Source:HGNC Symbol;Acc:HGNC:29102]	215.486366386859	245.660955111665	226.334704342119	164.068212115205	130.169307324363	139.175500212487
422.387504096473	-0.669666643454274	0.157243772109147	4.25878007422413	2.05545571303594e-05	0.00045709850339804	ENSG00000173145	NOC3L	64318	NOC3 like DNA replication regulator [Source:HGNC Symbol;Acc:HGNC:24034]	487.382776330488	490.327331457695	576.386259786497	366.682570450247	327.870059801966	285.676026751948
318.570420637445	-0.669515796248191	0.177842756840499	3.7646503469841	0.000166782294941652	0.00238000795033259	ENSG00000164114	MAP9	79884	microtubule associated protein 9 [Source:HGNC Symbol;Acc:HGNC:26118]	382.460095314896	372.967037112851	412.389503674199	306.392444311527	248.59401549164	188.619427919555
837.228210365322	-0.668540683994831	0.133448528218104	5.00972691809828	5.45073235576165e-07	2.43754337341238e-05	ENSG00000072041	SLC6A15	55117	solute carrier family 6 member 15 [Source:HGNC Symbol;Acc:HGNC:13621]	815.689229830885	1113.92821751038	1162.36297314681	572.262016956045	743.824613282073	615.302211465734
217.609685237842	-0.668155278771804	0.179203570862684	3.72847078635382	0.00019264523597213	0.00265303138039346	ENSG00000166750	SLFN5	162394	schlafen family member 5 [Source:HGNC Symbol;Acc:HGNC:28286]	170.358331541444	319.2597837686	307.853559719577	96.8595469113859	187.913586513366	223.413302972677
332.631070284831	-0.664924252428703	0.165083205217003	4.02781283265402	5.62981322125824e-05	0.00104005650043336	ENSG00000104290	FZD3	7976	frizzled class receptor 3 [Source:HGNC Symbol;Acc:HGNC:4041]	359.896077892189	471.430334910644	393.208596526562	275.753199880374	243.700432509521	251.797779989698
206.582574265164	-0.664541782078686	0.182933121650235	3.63270344967534	0.000280467283575968	0.00359680741762662	ENSG00000100234	TIMP3	7078	TIMP metallopeptidase inhibitor 3 [Source:HGNC Symbol;Acc:HGNC:11822]	287.691222139524	234.720588689688	238.802293988083	148.254408537836	162.466955006348	167.559977229508
611.308535667692	-0.663503315406171	0.137879867416672	4.8121841704494	1.49289680966839e-06	5.78032474005472e-05	ENSG00000134709	HOOK1	51361	hook microtubule tethering protein 1 [Source:HGNC Symbol;Acc:HGNC:19884]	700.612740975076	778.755173491633	767.236285905487	523.832243500352	456.081933933482	441.332836200125
245.384080127807	-0.660777936842789	0.169073937861791	3.90821876629466	9.29790967749109e-05	0.00149842243858397	ENSG00000164251	F2RL1	2150	F2R like trypsin receptor 1 [Source:HGNC Symbol;Acc:HGNC:3538]	347.485868309699	299.368208455915	255.106065063575	219.416524635997	174.211554163433	176.716260138224
376.645151179478	-0.659763659737194	0.151098293601084	4.36645341263114	1.26280206560022e-05	0.000312963154049265	ENSG00000112305	SMAP1	60682	small ArfGAP 1 [Source:HGNC Symbol;Acc:HGNC:19651]	469.331562392321	451.538759597958	459.382726185911	344.938590531364	269.14706401654	265.532204352772
288.631889837412	-0.65932278406508	0.157467604957215	4.18703760842887	2.82619010190626e-05	0.000596700310888537	ENSG00000182013	PNMA8A	55228	PNMA family member 8A [Source:HGNC Symbol;Acc:HGNC:25578]	390.357501412844	335.173044018749	335.665875083651	233.253602766195	222.168667388198	215.172648354833
163.280345164264	-0.658970205508571	0.199747846865976	3.29901030648264	0.000970263488807875	0.0092296885564071	ENSG00000143156	NME7	29922	NME/NM23 family member 7 [Source:HGNC Symbol;Acc:HGNC:20461]	222.255571613671	193.942859298683	182.218617902553	152.207859432178	130.169307324363	98.8878554141358
483.523770192202	-0.658862649906746	0.139261989464661	4.73110180631116	2.23304489392824e-06	8.0782898714974e-05	ENSG00000127328	RAB3IP	117177	RAB3A interacting protein [Source:HGNC Symbol;Acc:HGNC:16508]	632.920688706953	550.002057395751	589.812894789843	438.833049271993	342.550808748323	347.023122240347
1652.52042413796	-0.658475921828195	0.117186016407985	5.6190656702221	1.91992876681171e-08	1.46337212106862e-06	ENSG00000046604	DSG2	1829	desmoglein 2 [Source:HGNC Symbol;Acc:HGNC:3049]	1989.01813581169	1959.32016829951	2118.53119445653	1367.89400944243	1305.60793962932	1174.7510971883
188.176445635488	-0.658251334916075	0.197799206764498	3.32787651519653	0.000875106466869538	0.00855965720096201	ENSG00000139323	POC1B	282809	POC1 centriolar protein B [Source:HGNC Symbol;Acc:HGNC:30836]	205.332558546641	232.731431158419	252.228928991429	169.010025733133	122.339574552973	147.416154830332
166.128001289348	-0.656827384138262	0.190186517707982	3.45359593337092	0.000553165516716887	0.00611661760683572	ENSG00000144468	RHBDD1	84236	rhomboid domain containing 1 [Source:HGNC Symbol;Acc:HGNC:23081]	235.793982067296	183.99707164234	190.85002611899	142.324232196322	117.445991570854	126.356704140285
146.900607155866	-0.65633201096276	0.200473949064702	3.27390174147232	0.00106073488890229	0.00988849701431292	ENSG00000166405	RIC3	79608	RIC3 acetylcholine receptor chaperone [Source:HGNC Symbol;Acc:HGNC:30338]	152.307117603277	195.932016829951	191.809071476372	109.708262317998	113.531125185159	118.11604952244
416.783407750205	-0.656032538573054	0.179970443509434	3.64522376997235	0.000267159238357486	0.00344436469112167	ENSG00000116191	RALGPS2	55103	Ral GEF with PH domain and SH3 binding motif 2 [Source:HGNC Symbol;Acc:HGNC:30279]	460.305955423238	547.018321098848	509.253084769767	435.867961101237	280.891663173625	267.363460934515
443.077505848116	-0.655232313948569	0.144069799758105	4.54801988375575	5.41530202172309e-06	0.000160459768218245	ENSG00000124532	MRS2	57380	magnesium transporter MRS2 [Source:HGNC Symbol;Acc:HGNC:13785]	611.48487215538	484.359858863889	524.597810487877	429.937784759723	314.168027452034	293.916681369793
756.716696635049	-0.653493219996819	0.14912415112779	4.3822091529414	1.17481944017124e-05	0.000297856002388347	ENSG00000136231	IGF2BP3	10643	insulin like growth factor 2 mRNA binding protein 3 [Source:HGNC Symbol;Acc:HGNC:28868]	986.047561372329	978.665505384121	791.212419840034	771.911287120331	536.336694840232	476.126711253246
397.348470650755	-0.650885438324161	0.146328485159429	4.44811164152353	8.66285037752144e-06	0.000233300186055961	ENSG00000010278	CD9	928	CD9 molecule [Source:HGNC Symbol;Acc:HGNC:1709]	494.1519815573	493.311067754598	467.055089044965	348.892041425706	286.763962752168	293.916681369793
600.870700349363	-0.649370570975981	0.17081740282956	3.8015480871344	0.000143794823199204	0.00210974511180527	ENSG00000182287	AP1S2	8905	adaptor related protein complex 1 subunit sigma 2 [Source:HGNC Symbol;Acc:HGNC:560]	709.638347944159	774.776858429096	691.47170267232	651.331034842891	421.826853058649	356.179405149063
206.022381505588	-0.648166612328641	0.187562395371166	3.45573861458737	0.000548787214704464	0.00607374635160128	ENSG00000170802	FOXN2	3344	forkhead box N2 [Source:HGNC Symbol;Acc:HGNC:5281]	242.563187294108	259.585057830544	249.351792919283	197.672544717114	147.786206059991	139.175500212487
381.019205091508	-0.647056973685884	0.156270249857923	4.14062800996459	3.46356255234596e-05	0.000699581909531346	ENSG00000169410	PTPN9	5780	protein tyrosine phosphatase non-receptor type 9 [Source:HGNC Symbol;Acc:HGNC:9661]	515.587798108872	420.706817863296	460.341771543292	277.729925327545	285.785246155744	325.963671550299
477.881015188728	-0.64384650895162	0.161504015396778	3.98656657154832	6.70363247675659e-05	0.00117924095842913	ENSG00000181904	C5orf24	134553	chromosome 5 open reading frame 24 [Source:HGNC Symbol;Acc:HGNC:26746]	606.972068670839	556.964108755191	563.918670140533	523.832243500352	317.104177241305	298.494822824151
257.56679543812	-0.643723430201303	0.181410635253073	3.54843269967768	0.000387531018428747	0.00460891895224533	ENSG00000181007	ZFP82	284406	ZFP82 zinc finger protein [Source:HGNC Symbol;Acc:HGNC:28682]	245.947789907515	360.037513159605	339.502056513178	211.509622847312	201.615618863299	186.788171337812
472.723072191317	-0.643249251925494	0.167748186874683	3.83461224773796	0.000125762531125929	0.00188861972083659	ENSG00000204186	ZDBF2	57683	zinc finger DBF-type containing 2 [Source:HGNC Symbol;Acc:HGNC:29313]	463.690558036644	643.492461365372	624.33852765559	422.030882971039	336.678509169781	346.107493949475
632.831886192589	-0.642974495406775	0.147383140239298	4.3626054809445	1.28522585408504e-05	0.000317223057549014	ENSG00000137845	ADAM10	102	ADAM metallopeptidase domain 10 [Source:HGNC Symbol;Acc:HGNC:188]	763.791989758658	827.489533007712	723.120199465922	488.251185451272	567.655625925793	426.682783546179
221.105549234291	-0.642350755891367	0.180398902712395	3.56072429617517	0.000369833244991716	0.00445085312418531	ENSG00000109790	KLHL5	51088	kelch like family member 5 [Source:HGNC Symbol;Acc:HGNC:6356]	283.178418654982	264.557951658716	260.860337207866	174.940202074646	194.764602688332	148.331783121204
1886.83186759742	-0.640310929801536	0.113692887257234	5.63193481358964	1.78199041879433e-08	1.38435524906208e-06	ENSG00000115758	ODC1	4953	ornithine decarboxylase 1 [Source:HGNC Symbol;Acc:HGNC:8109]	2811.47657086939	1930.47738409612	2158.81109946656	1774.1110888361	1377.05425116826	1269.06081114808
1324.69671786856	-0.639466638795527	0.136252832663583	4.69323555550886	2.68917542874836e-06	9.23232776798907e-05	ENSG00000120137	PANK3	79646	pantothenate kinase 3 [Source:HGNC Symbol;Acc:HGNC:19365]	1500.50715861007	1610.22302156188	1717.65023507091	1223.59305179894	993.397345370137	902.809494799425
193.930288311061	-0.637777558484207	0.193778649392989	3.29126846782163	0.000997366801686247	0.0094209573418828	ENSG00000188342	GTF2F2	2963	general transcription factor IIF subunit 2 [Source:HGNC Symbol;Acc:HGNC:4653]	257.229798618868	206.872383251928	240.720384702847	192.730731099186	149.743639252838	116.284792940697
327.548459135691	-0.637665110897365	0.183356583871577	3.47773228227238	0.00050567470388759	0.00569541982938076	ENSG00000162378	ZYG11B	79699	zyg-11 family member B, cell cycle regulator [Source:HGNC Symbol;Acc:HGNC:25820]	394.870304897386	413.744766503856	372.109598664161	365.694207726661	205.530485248994	213.341391773089
271.342238669683	-0.637521201362798	0.164777415309662	3.86898410904626	0.000109289763979169	0.00168939113477493	ENSG00000110435	PDHX	8050	pyruvate dehydrogenase complex component X [Source:HGNC Symbol;Acc:HGNC:21350]	326.050051758127	338.156780315652	325.11637615245	242.148867278465	200.636902266875	195.944454246528
214.230904517518	-0.636781390817412	0.186911632682486	3.4068579985021	0.000657153067793534	0.00687740762399813	ENSG00000156735	BAG4	9530	BAG cochaperone 4 [Source:HGNC Symbol;Acc:HGNC:940]	312.511641304502	236.709746220956	227.293749699501	232.265240042609	157.573372024229	119.031677813312
175.354341879069	-0.636002736328599	0.193172363779961	3.29241059064254	0.000993324762263299	0.00940723192099591	ENSG00000139292	LGR5	8549	leucine rich repeat containing G protein-coupled receptor 5 [Source:HGNC Symbol;Acc:HGNC:4504]	213.229964644588	227.758537330248	198.522388978045	119.591889553854	156.594655427805	136.428615339873
618.393019699017	-0.635703219349125	0.150347260481616	4.22823280791909	2.35534009023234e-05	0.000515241273529345	ENSG00000139116	KIF21A	55605	kinesin family member 21A [Source:HGNC Symbol;Acc:HGNC:19349]	672.407719196691	734.993707803725	847.796095925563	553.48312520792	451.188350951363	450.489119108841
692.670699742136	-0.634347122864828	0.148950995100803	4.25876391383307	2.05560429368704e-05	0.00045709850339804	ENSG00000139496	NUP58	9818	nucleoporin 58 [Source:HGNC Symbol;Acc:HGNC:20261]	858.56086293403	845.391950789129	801.761918771234	725.458239111809	469.783966283415	455.067260563199
1073.63645443956	-0.634203609041483	0.132035177473269	4.80329273742127	1.56077438782428e-06	6.00476977969603e-05	ENSG00000174695	TMEM167A	153339	transmembrane protein 167A [Source:HGNC Symbol;Acc:HGNC:28330]	1394.45627672334	1240.23972074593	1260.18559959976	1076.32700598469	782.973277139024	687.636846444592
350.40515191576	-0.633112676208582	0.155937263441516	4.06004736928086	4.9062761263661e-05	0.000929049380866106	ENSG00000115946	PNO1	56902	partner of NOB1 homolog [Source:HGNC Symbol;Acc:HGNC:32790]	467.075160650051	390.869454894268	415.266639746345	343.950227807779	227.062250370317	258.207178025799
1835.86396170024	-0.63246586829058	0.130792783640612	4.83563275194486	1.32722762699415e-06	5.22229597777341e-05	ENSG00000077147	TM9SF3	56889	transmembrane 9 superfamily member 3 [Source:HGNC Symbol;Acc:HGNC:21529]	2207.88910481195	2344.22215059997	2112.77692231224	1777.07617700686	1254.71467661529	1318.50473885514
288.887717605916	-0.632398662973092	0.159388236388425	3.96766208913907	7.25811461966989e-05	0.00125122462412204	ENSG00000118707	TGIF2	60436	TGFB induced factor homeobox 2 [Source:HGNC Symbol;Acc:HGNC:15764]	358.767877021053	360.037513159605	334.706829726269	210.521260123727	234.891983141707	234.400842463137
227.271318050629	-0.632305273614532	0.171683670706092	3.68296688330358	0.000230535118156935	0.0030600822529506	ENSG00000163754	GYG1	2992	glycogenin 1 [Source:HGNC Symbol;Acc:HGNC:4699]	340.716663082887	250.633848939836	235.925157915937	230.288514595438	145.828772867143	160.234950902535
252.643428815843	-0.632280712701319	0.166431623783143	3.79904190278867	0.000145256534444825	0.00212861419702156	ENSG00000126003	PLAGL2	5326	PLAG1 like zinc finger 2 [Source:HGNC Symbol;Acc:HGNC:9047]	379.07549270149	274.503739315058	270.450790781684	224.358338253925	175.190270759857	192.281941083042
836.348653349594	-0.630795642894023	0.127924159441074	4.93101260661079	8.1804454037497e-07	3.47477467622367e-05	ENSG00000177425	PAWR	5074	pro-apoptotic WT1 regulator [Source:HGNC Symbol;Acc:HGNC:8614]	990.560364856871	1042.31854638471	1012.75189739524	730.400052729737	603.868139993473	638.192918737525
362.212820400842	-0.630034943793625	0.167355574438039	3.76464868833447	0.000166783401964978	0.00238000795033259	ENSG00000197977	ELOVL2	54898	ELOVL fatty acid elongase 2 [Source:HGNC Symbol;Acc:HGNC:14416]	437.74193800053	436.620078113444	435.406592251364	376.566197686102	238.806849527402	248.135266826211
1835.25341916745	-0.630032822787397	0.11296688648337	5.57714603279027	2.44496612132086e-08	1.78497255567997e-06	ENSG00000106105	GARS1	2617	glycyl-tRNA synthetase 1 [Source:HGNC Symbol;Acc:HGNC:4162]	1984.50533232715	2288.52573972445	2420.63048203181	1334.28967684052	1413.26676523594	1570.30251884484
292.046129924895	-0.628027350163502	0.171917290293145	3.65307846053542	0.000259115012626421	0.00335851854333647	ENSG00000134202	GSTM3	2947	glutathione S-transferase mu 3 [Source:HGNC Symbol;Acc:HGNC:4635]	361.024278763324	323.238098831138	377.863870808452	195.695819269943	270.125780612963	224.328931263549
930.327563234273	-0.627994456822667	0.154660871478137	4.06046112905449	4.89758908681343e-05	0.000928855745588294	ENSG00000187772	LIN28B	389421	lin-28 homolog B [Source:HGNC Symbol;Acc:HGNC:32207]	1203.79032950146	1070.16675182247	1055.90893847743	1094.11753500923	592.123540836387	565.858283758666
332.329524429548	-0.627610214629363	0.15422056440808	4.06956242857895	4.71015176245321e-05	0.000898934318254653	ENSG00000174891	RSRC1	51319	arginine and serine rich coiled-coil 1 [Source:HGNC Symbol;Acc:HGNC:24152]	446.767544969614	357.053776862703	405.676186172526	298.485542522842	252.508881877335	233.485214172265
507.359545695546	-0.627557735916908	0.138648832779134	4.52623886792182	6.00427104352109e-06	0.000174498227281612	ENSG00000186660	ZFP91	80829	ZFP91 zinc finger protein [Source:HGNC Symbol;Acc:HGNC:14983]	600.202863444026	624.595464818321	621.461391583445	438.833049271993	383.656905798122	375.407599257367
211.042020644602	-0.622820268883282	0.181650627389	3.42867116858082	0.000606543926559438	0.00649823814570953	ENSG00000040341	STAU2	27067	staufen double-stranded RNA binding protein 2 [Source:HGNC Symbol;Acc:HGNC:11371]	262.870802974545	253.617585236739	249.351792919283	196.684181993529	137.999040095753	165.728720647765
354.890253176704	-0.622567474272609	0.153940940329248	4.04419690396243	5.25027812736793e-05	0.000975891420637607	ENSG00000197822	OCLN	100506658	occludin [Source:HGNC Symbol;Acc:HGNC:8104]	445.639344098478	420.706817863296	421.020911890636	331.101512401166	269.14706401654	241.72586879011
369.92098203182	-0.622074776103455	0.154044260874577	4.03828596126635	5.38431911097524e-05	0.000999273557517748	ENSG00000119280	C1orf198	84886	chromosome 1 open reading frame 198 [Source:HGNC Symbol;Acc:HGNC:25900]	509.946793753195	386.891139831731	450.751317969474	298.485542522842	274.040646998659	299.410451115022
178.282365967969	-0.621989371760877	0.186700080322822	3.33148957775165	0.000863825346285193	0.00848354892352533	ENSG00000215784	FAM72D	728833	family with sequence similarity 72 member D [Source:HGNC Symbol;Acc:HGNC:33593]	212.101763773453	226.763958564613	209.071887909245	124.533703171782	150.722355849262	146.50052653946
269.84450949165	-0.620470302165548	0.163618873584152	3.79216827847448	0.00014933766007591	0.00218050976199995	ENSG00000186205	MTARC1	64757	mitochondrial amidoxime reducing component 1 [Source:HGNC Symbol;Acc:HGNC:26189]	367.793483990136	323.238098831138	290.590743286703	233.253602766195	190.849736302637	213.341391773089
810.20635303343	-0.620126513591537	0.156395319347484	3.96512194980542	7.33584329042212e-05	0.00126282790961116	ENSG00000156531	PHF6	84295	PHD finger protein 6 [Source:HGNC Symbol;Acc:HGNC:18145]	1014.25258315071	977.670926618487	910.134044155384	923.130783828923	518.719796104604	517.32998434247
399.790686064288	-0.61594445518085	0.148173212702849	4.1569217805656	3.22564368053318e-05	0.00066369398581293	ENSG00000152620	NADK2	133686	NAD kinase 2, mitochondrial [Source:HGNC Symbol;Acc:HGNC:26404]	548.305623371798	423.690554160199	474.72745190402	394.356726710643	284.80652955932	272.857230679745
535.586062404085	-0.614946359949983	0.156421661365195	3.93133760748314	8.44745477286047e-05	0.00139285312098362	ENSG00000055211	GINM1	116254	glycoprotein integral membrane 1 [Source:HGNC Symbol;Acc:HGNC:21074]	673.535920067827	615.644255927613	633.928981229409	585.110732362658	359.188990887527	346.107493949475
341.919578186807	-0.614570222545132	0.175129075611362	3.5092415145784	0.000449386634449841	0.0051720005915457	ENSG00000106299	WASL	8976	WASP like actin nucleation promoting factor [Source:HGNC Symbol;Acc:HGNC:12735]	421.947125804635	396.836927488073	408.553322244672	374.589472238931	241.742999316674	207.84762202786
203.209452558547	-0.613448227887568	0.182298073292346	3.36508344168729	0.000765205141564152	0.00771507579918133	ENSG00000013503	POLR3B	55703	RNA polymerase III subunit B [Source:HGNC Symbol;Acc:HGNC:30348]	356.511475278783	190.95912300178	196.604298263281	199.649270164285	140.935189885024	134.597358758129
577.432572182273	-0.61240507196243	0.187271505356544	3.27014550770272	0.00107492176233448	0.00996708250782829	ENSG00000113441	LNPEP	4012	leucyl and cystinyl aminopeptidase [Source:HGNC Symbol;Acc:HGNC:6656]	530.254409433632	864.28894733618	706.81642839043	522.843880776767	480.549848844076	359.84191831255
530.758335288569	-0.609110463972599	0.144736518363032	4.20840898248508	2.57175079594652e-05	0.000555562351088696	ENSG00000072571	HMMR	3161	hyaluronan mediated motility receptor [Source:HGNC Symbol;Acc:HGNC:5012]	619.382278253328	670.346088037497	629.1337544425	491.216273622029	395.401504955207	379.070112420854
2213.0617349109	-0.608469311965947	0.125481538750994	4.84907435804877	1.24038921589917e-06	4.97757513492785e-05	ENSG00000138398	PPIG	9360	peptidylprolyl isomerase G [Source:HGNC Symbol;Acc:HGNC:14650]	2151.47906125518	2716.19460894719	3181.15345043563	1672.30972830679	1818.45543615538	1738.77812436522
1064.88650745136	-0.60829069445869	0.121550400491427	5.00443184061408	5.60270310689087e-07	2.48714867957547e-05	ENSG00000163629	PTPN13	5783	protein tyrosine phosphatase non-receptor type 13 [Source:HGNC Symbol;Acc:HGNC:9646]	1237.63635563552	1229.29935432396	1391.57481356108	843.073403218492	870.079054220741	817.656063748364
1827.5640865261	-0.607477876021947	0.117409285310627	5.17401902596337	2.29111479116611e-07	1.16175816544528e-05	ENSG00000128050	PAICS	10606	phosphoribosylaminoimidazole carboxylase and phosphoribosylaminoimidazolesuccinocarboxamide synthase [Source:HGNC Symbol;Acc:HGNC:8587]	2512.50334001851	2074.69130511309	2018.79047728881	1756.32055981156	1405.43703246455	1197.64180446009
368.101911077421	-0.60697928729024	0.176935177893242	3.4305178569774	0.000602430319911344	0.00646093190000493	ENSG00000145388	METTL14	57721	methyltransferase like 14 [Source:HGNC Symbol;Acc:HGNC:29330]	389.229300541709	459.495389723032	478.563633333548	367.670933173832	255.445031666607	258.207178025799
321.979241811113	-0.606806209266209	0.168748137423745	3.59592833752264	0.000323236781498842	0.00400542592534199	ENSG00000082146	STRADB	55437	STE20 related adaptor beta [Source:HGNC Symbol;Acc:HGNC:13205]	445.639344098478	350.091725503263	359.642009018197	354.82221776722	234.891983141707	186.788171337812
214.711553321638	-0.606239847125736	0.177047713364787	3.42416084118888	0.000616701092436879	0.00656748729283175	ENSG00000171723	GPHN	10243	gephyrin [Source:HGNC Symbol;Acc:HGNC:15465]	276.40921342817	260.579636596179	238.802293988083	200.637632887871	164.424388199195	147.416154830332
869.939099198958	-0.605549194441456	0.126003087047918	4.80582824301099	1.54112163483815e-06	5.94804238617948e-05	ENSG00000136167	LCP1	3936	lymphocyte cytosolic protein 1 [Source:HGNC Symbol;Acc:HGNC:6528]	1097.73944761473	1014.47034094695	1029.05566847073	816.387609681681	643.016803850424	618.96472462922
407.805020779954	-0.604755164251581	0.14584856915385	4.14645935685286	3.37656083187647e-05	0.000686586253716626	ENSG00000160131	VMA21	203547	vacuolar ATPase assembly factor VMA21 [Source:HGNC Symbol;Acc:HGNC:22082]	531.382610304768	483.365280098255	459.382726185911	371.624384068175	319.061610434152	282.013513588461
577.288657455901	-0.60329784496105	0.137291243592233	4.3942922299757	1.11134235436272e-05	0.000284743297939149	ENSG00000132467	UTP3	57050	UTP3 small subunit processome component [Source:HGNC Symbol;Acc:HGNC:24477]	663.382112227608	690.237663350183	730.792562324977	384.473099474787	518.719796104604	476.126711253246
273.177882454924	-0.603253737789882	0.181913071410007	3.31616487542135	0.000912619699123786	0.00882684607636167	ENSG00000204516	MICB	4277	MHC class I polypeptide-related sequence B [Source:HGNC Symbol;Acc:HGNC:7091]	305.74243607769	328.210992659309	344.297283300087	143.312594919908	258.381181455878	259.122806316671
824.236378206875	-0.603004002465284	0.135175816814647	4.46088669315846	8.16212385242933e-06	0.000225322958923898	ENSG00000115738	ID2	3398	inhibitor of DNA binding 2 [Source:HGNC Symbol;Acc:HGNC:5361]	1201.53392775919	975.681769087218	790.253374482652	872.724284926059	554.932310172284	550.292602813848
500.345448044309	-0.601790763928047	0.156835739032293	3.83707672524906	0.000124507581094059	0.00187209351771575	ENSG00000133703	KRAS	3845	KRAS proto-oncogene, GTPase [Source:HGNC Symbol;Acc:HGNC:6407]	647.587300031713	615.644255927613	528.433991917404	546.564586142821	326.891343205543	336.951211040759
2479.7260561479	-0.601633236447364	0.10572889966719	5.69033857669155	1.2678772121629e-08	1.01757641948359e-06	ENSG00000113407	TARS1	6897	threonyl-tRNA synthetase 1 [Source:HGNC Symbol;Acc:HGNC:11572]	3070.96277123053	3013.57365987184	2881.93129893249	2074.57335680611	1916.32709579776	1920.98815424868
493.916634152707	-0.600267345412073	0.154723080285384	3.87962380470251	0.000104618142080011	0.00163174680034446	ENSG00000136156	ITM2B	9445	integral membrane protein 2B [Source:HGNC Symbol;Acc:HGNC:6174]	685.946129650316	581.828577896047	496.785495123803	565.343477890946	312.210594259186	321.385530095941
304.801732055776	-0.600139212920578	0.182737139587149	3.28416661372969	0.00102284433751047	0.00960918645448791	ENSG00000082497	SERTAD4	56256	SERTA domain containing 4 [Source:HGNC Symbol;Acc:HGNC:25236]	363.280680505595	375.950773409754	350.051555444379	338.020051466265	191.828452899061	209.678878609603
597.768933405313	-0.599939479630687	0.144007333456959	4.16603422359734	3.09944192839526e-05	0.000642087807354224	ENSG00000137575	SDCBP	6386	syndecan binding protein [Source:HGNC Symbol;Acc:HGNC:10662]	812.304627217479	669.351509271863	657.905115163955	661.214662078747	401.27380453375	384.563882166084
915.500063749687	-0.59906016157576	0.138268693183617	4.33257990498418	1.47372149527785e-05	0.000351504861788481	ENSG00000165997	ARL5B	221079	ADP ribosylation factor like GTPase 5B [Source:HGNC Symbol;Acc:HGNC:23052]	966.868146563027	1153.71136813575	1189.21624315351	798.597080657141	727.186431142869	657.421112845829
1078.00992626802	-0.598894275690853	0.13237107057262	4.52435923574626	6.05787551162978e-06	0.000175215735860242	ENSG00000134375	TIMM17A	10440	translocase of inner mitochondrial membrane 17A [Source:HGNC Symbol;Acc:HGNC:17315]	1397.84087933675	1243.22345704284	1256.34941817024	823.30614874678	970.88686365239	776.45279065914
940.605212986877	-0.597976282133071	0.148478223792847	4.02736688827414	5.6404981386005e-05	0.00104044439789497	ENSG00000105835	NAMPT	10135	nicotinamide phosphoribosyltransferase [Source:HGNC Symbol;Acc:HGNC:30092]	999.585971825954	1196.47825505803	1199.76574208471	853.945393177933	771.228677981939	622.627237792707
1042.85072016093	-0.597174933156411	0.121028172982314	4.93418117815986	8.04877012562383e-07	3.44675071210018e-05	ENSG00000022267	FHL1	2273	four and a half LIM domains 1 [Source:HGNC Symbol;Acc:HGNC:3702]	1273.73878351185	1263.11503235552	1228.53710280616	764.004385331646	836.802689942332	890.906327018094
237.416085639687	-0.595308578195115	0.169667335899812	3.50868112025193	0.000450334487994111	0.00517799208728713	ENSG00000072422	RHOBTB1	9886	Rho related BTB domain containing 1 [Source:HGNC Symbol;Acc:HGNC:18738]	238.050383809567	309.313996112258	306.894514362195	140.347506749151	220.211234195351	209.678878609603
681.371935011835	-0.595010108928106	0.126634926006598	4.69862562952896	2.61918057356926e-06	9.02561806219676e-05	ENSG00000137822	TUBGCP4	27229	tubulin gamma complex associated protein 4 [Source:HGNC Symbol;Acc:HGNC:16691]	728.817762753461	892.13715277394	840.123733066509	500.111538134299	566.676909329369	560.364514013436
298.566033037692	-0.594586724632671	0.171938230247251	3.45814147195561	0.000543915685325723	0.00603084555394551	ENSG00000136603	SKIL	6498	SKI like proto-oncogene [Source:HGNC Symbol;Acc:HGNC:10897]	371.178086603543	346.113410440726	351.01060080176	320.229522441725	198.679469074027	204.185108864373
510.855776675748	-0.594110876481316	0.135954615159056	4.36992062230659	1.24291709099387e-05	0.000310051316711368	ENSG00000092531	SNAP23	8773	synaptosome associated protein 23 [Source:HGNC Symbol;Acc:HGNC:11131]	648.715500902848	602.714731974367	590.771940147225	451.681764678606	402.252521130174	368.998201221266
330.774721027482	-0.592763788860638	0.160164023377075	3.70097963551459	0.00021476871391455	0.00289198004881159	ENSG00000006459	KDM7A	80853	lysine demethylase 7A [Source:HGNC Symbol;Acc:HGNC:22224]	278.665615170441	449.54960206669	472.809361189257	223.369975530339	268.168347420116	292.085424788049
289.323115297736	-0.592306401870841	0.170754757385755	3.46875490287367	0.00052287623785709	0.00586192148620728	ENSG00000213625	LEPROT	54741	leptin receptor overlapping transcript [Source:HGNC Symbol;Acc:HGNC:29477]	407.280514479875	309.313996112258	314.56687722125	336.043326019094	194.764602688332	173.969375265609
585.913105052939	-0.59198131076201	0.145889137554018	4.05774768901363	4.95482558505951e-05	0.000935319801640752	ENSG00000109586	GALNT7	51809	polypeptide N-acetylgalactosaminyltransferase 7 [Source:HGNC Symbol;Acc:HGNC:4129]	787.484208052501	629.568358646492	675.167931596829	649.35430939572	386.593055587393	387.310767038699
245.146300001929	-0.591783007454109	0.169866765510331	3.48380688639249	0.00049433602955949	0.00558499759193898	ENSG00000136940	PDCL	5082	phosducin like [Source:HGNC Symbol;Acc:HGNC:8770]	351.998671794241	247.650112642933	281.959335070267	250.055769067149	177.147703952704	162.066207484278
1077.83555694789	-0.591569381557639	0.136565619934744	4.33175920733427	1.47922666484137e-05	0.000351504861788481	ENSG00000138138	ATAD1	84896	ATPase family AAA domain containing 1 [Source:HGNC Symbol;Acc:HGNC:25903]	1282.76439048094	1317.81686446541	1271.69414388835	1040.74594793561	840.717556328028	713.274438588998
581.146011503492	-0.589960914977592	0.135391851797705	4.35743294108332	1.31596799145444e-05	0.000320245302980651	ENSG00000176171	BNIP3	664	BCL2 interacting protein 3 [Source:HGNC Symbol;Acc:HGNC:1084]	474.972566747998	818.538324117004	788.335283767888	281.683376221888	580.378941679302	542.967576486875
560.264473033999	-0.589456246210643	0.137053747639753	4.30091300939857	1.70095829038959e-05	0.000391899496601359	ENSG00000165288	BRWD3	254065	bromodomain and WD repeat domain containing 3 [Source:HGNC Symbol;Acc:HGNC:17342]	585.536252119266	742.950337928799	690.512657314939	386.449824921958	514.804929718909	441.332836200125
652.109526191042	-0.589083106424062	0.160040626368323	3.68083479671171	0.000232471595514776	0.00308241057554001	ENSG00000128585	MKLN1	4289	muskelin 1 [Source:HGNC Symbol;Acc:HGNC:7109]	611.48487215538	832.462426835883	914.929270942294	565.343477890946	518.719796104604	469.717313217145
490.933745007542	-0.588033071811866	0.156732639559184	3.75182268011137	0.000175553615519426	0.00247387705404642	ENSG00000107443	CCNJ	54619	cyclin J [Source:HGNC Symbol;Acc:HGNC:23434]	595.690059959485	594.758101849293	563.918670140533	519.87879260601	329.827492994814	341.529352495117
2487.65476937729	-0.587877462672534	0.136595630560093	4.30377941272365	1.67908849029683e-05	0.000388337278891361	ENSG00000120802	TMPO	7112	thymopoietin [Source:HGNC Symbol;Acc:HGNC:11875]	3048.39875380782	2911.13204701151	2919.33406787038	2660.67245189236	1795.94495443764	1590.44634124402
765.361606128031	-0.582476371579873	0.146110679066414	3.98654208783132	6.70432395707293e-05	0.00117924095842913	ENSG00000106355	LSM5	23658	LSM5 homolog, U6 small nuclear RNA and mRNA degradation associated [Source:HGNC Symbol;Acc:HGNC:17162]	977.021954403246	871.25099869562	894.789318437275	747.202219030691	631.272204693338	470.632941508017
882.676653707148	-0.582165195032588	0.12697549805968	4.58486246503215	4.54285367613174e-06	0.000140839430346062	ENSG00000177889	UBE2N	7334	ubiquitin conjugating enzyme E2 N [Source:HGNC Symbol;Acc:HGNC:12492]	1313.22581400159	970.708875259047	894.789318437275	852.957030454347	680.208034514527	584.170849576098
836.934056655398	-0.581904436793314	0.140444651872811	4.14330078813037	3.42342458019419e-05	0.000693787332564772	ENSG00000152661	GJA1	2697	gap junction protein alpha 1 [Source:HGNC Symbol;Acc:HGNC:4274]	1039.07300231569	1045.30228268162	917.806407014439	790.690178868457	681.186751110951	547.545717941233
999.452553040721	-0.581816142195131	0.134302779648662	4.33212286236496	1.47678488292371e-05	0.000351504861788481	ENSG00000121060	TRIM25	7706	tripartite motif containing 25 [Source:HGNC Symbol;Acc:HGNC:12932]	1202.66212863032	1184.54330987041	1194.9705152978	646.389221224963	910.206434674116	857.943708546715
618.250402704363	-0.581039116442169	0.170658461493335	3.40468976081132	0.000662392603330628	0.00691432899204469	ENSG00000198146	ZNF770	54989	zinc finger protein 770 [Source:HGNC Symbol;Acc:HGNC:26061]	618.254077382193	754.88528311641	843.959914496036	613.773251346639	434.550168812159	444.079721072739
371.220990997514	-0.577614229909819	0.172588838304578	3.34676468990693	0.000817605816139324	0.00812177449655121	ENSG00000105879	CBLL1	79872	Cbl proto-oncogene like 1 [Source:HGNC Symbol;Acc:HGNC:21225]	428.716331031447	459.495389723032	433.4885015366	399.298540328571	255.445031666607	250.882151698826
483.662423270238	-0.576073428184316	0.142696777429191	4.03704581534908	5.4128501113354e-05	0.00100303257644149	ENSG00000067533	RRP15	51018	ribosomal RNA processing 15 homolog [Source:HGNC Symbol;Acc:HGNC:24255]	583.279850376996	550.002057395751	600.362393721044	443.774862889921	373.869739833884	350.685635403833
310.941221661501	-0.574894373396751	0.170748714680634	3.36690308019024	0.000760173995058158	0.00767712387175818	ENSG00000136104	RNASEH2B	79621	ribonuclease H2 subunit B [Source:HGNC Symbol;Acc:HGNC:25671]	329.434654371533	419.712239097662	367.314371877252	269.823023538861	263.274764437997	216.088276645704
408.603199394887	-0.57469659081662	0.143342439653569	4.00925638077286	6.09102567514656e-05	0.00109846934757591	ENSG00000197860	SGTB	54557	small glutamine rich tetratricopeptide repeat containing beta [Source:HGNC Symbol;Acc:HGNC:23567]	538.15181553158	461.484547254301	465.136998330202	381.50801130403	314.168027452034	291.169796497178
698.057602158139	-0.57379957204006	0.143774727628361	3.990962678248	6.58056364453274e-05	0.00116253426833954	ENSG00000104067	TJP1	7082	tight junction protein 1 [Source:HGNC Symbol;Acc:HGNC:11827]	816.817430702021	776.766015960364	903.420726653711	669.121563867431	531.443111858113	490.776763907193
559.678039648345	-0.573573438400054	0.154369310429783	3.71559241149134	0.00020272815366362	0.00276673704307366	ENSG00000129003	VPS13C	54832	vacuolar protein sorting 13 homolog C [Source:HGNC Symbol;Acc:HGNC:23594]	557.331230340882	720.075026319211	733.669698397122	498.134812687128	413.018403690835	435.839066454895
811.876731113417	-0.572081396666102	0.154659432921237	3.6989751343356	0.000216471805139802	0.00289880862595499	ENSG00000055917	PUM2	23369	pumilio RNA binding family member 2 [Source:HGNC Symbol;Acc:HGNC:14958]	914.9709064908	952.80645747763	1027.13757775597	828.247962364708	623.442471921948	524.655010669443
451.642962488567	-0.570455676567885	0.16849808625804	3.3855320807281	0.000710404052132176	0.00729434635292842	ENSG00000102753	KPNA3	3839	karyopherin subunit alpha 3 [Source:HGNC Symbol;Acc:HGNC:6396]	630.664286964682	492.316488988963	471.850315831875	543.599497972064	327.870059801966	243.557125371853
861.62398823995	-0.57045548394591	0.125341034975424	4.55122685126832	5.33340054313524e-06	0.000158420297015333	ENSG00000117174	ZNHIT6	54680	zinc finger HIT-type containing 6 [Source:HGNC Symbol;Acc:HGNC:26089]	1033.43199796002	963.746823899607	1091.39361670056	653.307760290062	716.420548582207	711.443182007255
356.95294962848	-0.570429885404436	0.147006404800035	3.88030634570217	0.000104324980974883	0.00162972399484335	ENSG00000163110	PDLIM5	10611	PDZ and LIM domain 5 [Source:HGNC Symbol;Acc:HGNC:17468]	521.228802464549	380.923667237925	377.863870808452	349.880404149292	255.445031666607	256.375921444056
274.137195549364	-0.570142869490619	0.167934717788997	3.39502681159104	0.000686218801216431	0.00709086194290875	ENSG00000163590	PPM1L	151742	protein phosphatase, Mg2+/Mn2+ dependent 1L [Source:HGNC Symbol;Acc:HGNC:16381]	311.383440433367	340.14593784692	329.91160293936	248.079043619978	221.189950791774	194.113197664785
627.059022031011	-0.569949043073458	0.130697758743232	4.36081726690644	1.29577548459795e-05	0.000318149474056759	ENSG00000146433	TMEM181	57583	transmembrane protein 181 [Source:HGNC Symbol;Acc:HGNC:20958]	725.433160140054	744.939495460068	776.826739479306	534.704233459794	494.251881194009	486.198622452834
407.163749194148	-0.568255149401741	0.151069250001422	3.7615540515121	0.000168860919677766	0.00240190784691884	ENSG00000091127	PUS7	54517	pseudouridine synthase 7 [Source:HGNC Symbol;Acc:HGNC:26033]	496.408383299571	503.25685541094	454.587499399001	393.368363987057	301.444711698524	293.916681369793
727.955183882265	-0.564752927100852	0.129511622779433	4.36063509189953	1.29685485752982e-05	0.000318149474056759	ENSG00000116005	PCYOX1	51449	prenylcysteine oxidase 1 [Source:HGNC Symbol;Acc:HGNC:20588]	997.329570083683	818.538324117004	779.703875551451	746.213856307106	532.421828454537	493.523648779807
654.714736378026	-0.564395589337568	0.12899779152912	4.37523451097346	1.21301997445702e-05	0.000304991474490551	ENSG00000169641	LUZP1	7798	leucine zipper protein 1 [Source:HGNC Symbol;Acc:HGNC:14985]	644.202697418306	827.489533007712	874.649365932255	458.600303743705	580.378941679302	542.967576486875
541.619501915552	-0.56425665433924	0.156624552641741	3.6026066464171	0.000315042080722551	0.00391991270664948	ENSG00000138778	CENPE	1062	centromere protein E [Source:HGNC Symbol;Acc:HGNC:1856]	516.715998980008	712.118396194137	715.447836606867	471.449019150317	423.784286251497	410.201474310489
310.949447043151	-0.563700062239937	0.166820886640547	3.3790736495398	0.000727305210686022	0.00743072973923943	ENSG00000104081	BMF	90427	Bcl2 modifying factor [Source:HGNC Symbol;Acc:HGNC:24132]	433.229134515989	332.189307721846	350.051555444379	237.207053660537	274.040646998659	238.978983917495
919.057805081176	-0.56211598125198	0.144509096361948	3.88983112761333	0.000100314004663732	0.00158406645370072	ENSG00000125868	DSTN	11034	destrin, actin depolymerizing factor [Source:HGNC Symbol;Acc:HGNC:15750]	1076.30363106316	1139.78726541687	1049.19562097575	953.770028260076	662.591135778899	632.699148992295
313.122175144064	-0.561074955777405	0.156148088116175	3.59322334680116	0.000326612399099458	0.00403487835340094	ENSG00000173960	UBXN2A	165324	UBX domain protein 2A [Source:HGNC Symbol;Acc:HGNC:27265]	472.716165005728	344.124252909457	303.058332932667	320.229522441725	213.360218020384	225.24455955442
244.068734082369	-0.560440435020419	0.167516452805873	3.34558442250378	0.000821093589278465	0.00814307136535656	ENSG00000147364	FBXO25	26260	F-box protein 25 [Source:HGNC Symbol;Acc:HGNC:13596]	288.819423010659	297.379050924646	285.795516499794	213.486348294483	196.72203588118	182.210029883454
323.789955835986	-0.559059032821465	0.158279378087613	3.53210278923391	0.00041226907086184	0.00484584804924628	ENSG00000102221	JADE3	9767	jade family PHD finger 3 [Source:HGNC Symbol;Acc:HGNC:22982]	402.767710995333	345.118831675091	407.59427688729	298.485542522842	238.806849527402	249.966523407954
15356.1014740648	-0.558755215681362	0.118777567860058	4.70421499402713	2.54844590624609e-06	8.90046568812575e-05	ENSG00000181163	NPM1	4869	nucleophosmin 1 [Source:HGNC Symbol;Acc:HGNC:7910]	18177.5724357334	18714.98863294	17772.0695176432	15000.3810558582	11708.3866430177	10763.210559196
588.970360478478	-0.558672898341978	0.157390485726841	3.54959765046778	0.000385820341646271	0.00459759756185954	ENSG00000134987	WDR36	134430	WD repeat domain 36 [Source:HGNC Symbol;Acc:HGNC:30696]	630.664286964682	710.129238662868	758.604877689051	567.320203338117	468.805249686991	398.298306529158
1142.56849864007	-0.558187600839077	0.119621368631483	4.66628669463467	3.06691707115551e-06	0.00010239109637833	ENSG00000146281	PM20D2	135293	peptidase M20 domain containing 2 [Source:HGNC Symbol;Acc:HGNC:21408]	1477.94314118736	1294.94155285582	1297.58836853766	1115.86151492811	850.504722292265	818.571692039235
956.703526898764	-0.557136906127965	0.140244943975614	3.9725988711924	7.10927121158466e-05	0.00123220407007686	ENSG00000065243	PKN2	5586	protein kinase N2 [Source:HGNC Symbol;Acc:HGNC:9406]	1163.17509814058	1068.17759429121	1162.36297314681	1000.2230762686	643.995520446848	702.286899098538
315.457210700726	-0.555926192361935	0.155731528623687	3.56977291159382	0.000357290820859996	0.00433000745800229	ENSG00000091490	SEL1L3	23231	SEL1L family member 3 [Source:HGNC Symbol;Acc:HGNC:29108]	341.844863954023	371.972458347217	411.430458316818	217.439799188826	266.210914227268	283.844770170205
712.478694319554	-0.554902115716269	0.137067822987119	4.04837622443609	5.15741965909471e-05	0.000961581059208751	ENSG00000114739	ACVR2B	93	activin A receptor type 2B [Source:HGNC Symbol;Acc:HGNC:174]	737.843369722544	979.660084149755	817.106644489344	446.739951060678	663.569852375323	629.95226411968
1020.82318945449	-0.554388708479674	0.121917899667619	4.54722981605726	5.43566334506135e-06	0.000160670253850728	ENSG00000109534	GAR1	54433	GAR1 ribonucleoprotein [Source:HGNC Symbol;Acc:HGNC:14264]	1237.63635563552	1156.69510443266	1245.79991923904	911.270431145896	817.228358013857	756.308968259965
536.569563861485	-0.554012730182843	0.144498689036911	3.83403291666767	0.000126059261352095	0.0018907329063441	ENSG00000185869	ZNF829	374899	zinc finger protein 829 [Source:HGNC Symbol;Acc:HGNC:34032]	488.510977201623	635.535831240298	795.048601269561	354.82221776722	477.613699054805	467.886056635402
585.634969384055	-0.552822509951776	0.134706787895013	4.10389497508197	4.06251943757285e-05	0.00079795256181435	ENSG00000135341	MAP3K7	6885	mitogen-activated protein kinase kinase kinase 7 [Source:HGNC Symbol;Acc:HGNC:6859]	702.869142717347	695.210557178354	689.553611957557	517.902067158839	482.507282036924	425.767155255307
241.960467816422	-0.551593628187184	0.167245118463532	3.29811496595315	0.000973362724005575	0.00925190811939103	ENSG00000138771	SHROOM3	57619	shroom family member 3 [Source:HGNC Symbol;Acc:HGNC:30422]	327.178252629262	269.530845486887	267.573654709539	205.579446505799	185.956153320518	195.944454246528
251.76424856789	-0.551109456954245	0.167437966762622	3.29142468467475	0.000996813043602226	0.0094209573418828	ENSG00000137941	TTLL7	79739	tubulin tyrosine ligase like 7 [Source:HGNC Symbol;Acc:HGNC:26242]	284.306619526118	286.43868450267	327.034466867214	199.649270164285	216.296367809655	196.8600825374
1032.7486611083	-0.550985918858882	0.135083052121489	4.07886785355829	4.52555506232593e-05	0.000871455077644383	ENSG00000175130	MARCKSL1	65108	MARCKS like 1 [Source:HGNC Symbol;Acc:HGNC:7142]	1851.37762953317	1011.48660465005	870.813184502728	1048.65284972429	702.718516232274	711.443182007255
12344.2869459128	-0.550039327785468	0.118049333117613	4.65940224530928	3.17128955107789e-06	0.000104154086909249	ENSG00000122406	RPL5	6125	ribosomal protein L5 [Source:HGNC Symbol;Acc:HGNC:10360]	14827.9440493324	15067.8682993592	13909.0348181091	12299.1857322988	9016.91600285229	8944.77277352493
280.625613024378	-0.549909847803858	0.167530145560163	3.28245311293169	0.00102908097904287	0.00964534600542966	ENSG00000105829	BET1	10282	Bet1 golgi vesicular membrane trafficking protein [Source:HGNC Symbol;Acc:HGNC:14562]	344.101265696293	323.238098831138	329.91160293936	271.799748986032	226.083533773893	188.619427919555
477.247643426892	-0.549465287286419	0.141840071993331	3.87383677662159	0.000107135181818655	0.00166671536387713	ENSG00000010404	IDS	3423	iduronate 2-sulfatase [Source:HGNC Symbol;Acc:HGNC:5389]	552.81842685634	587.796050489853	558.164397996242	334.066600571923	400.295087937326	430.345296709665
4702.47043920682	-0.549062750031224	0.119768027916548	4.58438499474837	4.55324611665659e-06	0.000140839430346062	ENSG00000138071	ACTR2	10097	actin related protein 2 [Source:HGNC Symbol;Acc:HGNC:169]	6136.28453810537	5132.02643067283	5397.5072713451	4874.60495272403	3599.71964164666	3074.67980074693
1241.70478569794	-0.54897888736771	0.150456034420699	3.64876616269626	0.00026350281068482	0.00340446755084151	ENSG00000035687	ADSS2	159	adenylosuccinate synthase 2 [Source:HGNC Symbol;Acc:HGNC:292]	1588.50682655863	1449.10126152913	1320.60545711482	1463.76519363023	884.759803167098	743.490172187762
799.155622477858	-0.548782996807413	0.123581770188458	4.44064683626506	8.96888819421838e-06	0.000240473354039231	ENSG00000117519	CNN3	1266	calponin 3 [Source:HGNC Symbol;Acc:HGNC:2157]	1032.30379708888	919.985358211699	891.912182365129	749.178944477863	586.251241257845	615.302211465734
637.457466007418	-0.548485948846385	0.137635831113476	3.98505203484533	6.7465339951886e-05	0.00118089907383343	ENSG00000131437	KIF3A	11127	kinesin family member 3A [Source:HGNC Symbol;Acc:HGNC:6319]	788.612408923636	744.939495460068	731.751607682359	611.796525899468	510.890063333213	436.754694745766
398.679570966441	-0.548276513689156	0.15522428121462	3.53215688550096	0.000412184739104147	0.00484584804924628	ENSG00000178105	DDX10	1662	DEAD-box helicase 10 [Source:HGNC Symbol;Acc:HGNC:2735]	420.8189249335	489.33275269206	510.212130127149	357.787305937977	305.359578084219	308.566734023739
578.800609127028	-0.547800988133989	0.131854472241903	4.15458784840442	3.25874400993564e-05	0.000668235510260745	ENSG00000137414	FAM8A1	51439	family with sequence similarity 8 member A1 [Source:HGNC Symbol;Acc:HGNC:16372]	736.715168851408	655.427406552983	666.536523380392	544.587860695649	435.528885408582	434.007809873152
1464.84391575164	-0.547528411541268	0.119835991472248	4.56898136206489	4.90100358283654e-06	0.000148323904280431	ENSG00000170142	UBE2E1	7324	ubiquitin conjugating enzyme E2 E1 [Source:HGNC Symbol;Acc:HGNC:12477]	1739.68574329077	1833.00866506396	1643.80374255251	1261.15083529519	1227.31061191542	1084.10389639201
237.343276804131	-0.547348543016588	0.16665230730557	3.28437422719256	0.00102209106591616	0.00960918645448791	ENSG00000185238	PRMT3	10196	protein arginine methyltransferase 3 [Source:HGNC Symbol;Acc:HGNC:30163]	314.768043046773	269.530845486887	260.860337207866	219.416524635997	179.105137145552	180.378773301711
356.78784184644	-0.546404145697514	0.149270974760991	3.66048487706604	0.000251738412532635	0.0032734096797028	ENSG00000013561	RNF14	9604	ring finger protein 14 [Source:HGNC Symbol;Acc:HGNC:10058]	461.434156294374	391.864033659902	415.266639746345	338.020051466265	275.019363595082	259.122806316671
1553.41516141693	-0.546374702094615	0.138462385161909	3.94601538501392	7.94625100935428e-05	0.00133195872728028	ENSG00000137710	RDX	5962	radixin [Source:HGNC Symbol;Acc:HGNC:9944]	1930.35169051265	1714.65379195348	1830.81758724197	1715.79768814455	1009.05681091292	1119.813399736
592.082572439715	-0.544930271199185	0.132777816499225	4.10407615945671	4.05933732519958e-05	0.00079795256181435	ENSG00000105976	MET	4233	MET proto-oncogene, receptor tyrosine kinase [Source:HGNC Symbol;Acc:HGNC:7029]	669.023116583285	716.096711256674	722.16115410854	508.018439922983	476.634982458381	460.561030308429
7709.85310965792	-0.544777390395413	0.118783251437209	4.58631485334775	4.51138103586049e-06	0.00014054865494497	ENSG00000119335	SET	6418	SET nuclear proto-oncogene [Source:HGNC Symbol;Acc:HGNC:10760]	9823.24498497582	9128.24391099132	8325.47274743192	8017.59841372615	5737.2366882362	5227.32191258612
2330.24485382647	-0.543988077178144	0.113332604894829	4.79992564966594	1.58724545689477e-06	6.06808444545985e-05	ENSG00000057608	GDI2	2665	GDP dissociation inhibitor 2 [Source:HGNC Symbol;Acc:HGNC:4227]	2892.70703359113	2676.41145832182	2699.71268102993	2253.4670097751	1746.03040802002	1713.14053222082
684.808810818962	-0.54294851954462	0.135494138235186	4.00717349559573	6.14497242128498e-05	0.00110490980376191	ENSG00000197323	TRIM33	51592	tripartite motif containing 33 [Source:HGNC Symbol;Acc:HGNC:16290]	791.997011537042	841.413635726592	797.925737341707	643.424133054206	516.762362911756	517.32998434247
914.649155780916	-0.54233165337248	0.13595426047002	3.98907435116439	6.63316299396165e-05	0.00117012084896392	ENSG00000123684	LPGAT1	9926	lysophosphatidylglycerol acyltransferase 1 [Source:HGNC Symbol;Acc:HGNC:28985]	1085.32923803224	1102.9878510884	1049.19562097575	924.119146552508	674.335734935985	651.927343100599
302.887297451704	-0.539932791540023	0.155788074560962	3.46581593656413	0.00052862504124312	0.00590452246527684	ENSG00000129675	ARHGEF6	9459	Rac/Cdc42 guanine nucleotide exchange factor 6 [Source:HGNC Symbol;Acc:HGNC:685]	366.665283119001	357.053776862703	352.928691516524	232.265240042609	259.359898052302	249.050895117083
467.378541456176	-0.539611465430543	0.14828997731715	3.63889370807891	0.000273811776699839	0.00351517470532347	ENSG00000165209	STRBP	55342	spermatid perinuclear RNA binding protein [Source:HGNC Symbol;Acc:HGNC:16462]	561.844033825423	548.012899864482	543.778717635514	471.449019150317	337.657225766204	341.529352495117
825.683639013621	-0.539408885164227	0.130794608375322	4.12409113697077	3.72201509196437e-05	0.000741893106899938	ENSG00000244462	RBM12	10137	RNA binding motif protein 12 [Source:HGNC Symbol;Acc:HGNC:9898]	1219.58514169735	827.489533007712	890.953137007747	816.387609681681	656.718836200357	542.967576486875
361.426248225035	-0.538724026029463	0.157621867961362	3.41782541342246	0.000631235840104489	0.00669872779879711	ENSG00000178163	ZNF518B	85460	zinc finger protein 518B [Source:HGNC Symbol;Acc:HGNC:29365]	384.716497057167	434.630920582176	465.136998330202	319.241159718139	268.168347420116	296.663566242407
597.828222702157	-0.538202792649736	0.139136646096771	3.86815988273434	0.000109659757250749	0.00169295108040997	ENSG00000057252	SOAT1	6646	sterol O-acyltransferase 1 [Source:HGNC Symbol;Acc:HGNC:11177]	785.22780631023	657.416564084252	668.454614095156	634.528868541936	438.465035197854	402.876447983516
835.075412229738	-0.536717962663192	0.137700939638532	3.89770733643567	9.71076720753222e-05	0.00155052421328173	ENSG00000091409	ITGA6	3655	integrin subunit alpha 6 [Source:HGNC Symbol;Acc:HGNC:6142]	955.586137851673	973.69261155595	1029.05566847073	795.631992486384	671.399585146713	585.08647786697
441.301946355264	-0.535720747625099	0.140882305077699	3.80261202661071	0.000143178487385773	0.00210324859227658	ENSG00000085449	WDFY1	57590	WD repeat and FYVE domain containing 1 [Source:HGNC Symbol;Acc:HGNC:20451]	610.356671284245	453.527917129227	502.539767268094	424.995971141795	324.933910012695	331.457441295529
458.05647100221	-0.535359710501848	0.158492875592894	3.3778156178892	0.00073064053146036	0.0074408677317379	ENSG00000078687	TNRC6C	57690	trinucleotide repeat containing adaptor 6C [Source:HGNC Symbol;Acc:HGNC:29318]	570.869640794506	508.229749239112	541.86062692075	297.497179799257	416.933270076531	412.948359183104
826.126243247638	-0.534699379760393	0.155617232451645	3.43599080472363	0.00059039101021943	0.00637128108000826	ENSG00000115942	ORC2	4999	origin recognition complex subunit 2 [Source:HGNC Symbol;Acc:HGNC:8488]	979.278356145517	1014.47034094695	905.338817368475	928.072597446851	592.123540836387	537.473806741645
749.608243859091	-0.533149253491791	0.124017524379316	4.29898319741585	1.71583478701945e-05	0.000394576883944758	ENSG00000174371	EXO1	9156	exonuclease 1 [Source:HGNC Symbol;Acc:HGNC:3511]	741.22797233595	943.855248586922	977.267219172114	534.704233459794	659.654985989628	640.939803610139
11486.9312496145	-0.532712379267494	0.114293927420655	4.66089836345253	3.14832172071522e-06	0.00010400116268637	ENSG00000142676	RPL11	6135	ribosomal protein L11 [Source:HGNC Symbol;Acc:HGNC:10301]	13187.5399827015	14035.4955406308	13441.0206837068	8052.19110905164	10883.3285522324	9322.01162936404
913.812878234229	-0.530128186184904	0.134215759747202	3.94982070051543	7.82097575112931e-05	0.00131603022210568	ENSG00000164134	NAA15	80155	N-alpha-acetyltransferase 15, NatA auxiliary subunit [Source:HGNC Symbol;Acc:HGNC:30782]	1224.0979451819	977.670926618487	1012.75189739524	1003.18816443935	678.25060132168	586.917734448713
3383.55401176677	-0.529897771840005	0.105374064055694	5.0287305191146	4.9373769908497e-07	2.23268924448163e-05	ENSG00000124486	USP9X	8239	ubiquitin specific peptidase 9 X-linked [Source:HGNC Symbol;Acc:HGNC:12632]	3837.01116273145	4001.19037414667	4157.46162425036	2777.29925327545	2851.9801619789	2676.38149421777
1672.30185752952	-0.52987692599883	0.116310537776578	4.55570867548284	5.22092547957058e-06	0.000155758121555044	ENSG00000122545	SEPTIN7	989	septin 7 [Source:HGNC Symbol;Acc:HGNC:1717]	2151.47906125518	1866.82434309552	1910.41835190466	1474.63718358967	1418.16034821806	1212.29185711404
1887.80300835829	-0.527626709388035	0.110761842125167	4.76361442952335	1.9015569464184e-06	7.09075957958293e-05	ENSG00000168036	CTNNB1	1499	catenin beta 1 [Source:HGNC Symbol;Acc:HGNC:2514]	2669.32326110633	2074.69130511309	1956.45252905899	1746.4369325757	1410.33061544667	1469.58340684896
630.383272191066	-0.527011823508575	0.127349563605839	4.13830882954364	3.49875220869554e-05	0.000704341827527928	ENSG00000144597	EAF1	85403	ELL associated factor 1 [Source:HGNC Symbol;Acc:HGNC:20907]	664.510313098743	777.760594725999	790.253374482652	458.600303743705	550.038727190165	541.136319905132
1409.60339400416	-0.526476749424932	0.111890656369895	4.70527894379735	2.53519075350737e-06	8.90046568812575e-05	ENSG00000153561	RMND5A	64795	required for meiotic nuclear division 5 homolog A [Source:HGNC Symbol;Acc:HGNC:25850]	1715.99352499692	1661.94111737486	1612.15524575891	1235.45340448196	1118.67306971238	1113.4040016999
888.262445035994	-0.52597132126392	0.122178719033817	4.30493399687994	1.67035528897557e-05	0.000387797619676148	ENSG00000122126	OCRL	4952	OCRL inositol polyphosphate-5-phosphatase [Source:HGNC Symbol;Acc:HGNC:8108]	1055.99601538272	1081.10711824445	1007.95667060833	751.155669925034	688.037767285918	745.321428769505
852.434128472395	-0.524299880158579	0.141976496755075	3.69286390453099	0.000221742705054463	0.00295632545935647	ENSG00000110172	CHORDC1	26973	cysteine and histidine rich domain containing 1 [Source:HGNC Symbol;Acc:HGNC:14525]	1014.25258315071	948.828142415093	1034.80994061503	889.526451227014	643.016803850424	584.170849576098
807.375293867461	-0.522899556706328	0.124761181986328	4.19120393363721	2.77478106015881e-05	0.000589957397685344	ENSG00000214753	HNRNPUL2	221092	heterogeneous nuclear ribonucleoprotein U like 2 [Source:HGNC Symbol;Acc:HGNC:25451]	1008.61157879504	969.714296493413	878.485547361783	689.877181062728	669.442151953866	628.121007537937
403.680597907014	-0.522522153921687	0.144997961226569	3.60365173069718	0.000313777434989685	0.0039108074066867	ENSG00000063601	MTMR1	8776	myotubularin related protein 1 [Source:HGNC Symbol;Acc:HGNC:7449]	538.15181553158	451.538759597958	440.201819038273	349.880404149292	305.359578084219	336.951211040759
370.914494461285	-0.522371498774507	0.158673415911203	3.29211730758249	0.000994361258420312	0.00940723192099591	ENSG00000139734	DIAPH3	81624	diaphanous related formin 3 [Source:HGNC Symbol;Acc:HGNC:15480]	433.229134515989	461.484547254301	414.307594388963	351.857129596463	307.317011277067	257.291549734927
523.84493787467	-0.522078120141018	0.141174620397212	3.69810181654527	0.000217217763971064	0.00290238377239837	ENSG00000137824	RMDN3	55177	regulator of microtubule dynamics 3 [Source:HGNC Symbol;Acc:HGNC:25550]	626.15148348014	578.844841599145	646.396570875373	384.473099474787	437.48631860143	469.717313217145
938.027269816574	-0.52055321932891	0.119603330720445	4.35233045930489	1.34698027390149e-05	0.000326333397153663	ENSG00000082212	ME2	4200	malic enzyme 2 [Source:HGNC Symbol;Acc:HGNC:6984]	1192.50832079011	1056.24264910359	1063.58130133648	878.654461267572	733.058730721412	704.118155680282
871.612299230974	-0.519457065463654	0.124167309656383	4.18352517181202	2.87023292597526e-05	0.000603895014407884	ENSG00000122203	KIAA1191	57179	KIAA1191 [Source:HGNC Symbol;Acc:HGNC:29209]	1076.30363106316	1060.22096416613	943.700631663749	762.027659884475	671.399585146713	716.021323461613
3218.29626219529	-0.519134154008783	0.118176793337531	4.39286038610014	1.11868972362573e-05	0.000286021113093254	ENSG00000124767	GLO1	2739	glyoxalase I [Source:HGNC Symbol;Acc:HGNC:4323]	3984.80547685019	3707.78963828456	3648.20853948059	3135.08655921343	2618.06689543361	2215.82046390934
1152.49238586698	-0.519083653819021	0.119342535775034	4.34952760512411	1.36431109544011e-05	0.000328709466513691	ENSG00000164091	WDR82	80335	WD repeat domain 82 [Source:HGNC Symbol;Acc:HGNC:28826]	1570.45561262046	1267.09334741806	1242.92278316689	1003.18816443935	952.291248320338	879.003159236763
790.986747090327	-0.518750590484138	0.139808049022273	3.71044867668167	0.000206892239124257	0.00279979543693277	ENSG00000049449	RCN1	5954	reticulocalbin 1 [Source:HGNC Symbol;Acc:HGNC:9934]	1069.53442583635	927.941988336773	773.94960340716	887.549725779842	541.230277822351	545.71446135949
629.573113620195	-0.517928592353238	0.152229183088566	3.40229502546768	0.000668224597187079	0.00695637934229289	ENSG00000164070	HSPA4L	22824	heat shock protein family A (Hsp70) member 4 like [Source:HGNC Symbol;Acc:HGNC:17041]	743.484374078221	683.275611990743	780.662920908833	673.075014761774	462.932950108448	434.007809873152
326.764537679916	-0.517570717114459	0.152708053268395	3.3892823989105	0.000700758018139897	0.00721867060927711	ENSG00000265972	TXNIP	10628	thioredoxin interacting protein [Source:HGNC Symbol;Acc:HGNC:16952]	406.15231360874	389.874876128634	358.682963660815	274.764837156789	256.423748263031	274.688487261488
893.575431579658	-0.517279361821427	0.139647596889757	3.70417660842232	0.000212078471356734	0.00285893102822276	ENSG00000115461	IGFBP5	3488	insulin like growth factor binding protein 5 [Source:HGNC Symbol;Acc:HGNC:5474]	1072.91902844975	1022.42697107203	1052.0727570479	608.831437728712	868.121621027893	737.08077415166
589.86132388496	-0.515854726535621	0.132814785541767	3.8840158076632	0.000102745223207783	0.00161154849793707	ENSG00000068796	KIF2A	3796	kinesin family member 2A [Source:HGNC Symbol;Acc:HGNC:6318]	753.638181918439	654.432827787349	669.413659452538	578.192193297559	453.14578414421	430.345296709665
875.375686701625	-0.514843736885473	0.141958436401075	3.62672166542385	0.000287042413550094	0.0036617547471722	ENSG00000114439	BBX	56987	BBX high mobility group box domain containing [Source:HGNC Symbol;Acc:HGNC:14422]	1011.99618140844	1017.45407724386	1041.5232581167	912.258793869482	652.803969814662	616.217839756605
2065.03262271607	-0.514525581184277	0.1120996126315	4.5898961566946	4.43466577510381e-06	0.000139232421058246	ENSG00000084090	STARD7	56910	StAR related lipid transfer domain containing 7 [Source:HGNC Symbol;Acc:HGNC:18063]	2553.11857137938	2271.61790070867	2455.15611489756	1909.51678196732	1544.41478915673	1656.37157818677
514.112094904825	-0.514167128955997	0.146251128384068	3.5156455518466	0.000438686223714661	0.00507353535963074	ENSG00000094975	SUCO	51430	SUN domain containing ossification factor [Source:HGNC Symbol;Acc:HGNC:1240]	507.690392010925	685.264769522012	625.297573012972	426.972696588967	437.48631860143	401.960819692645
1156.19437419386	-0.513508317229719	0.137934760177525	3.72283474135761	0.000196998471174782	0.00270376497414178	ENSG00000136108	CKAP2	26586	cytoskeleton associated protein 2 [Source:HGNC Symbol;Acc:HGNC:1990]	1409.1228880481	1299.91444668399	1336.90922819031	1253.2439335065	865.185471238622	772.790277495654
342.286614709768	-0.512474090736355	0.154961328130519	3.3071095667476	0.000942640143134137	0.00903071612224712	ENSG00000172667	ZMAT3	64393	zinc finger matrin-type 3 [Source:HGNC Symbol;Acc:HGNC:29983]	416.306121448958	373.961615878485	414.307594388963	328.136424230409	270.125780612963	250.882151698826
1912.1877621358	-0.512021857572474	0.130221213480953	3.93193892059197	8.42634776502665e-05	0.00139126578425556	ENSG00000196504	PRPF40A	55660	pre-mRNA processing factor 40 homolog A [Source:HGNC Symbol;Acc:HGNC:16463]	2090.55621421387	2250.73174663035	2394.7362573825	1776.08781428327	1603.13778494215	1357.87675536262
487.760783122235	-0.511916747466058	0.135271203482601	3.78437342380783	0.000154096307928182	0.00223920042659668	ENSG00000012174	MBTPS2	51360	membrane bound transcription factor peptidase, site 2 [Source:HGNC Symbol;Acc:HGNC:15455]	585.536252119266	571.882790239705	562.959624783151	398.310177604985	402.252521130174	405.623332856131
488.437748945067	-0.509671361772509	0.149223936718102	3.41547993560393	0.000636697199681247	0.00671552076843954	ENSG00000153250	RBMS1	5937	RNA binding motif single stranded interacting protein 1 [Source:HGNC Symbol;Acc:HGNC:9907]	666.766714841014	532.099639614334	521.720674415731	473.425744597488	418.890703269378	317.723016932455
1534.6926121714	-0.509559724446809	0.132756389923363	3.83830657598451	0.000123885746409727	0.00186505759098072	ENSG00000136628	EPRS1	2058	glutamyl-prolyl-tRNA synthetase 1 [Source:HGNC Symbol;Acc:HGNC:3418]	1650.55787447107	1823.06287740762	1926.72212298016	1455.85829184155	1231.22547830112	1120.72902802687
945.294419946104	-0.5091167937161	0.11956365036415	4.25812353642184	2.06150024179528e-05	0.000457569989566246	ENSG00000124214	STAU1	6780	staufen double-stranded RNA binding protein 1 [Source:HGNC Symbol;Acc:HGNC:11370]	1121.43166590858	1077.12880318191	1132.63256706798	789.701816144871	749.696912860616	801.174754512674
823.99290422382	-0.508918477579033	0.144059444306216	3.53269776952121	0.000411342429599247	0.00484584804924628	ENSG00000146463	ZMYM4	9202	zinc finger MYM-type containing 4 [Source:HGNC Symbol;Acc:HGNC:13055]	884.509482970144	1010.49202588442	1001.24335310666	803.538894275069	650.846536621814	593.327132484815
535.813631599624	-0.508302310193444	0.139460484547915	3.6447765963326	0.000267624173462206	0.00344669219786235	ENSG00000165105	RASEF	158158	RAS and EF-hand domain containing [Source:HGNC Symbol;Acc:HGNC:26464]	583.279850376996	629.568358646492	675.167931596829	454.646852849363	462.932950108448	409.285846019618
1140.92284962286	-0.508020497380825	0.137311190532777	3.69977490843732	0.000215790775516482	0.00289549597923506	ENSG00000069329	VPS35	55737	VPS35 retromer complex component [Source:HGNC Symbol;Acc:HGNC:13487]	1486.96874815644	1219.35356666761	1271.69414388835	1296.73189334427	845.611139310146	725.177606370329
505.480674538662	-0.507538001429424	0.142566913479824	3.55999852308825	0.000370856879598424	0.00445874456731479	ENSG00000112029	FBXO5	26271	F-box protein 5 [Source:HGNC Symbol;Acc:HGNC:13584]	553.946627727475	568.899053942802	657.905115163955	409.182167564426	449.230917758515	393.7201650748
1069.80980131928	-0.506746488493959	0.121269457767305	4.17868190246482	2.93203437459738e-05	0.000613701633605279	ENSG00000133606	MKRN1	23608	makorin ring finger protein 1 [Source:HGNC Symbol;Acc:HGNC:7112]	1138.35467897561	1317.81686446541	1305.26073139671	747.202219030691	1011.99296070219	898.231353345067
395.833202315282	-0.506024478501256	0.149772092207726	3.37862996398173	0.00072847990161729	0.00743135347449489	ENSG00000140450	ARRDC4	91947	arrestin domain containing 4 [Source:HGNC Symbol;Acc:HGNC:28087]	421.947125804635	486.349016395158	484.317905477839	286.625189839816	381.699472605274	314.060503768968
364.101456082581	-0.505819802468869	0.147163007886521	3.43713960276562	0.000587892510259198	0.00634997266651624	ENSG00000188848	BEND4	389206	BEN domain containing 4 [Source:HGNC Symbol;Acc:HGNC:23815]	384.716497057167	450.544180832324	445.956091182564	263.892847197347	332.763642784085	306.735477441995
2051.65603678391	-0.505238961537498	0.128692688252036	3.92593369833117	8.63939523620934e-05	0.00141679067479866	ENSG00000205339	IPO7	10527	importin 7 [Source:HGNC Symbol;Acc:HGNC:9852]	2310.55538408527	2480.47944149187	2411.04002845799	1990.56252530134	1669.69051349897	1447.60832786804
1406.04315955044	-0.504413310663247	0.115621881236619	4.36261117072617	1.28519241818126e-05	0.000317223057549014	ENSG00000107164	FUBP3	8939	far upstream element binding protein 3 [Source:HGNC Symbol;Acc:HGNC:4005]	2014.9667558478	1546.56998056129	1395.41099499061	1356.0336567594	1078.54568925901	1044.73187988453
1056.6872618387	-0.504080476245361	0.124969108491026	4.03364065193406	5.49192828639896e-05	0.00101613250233388	ENSG00000006831	ADIPOR2	79602	adiponectin receptor 2 [Source:HGNC Symbol;Acc:HGNC:24041]	1206.04673124373	1312.84397063724	1195.92956065518	962.665292772346	807.441192049619	855.1968236741
697.225891856849	-0.503519442237825	0.140706668344907	3.57850447431229	0.000345565953628707	0.00421743584292679	ENSG00000091436	MAP3K20	51776	mitogen-activated protein kinase kinase kinase 20 [Source:HGNC Symbol;Acc:HGNC:17797]	943.175928269184	757.869019413313	735.587789111886	766.969473502403	540.251561225927	439.501579618381
1852.48281238717	-0.503320419733394	0.134898963259748	3.73109183029264	0.000190651707826384	0.00263155814025962	ENSG00000101972	STAG2	10735	stromal antigen 2 [Source:HGNC Symbol;Acc:HGNC:11355]	1955.17210967763	2274.60163700557	2273.89654235239	1801.7852450965	1425.01136439302	1384.4299757979
657.065698756785	-0.503226264887532	0.148689567526539	3.38440869294823	0.000713317394900714	0.00730126140946094	ENSG00000134602	STK26	51765	serine/threonine kinase 26 [Source:HGNC Symbol;Acc:HGNC:18174]	801.022618506125	788.700961147976	702.021201603521	721.504788217467	479.571132247652	449.573490817969
2158.49329001246	-0.503090389291813	0.111361009227521	4.51765292701283	6.25288658137372e-06	0.000178723425659595	ENSG00000184575	XPOT	11260	exportin for tRNA [Source:HGNC Symbol;Acc:HGNC:12826]	2294.76057188938	2583.91563311783	2720.81167889233	1782.01799062478	1794.96623784121	1774.48762770921
747.457902911627	-0.502577710259707	0.151404760005391	3.31943137218283	0.000902009727646492	0.00873817417214055	ENSG00000091039	OSBPL8	114882	oxysterol binding protein like 8 [Source:HGNC Symbol;Acc:HGNC:16396]	882.253081227873	841.413635726592	881.362683433929	823.30614874678	564.719476136521	491.692392198064
1688.50287112931	-0.501901981127513	0.122710128565398	4.09014306312968	4.31107189985991e-05	0.000838617662189442	ENSG00000171490	RSL1D1	26156	ribosomal L1 domain containing 1 [Source:HGNC Symbol;Acc:HGNC:24534]	2178.55588216243	1763.38815146956	1964.12489191805	1777.07617700686	1270.37414215807	1177.49798206091
424.511191378904	-0.501816541276909	0.14743540460409	3.40363661377295	0.000664951519439292	0.00692910358046843	ENSG00000179833	SERTAD2	9792	SERTA domain containing 2 [Source:HGNC Symbol;Acc:HGNC:30784]	429.844531902583	523.148430723626	541.86062692075	343.950227807779	376.805889623156	331.457441295529
1689.72142745064	-0.501272507888185	0.11586728202576	4.32626449092626	1.51659305389481e-05	0.000358976391018577	ENSG00000065911	MTHFD2	10797	methylenetetrahydrofolate dehydrogenase (NADP+ dependent) 2, methenyltetrahydrofolate cyclohydrolase [Source:HGNC Symbol;Acc:HGNC:7434]	1754.35235461553	2045.84852090969	2148.26160053536	1396.55652842641	1387.82013372892	1405.48942648795
360.366133066407	-0.498681180471729	0.149333608346219	3.33937675513454	0.000839666000578408	0.00829212106477429	ENSG00000004864	SLC25A13	10165	solute carrier family 25 member 13 [Source:HGNC Symbol;Acc:HGNC:10983]	478.357169361404	392.858612425536	390.331460454417	374.589472238931	263.274764437997	262.785319480157
1097.498366821	-0.49717489487217	0.150795215025545	3.29702036492303	0.000977164157025028	0.00927349445496188	ENSG00000054267	ARID4B	51742	AT-rich interaction domain 4B [Source:HGNC Symbol;Acc:HGNC:15550]	1149.63668768696	1300.90902544962	1385.82054141679	1134.64040667623	805.483758856771	808.499780839647
584.341740857061	-0.497161536543769	0.147553070700175	3.36937438295669	0.000753390226727528	0.00761799867528078	ENSG00000120256	LRP11	84918	LDL receptor related protein 11 [Source:HGNC Symbol;Acc:HGNC:16936]	678.048723552368	693.221399647086	670.372704809919	601.912898663613	454.124500740634	408.370217728746
383.099076324191	-0.496703490815313	0.144984912664655	3.42589778264839	0.000612770940184685	0.00654865169673562	ENSG00000070950	RAD18	56852	RAD18 E3 ubiquitin protein ligase [Source:HGNC Symbol;Acc:HGNC:18278]	478.357169361404	428.66344798837	437.324682966128	350.868766872878	312.210594259186	291.169796497178
725.714755327984	-0.495751715117484	0.124568726697166	3.97974458166123	6.89893504077805e-05	0.00120126715171249	ENSG00000080371	RAB21	23011	RAB21, member RAS oncogene family [Source:HGNC Symbol;Acc:HGNC:18263]	860.817264676301	828.484111773346	857.386549499382	637.493956712693	581.357658275726	588.748991030457
1076.28547647445	-0.491506927906751	0.116431791473694	4.22141514517364	2.42773345398671e-05	0.000529167297281745	ENSG00000168264	IRF2BP2	359948	interferon regulatory factor 2 binding protein 2 [Source:HGNC Symbol;Acc:HGNC:21729]	1151.89308942923	1290.96323779328	1332.1140014034	847.026854112834	935.653066181134	900.06260992681
7333.10641147647	-0.491333950651921	0.107538940743526	4.56889334463249	4.90306193255405e-06	0.000148323904280431	ENSG00000009307	CSDE1	7812	cold shock domain containing E1 [Source:HGNC Symbol;Acc:HGNC:29905]	8763.86436697969	8495.69181604793	8450.14864389156	6212.8480804589	6503.57178323602	5572.51377824473
1154.25797825047	-0.488839541387224	0.120467450898902	4.05785577547803	4.95253356650327e-05	0.000935319801640752	ENSG00000148672	GLUD1	2746	glutamate dehydrogenase 1 [Source:HGNC Symbol;Acc:HGNC:4335]	1431.68690547081	1274.0553987775	1332.1140014034	1095.10589773281	948.376381934643	844.209284183641
954.881643936752	-0.486844792897553	0.146151126665986	3.33110530177567	0.000865018736737056	0.00848839034049909	ENSG00000278053	DDX52	11056	DExD-box helicase 52 [Source:HGNC Symbol;Acc:HGNC:20038]	1139.48287984674	1101.99327232277	1065.49939205125	1085.22227049696	686.08033409307	651.011714809727
633.897360148561	-0.486681823149149	0.138369660507679	3.51725820070319	0.000436029413227399	0.00505668943435679	ENSG00000100522	GNPNAT1	64841	glucosamine-phosphate N-acetyltransferase 1 [Source:HGNC Symbol;Acc:HGNC:19980]	895.791491681498	659.405721615521	641.601344088464	755.109120819376	439.443751794277	412.032730892233
602.410538946815	-0.484891873676521	0.135061349490857	3.59016014207192	0.000330474863596527	0.00407014722756738	ENSG00000167315	ACAA2	10449	acetyl-CoA acyltransferase 2 [Source:HGNC Symbol;Acc:HGNC:83]	884.509482970144	607.687625802538	625.297573012972	557.436576102262	484.464715229771	455.067260563199
1811.67350283386	-0.482467451965165	0.110190942548019	4.37846742035912	1.19516803238318e-05	0.000301127679510433	ENSG00000152102	FAM168B	130074	family with sequence similarity 168 member B [Source:HGNC Symbol;Acc:HGNC:27016]	2286.86316579143	1969.26595595585	2073.45606265958	1708.87914907945	1384.88398393965	1446.69269957717
2538.90026752919	-0.481191802893761	0.132747069606047	3.62487702607516	0.000289098982393311	0.00368024219288292	ENSG00000164924	YWHAZ	7534	tyrosine 3-monooxygenase/tryptophan 5-monooxygenase activation protein zeta [Source:HGNC Symbol;Acc:HGNC:12855]	3311.26955678236	2832.5603245264	2604.76719064913	3055.029178603	1758.75372377353	1671.02163084072
1425.3266362303	-0.480538444988683	0.135082056136623	3.55738177765567	0.000374569584909862	0.00449001859497786	ENSG00000126653	NSRP1	84081	nuclear speckle splicing regulatory protein 1 [Source:HGNC Symbol;Acc:HGNC:25305]	1295.17460006343	1811.12793222	1900.82789833084	1188.01199374986	1221.43831233688	1135.37908068082
466.714946311536	-0.479289433982594	0.142026873978681	3.37463904228813	0.000739125672899137	0.00750206367660355	ENSG00000048028	USP28	57646	ubiquitin specific peptidase 28 [Source:HGNC Symbol;Acc:HGNC:12625]	486.254575459352	606.693047036904	538.983490848605	378.542923133274	406.167387515869	383.648253875212
973.233195901599	-0.479028008738351	0.141341350447399	3.38915686897037	0.000701078909738358	0.00721867060927711	ENSG00000159202	UBE2Z	65264	ubiquitin conjugating enzyme E2 Z [Source:HGNC Symbol;Acc:HGNC:25847]	1199.27752601692	1105.97158738531	1087.55743527103	679.005191103287	816.249641417433	951.337794215621
519.216367250155	-0.478095127828969	0.137867257762736	3.46779311917376	0.000524751102274124	0.00587207627743315	ENSG00000147676	MAL2	114569	mal, T cell differentiation protein 2 (gene/pseudogene) [Source:HGNC Symbol;Acc:HGNC:13634]	581.023448634725	586.801471724219	645.437525517991	449.705039231435	410.082253901564	442.248464490996
2079.48505206065	-0.47538164160179	0.122775885041221	3.87194636342621	0.000107969714712989	0.00167754483667528	ENSG00000164985	PSIP1	11168	PC4 and SFRS1 interacting protein 1 [Source:HGNC Symbol;Acc:HGNC:9527]	2520.40074611646	2220.89438366132	2488.72270240592	2099.28242489575	1656.96719774546	1490.64285753901
4894.70931632484	-0.474720900372114	0.11393125860727	4.16673094087824	3.08998841028444e-05	0.000641225505894471	ENSG00000165732	DDX21	9188	DExD-box helicase 21 [Source:HGNC Symbol;Acc:HGNC:2744]	5252.90325600637	5816.29662142921	6006.50107328258	4443.67880524073	3964.78093211273	3884.09520987745
585.298428504382	-0.474043314875713	0.137022810955388	3.45959414764928	0.000540990116917403	0.00600390039095422	ENSG00000122378	PRXL2A	84293	peroxiredoxin like 2A [Source:HGNC Symbol;Acc:HGNC:28651]	770.56119498547	682.281033225109	590.771940147225	531.739145289037	493.273164597585	443.164092781868
3028.80077345225	-0.471288294932575	0.109249780566419	4.31386033444757	1.60428318272007e-05	0.000376060113953279	ENSG00000096696	DSP	1832	desmoplakin [Source:HGNC Symbol;Acc:HGNC:3052]	3139.78302436978	3642.14743975269	3765.21207308118	2178.3514427826	2887.21395945015	2560.09670127707
459.315098506457	-0.470353511885751	0.142017203472832	3.3119474287897	0.000926489544921295	0.00893959139721431	ENSG00000118518	RNF146	81847	ring finger protein 146 [Source:HGNC Symbol;Acc:HGNC:21336]	439.998339742801	609.676783333807	552.410125851951	330.113149677581	434.550168812159	389.142023620442
3377.90917104448	-0.469837805662488	0.117056413606517	4.01377242977765	5.97559610945555e-05	0.00108410552770197	ENSG00000122565	CBX3	11335	chromobox 3 [Source:HGNC Symbol;Acc:HGNC:1553]	4244.29167721133	3627.22875826818	3871.66610775057	3329.79401575979	2828.49096366473	2365.98350361229
565.54998018758	-0.46597808836293	0.13853275084596	3.36366733149672	0.000769141939664578	0.00774832183440982	ENSG00000145604	SKP2	6502	S-phase kinase associated protein 2 [Source:HGNC Symbol;Acc:HGNC:10901]	786.356007181365	594.758101849293	573.509123714352	647.377583948549	414.975836883683	376.323227548239
5859.67818702935	-0.463879625948839	0.122789085646255	3.77785715650034	0.000158183559455211	0.00228271182015842	ENSG00000131747	TOP2A	7153	DNA topoisomerase II alpha [Source:HGNC Symbol;Acc:HGNC:11989]	6745.51300851848	6607.98131887409	6940.61125137251	5975.64102679836	4706.64811220196	4181.67440441072
1951.01192166767	-0.46385660039377	0.137590954033818	3.3712725058928	0.000748218064169034	0.00757531722611907	ENSG00000104408	EIF3E	3646	eukaryotic translation initiation factor 3 subunit E [Source:HGNC Symbol;Acc:HGNC:3277]	2476.40091214218	2118.45277080099	2106.06360481056	2301.89678323079	1468.07489463567	1235.18256438583
740.502605320704	-0.459569742873546	0.138078650046861	3.32831862650437	0.000873718758561978	0.00855309101237775	ENSG00000013441	CLK1	1195	CDC like kinase 1 [Source:HGNC Symbol;Acc:HGNC:2068]	701.740941846211	944.849827352556	934.110178089931	617.726702240982	586.251241257845	658.3367411367
863.524497301721	-0.459551856721022	0.125929639374239	3.64927477760274	0.000262981690849919	0.00340136084462131	ENSG00000138160	KIF11	3832	kinesin family member 11 [Source:HGNC Symbol;Acc:HGNC:6388]	1115.7906615529	943.855248586922	926.437815230876	917.20060748741	647.910386832543	629.95226411968
733.649186330388	-0.45611318092445	0.128403771442903	3.55217900377069	0.000382054855441362	0.00456619604841604	ENSG00000177189	RPS6KA3	6197	ribosomal protein S6 kinase A3 [Source:HGNC Symbol;Acc:HGNC:10432]	890.150487325821	793.673854976147	862.181776286291	642.435770330621	643.016803850424	570.436425213024
718.977820268917	-0.455474285163545	0.13144720534848	3.46507393562333	0.000530085725665676	0.00590994379884298	ENSG00000117143	UAP1	6675	UDP-N-acetylglucosamine pyrophosphorylase 1 [Source:HGNC Symbol;Acc:HGNC:12457]	923.996513459883	794.668433741781	778.74483019407	616.738339517396	643.016803850424	556.70200084995
737.758550697924	-0.454290284499827	0.128806061897418	3.52693248910619	0.000420403943170743	0.0049072234476029	ENSG00000110075	PPP6R3	55291	protein phosphatase 6 regulatory subunit 3 [Source:HGNC Symbol;Acc:HGNC:1173]	864.201867289707	830.473269304615	859.304640214146	711.621160981611	581.357658275726	579.59270812174
647.918770234387	-0.453697464451889	0.129902464443438	3.49260090172837	0.000478340838435028	0.00545858062240499	ENSG00000064102	INTS13	55726	integrator complex subunit 13 [Source:HGNC Symbol;Acc:HGNC:20174]	645.330898289442	762.841913241485	841.08277842389	499.123175410713	569.61305911864	569.520796922152
698.15487920003	-0.452700824380312	0.134793815702846	3.3584687993275	0.000783755685205446	0.00786286022268609	ENSG00000108587	GOSR1	9527	golgi SNAP receptor complex member 1 [Source:HGNC Symbol;Acc:HGNC:4430]	750.253579305033	792.679276210513	876.567456647019	637.493956712693	571.570492311488	560.364514013436
5875.14134398965	-0.451695707853494	0.125666939370277	3.59438775319079	0.000325155286429609	0.0040209764451433	ENSG00000197958	RPL12	6136	ribosomal protein L12 [Source:HGNC Symbol;Acc:HGNC:10302]	7068.17845766321	6424.97882599738	6806.34490133905	4108.62384194522	5651.10962775091	5191.61240924213
547.545920467642	-0.45078262947571	0.135720139432005	3.32141295582407	0.000895629139769773	0.00868330363589591	ENSG00000145919	BOD1	91272	biorientation of chromosomes in cell division 1 [Source:HGNC Symbol;Acc:HGNC:25114]	592.305457346079	617.633413458881	687.635521242793	460.577029190876	476.634982458381	450.489119108841
1894.58820523726	-0.450534145629063	0.111942102311728	4.02470684688813	5.70463337021347e-05	0.00104749169414571	ENSG00000029993	HMGB3	3149	high mobility group box 3 [Source:HGNC Symbol;Acc:HGNC:5004]	2716.70769769401	2037.89189078462	1814.51381616648	1956.95819269943	1410.33061544667	1431.12701863235
531.413862769677	-0.444428164217979	0.135449245313738	3.28114167922133	0.00103387796850702	0.00966787584902513	ENSG00000157077	ZFYVE9	9372	zinc finger FYVE-type containing 9 [Source:HGNC Symbol;Acc:HGNC:6775]	646.459099160577	584.81231419295	605.157620507953	496.158087239956	451.188350951363	404.707704565259
13710.3270675037	-0.443999682525704	0.120002165035342	3.69993060037661	0.000215658433706708	0.00289549597923506	ENSG00000116251	RPL22	6146	ribosomal protein L22 [Source:HGNC Symbol;Acc:HGNC:10315]	15827.5300211584	16540.8394512635	14943.8447587241	13306.3273476325	11815.0667520279	9828.35407421605
654.6156864977	-0.442678601380238	0.128601170215776	3.44225951161626	0.000576876542097797	0.00627573322592747	ENSG00000138442	WDR12	55759	WD repeat domain 12 [Source:HGNC Symbol;Acc:HGNC:14098]	859.689063805166	700.183451006526	699.144065531375	666.156475696675	481.5285654405	520.992497505956
1255.1875020748	-0.439929058605254	0.125428191586531	3.50741769486292	0.000452478300846616	0.00519771045304278	ENSG00000055332	EIF2AK2	5610	eukaryotic translation initiation factor 2 alpha kinase 2 [Source:HGNC Symbol;Acc:HGNC:9437]	1497.12255599666	1347.65422743443	1474.05271429592	1286.84826610841	935.653066181134	989.79418243223
1028.86568047547	-0.439847070275851	0.117101185875819	3.75612823205984	0.000172562299241797	0.00243517463187771	ENSG00000166503	HDGFL3	50810	HDGF like 3 [Source:HGNC Symbol;Acc:HGNC:24937]	1270.35418089845	1123.87400516672	1157.5677463599	960.688567325175	848.547289099418	812.162294003134
768.859354582783	-0.439622963638817	0.132085734980559	3.3283152317964	0.000873729406165827	0.00855309101237775	ENSG00000155304	HSPA13	6782	heat shock protein family A (Hsp70) member 13 [Source:HGNC Symbol;Acc:HGNC:11375]	858.56086293403	866.278104867449	926.437815230876	733.365140900493	635.187071079034	593.327132484815
2622.28306676099	-0.439280627910243	0.11791297555301	3.72546469843565	0.000194955736181319	0.00268180314050102	ENSG00000171314	PGAM1	5223	phosphoglycerate mutase 1 [Source:HGNC Symbol;Acc:HGNC:8888]	3342.85918117415	2742.05365685368	2980.71297074282	2188.23507001845	2381.21747909906	2098.62004267777
3557.56018402644	-0.438696426149418	0.106477229156763	4.12009618980168	3.7871426003943e-05	0.000751168267989828	ENSG00000123562	MORF4L2	9643	mortality factor 4 like 2 [Source:HGNC Symbol;Acc:HGNC:16849]	4125.83058574211	4067.82715144416	4087.45131316148	3128.16802014833	3126.02080897756	2810.06322468503
2073.05220537722	-0.437683687406257	0.113730631519825	3.84842396069843	0.000118880185023885	0.00180314012804063	ENSG00000079785	DDX1	1653	DEAD-box helicase 1 [Source:HGNC Symbol;Acc:HGNC:2734]	2457.22149733287	2312.39563009968	2375.55535023486	1978.70217261831	1745.0516914236	1569.38689055397
775.224905721459	-0.437173080227545	0.128565852392474	3.40038254398207	0.000672916388153644	0.00698208365413871	ENSG00000163655	GMPS	8833	guanine monophosphate synthase [Source:HGNC Symbol;Acc:HGNC:4378]	912.714504748529	861.305211039277	894.789318437275	766.969473502403	604.846856589896	610.724070011376
1055.51551767795	-0.434591820060648	0.129623967418055	3.35271191522035	0.000800239535740197	0.00798855266362063	ENSG00000108406	DHX40	79665	DEAH-box helicase 40 [Source:HGNC Symbol;Acc:HGNC:18018]	1129.32907200652	1238.25056321467	1270.73509853096	974.525645455373	919.993600638354	800.259126221803
[truncated: 32 more rows]
