# Supplementary material for: Knockdown of the Ribosomal Protein eL29 in Mammalian Cells Leads to Significant Changes in Gene Expression at the Transcription Level
Source: Cells. 2020 May 15;9(5):1228. doi: 10.3390/cells9051228 (PMC7291024; doi:10.3390/cells9051228)
Supplement: Supplementary file 1 [file cells-09-01228-s001.zip › Table S6.xlsx]

## Sheet: Лист1
baseMean	log2FoldChange	lfcSE	stat	pvalue	padj	ensembl	hgnc_symbol	entez	description	norma_rep1_normalized_counts	norma_rep2_normalized_counts	norma_rep3_normalized_counts	L29_knockdown_rep1_normalized_counts	L29_knockdown_rep2_normalized_counts	L29_knockdown_rep3_normalized_counts
3237.66	-2.22033	0.144116	15.4066	1.47832e-53	1.79158e-49	ENSG00000162244	RPL29	6159	ribosomal protein L29 [Source:HGNC Symbol;Acc:HGNC:10331]	6191.57	5110.15	4700.28	997.258	1339.86	1086.85
4231.18	-0.77723	0.122634	6.33782	2.33037e-10	3.20929e-08	ENSG00000109475	RPL34	6164	ribosomal protein L34 [Source:HGNC Symbol;Acc:HGNC:10340]	5951.26	5366.75	4657.12	3878.34	3018.36	2515.23
12344.3	-0.550039	0.118049	4.6594	3.17129e-06	0.000104154	ENSG00000122406	RPL5	6125	ribosomal protein L5 [Source:HGNC Symbol;Acc:HGNC:10360]	14827.9	15067.9	13909	12299.2	9016.92	8944.77
11486.9	-0.532712	0.114294	4.6609	3.14832e-06	0.000104001	ENSG00000142676	RPL11	6135	ribosomal protein L11 [Source:HGNC Symbol;Acc:HGNC:10301]	13187.5	14035.5	13441	8052.19	10883.3	9322.01
5875.14	-0.451696	0.125667	3.59439	0.000325155	0.00402098	ENSG00000197958	RPL12	6136	ribosomal protein L12 [Source:HGNC Symbol;Acc:HGNC:10302]	7068.18	6424.98	6806.34	4108.62	5651.11	5191.61
13710.3	-0.444	0.120002	3.69993	0.000215658	0.0028955	ENSG00000116251	RPL22	6146	ribosomal protein L22 [Source:HGNC Symbol;Acc:HGNC:10315]	15827.5	16540.8	14943.8	13306.3	11815.1	9828.35
21065.9	0.40286	0.121098	-3.32673	0.000878726	0.00858121	ENSG00000198242	RPL23A	6147	ribosomal protein L23a [Source:HGNC Symbol;Acc:HGNC:10317]	20124.8	16601.5	17725.1	21675.8	26396	23872.3
6488.41	0.431934	0.130895	-3.29986	0.00096734	0.0092236	ENSG00000171858	RPS21	6227	ribosomal protein S21 [Source:HGNC Symbol;Acc:HGNC:10409]	6201.72	5374.7	5001.42	6598.31	8494.28	7260.02
6140.1	0.5222	0.138543	-3.76923	0.000163752	0.00234592	ENSG00000083845	RPS5	6193	ribosomal protein S5 [Source:HGNC Symbol;Acc:HGNC:10426]	5836.18	4445.77	4852.77	6231.63	8197.73	7276.5
