# Supplementary material for: Knockdown of the Ribosomal Protein eL29 in Mammalian Cells Leads to Significant Changes in Gene Expression at the Transcription Level
Source: Cells. 2020 May 15;9(5):1228. doi: 10.3390/cells9051228 (PMC7291024; doi:10.3390/cells9051228)
Supplement: Supplementary file 1 [file cells-09-01228-s001.zip › Table S7.xlsx]

## Sheet: ReactomePA Up-reg results
ID	Description	GeneRatio	BgRatio	pvalue	p.adjust	geneID	Count
R-HSA-194315	Signaling by Rho GTPases	35/449	455/10654	0.000410180393899754	0.0657176530479523	MYL6/CALM3/DVL2/SRGAP2/TUBA1C/ZWINT/SRF/OBSCN/ARHGAP21/PDPK1/KLC1/ARHGEF1/SPC24/ARAP1/CYBA/MYO9B/BRK1/H2AJ/INCENP/CENPT/PIN1/KLC2/ARHGDIA/MYH14/MAD1L1/GDI1/KLC4/CTTN/MYH9/RHOT2/CENPM/BAIAP2/ARHGAP33/PREX1/FMNL1	35
R-HSA-9006925	Intracellular signaling by second messengers	25/449	305/10654	0.00112513623998785	0.0772508258363515	PSMD2/PSMD8/PIP4K2B/PSMD7/CALM3/PSMB5/AKT2/CHD3/FOXO4/PDPK1/PSMB6/MAF1/PSMC3/RING1/ADCY3/TSC2/GRK2/AKT1S1/LAMTOR4/PIP5K1C/MTA1/HDAC1/FGFR3/ADCY9/WWP2	25
R-HSA-195258	RHO GTPase Effectors	25/449	327/10654	0.00291902268533187	0.0942751902280863	MYL6/CALM3/DVL2/SRGAP2/TUBA1C/ZWINT/SRF/PDPK1/KLC1/SPC24/CYBA/BRK1/H2AJ/INCENP/CENPT/PIN1/KLC2/MYH14/MAD1L1/KLC4/CTTN/MYH9/CENPM/BAIAP2/FMNL1	25
R-HSA-5688426	Deubiquitination	24/449	297/10654	0.00170241433342904	0.0816385055348928	BECN1/PSMD2/PSMD8/INO80E/PSMD7/PSMB5/FOXO4/HCFC1/UFD1/PSMB6/NEDD8/PSMC3/HGS/TRAF3/H2AW/FKBP8/AXIN1/RNF123/TRAF2/ADRM1/KAT2A/MBD6/JOSD2/RAD23A	24
R-HSA-72203	Processing of Capped Intron-Containing Pre-mRNA	20/449	244/10654	0.00341694476970665	0.0952750077341072	RBM5/SRRT/SYMPK/SF3B5/U2AF1/DDX23/DDX39A/SF3B2/LSM7/GLE1/SNRNP70/CPSF1/PRPF31/DHX38/XAB2/SF3A2/POLR2L/SUGP1/WBP4/SART1	20
R-HSA-109581	Apoptosis	18/449	178/10654	0.000510004929838372	0.0657176530479523	ACIN1/PSMD2/PSMD8/PSMD7/NMT1/PSMB5/DBNL/AKT2/PSMB6/PSMC3/LMNA/E2F1/TRAF2/MAPT/DAPK3/PLEC/CASP7/BAX	18
R-HSA-5357801	Programmed Cell Death	18/449	181/10654	0.000622916142634618	0.0657176530479523	ACIN1/PSMD2/PSMD8/PSMD7/NMT1/PSMB5/DBNL/AKT2/PSMB6/PSMC3/LMNA/E2F1/TRAF2/MAPT/DAPK3/PLEC/CASP7/BAX	18
R-HSA-72163	mRNA Splicing - Major Pathway	18/449	183/10654	0.000709614346617091	0.0680584668800938	RBM5/SRRT/SYMPK/SF3B5/U2AF1/DDX23/SF3B2/LSM7/SNRNP70/CPSF1/PRPF31/DHX38/XAB2/SF3A2/POLR2L/SUGP1/WBP4/SART1	18
R-HSA-72172	mRNA Splicing	18/449	191/10654	0.00116794512146551	0.0772508258363515	RBM5/SRRT/SYMPK/SF3B5/U2AF1/DDX23/SF3B2/LSM7/SNRNP70/CPSF1/PRPF31/DHX38/XAB2/SF3A2/POLR2L/SUGP1/WBP4/SART1	18
R-HSA-8856828	Clathrin-mediated endocytosis	15/449	146/10654	0.00124480003717344	0.0772508258363515	DVL2/AP2S1/IGF2R/GAK/NEDD8/ARFGAP1/HGS/DNM1/GRK2/PIP5K1C/CTTN/EPN1/AP2A1/LDLR/CLTB	15
R-HSA-6807070	PTEN Regulation	14/449	140/10654	0.00230958489660075	0.0902448913301405	PSMD2/PSMD8/PSMD7/PSMB5/AKT2/CHD3/PSMB6/MAF1/PSMC3/RING1/LAMTOR4/MTA1/HDAC1/WWP2	14
R-HSA-69306	DNA Replication	13/449	127/10654	0.0026613109444363	0.0942751902280863	MCM3/PSMD2/PSMD8/PSMD7/PSMB5/POLE/PSMB6/PSMC3/CDT1/E2F1/POLD1/LIG1/ANAPC11	13
R-HSA-381119	Unfolded Protein Response (UPR)	12/449	94/10654	0.000560392784090146	0.0657176530479523	DCTN1/SRPRA/ARFGAP1/EXTL3/KLHDC3/LMNA/CUL7/MYDGF/CREB3/ZBTB17/ACADVL/SYVN1	12
R-HSA-5689603	UCH proteinases	12/449	102/10654	0.0011703988524302	0.0772508258363515	PSMD2/PSMD8/INO80E/PSMD7/PSMB5/HCFC1/PSMB6/NEDD8/PSMC3/H2AW/ADRM1/MBD6	12
R-HSA-381038	XBP1(S) activates chaperone genes	11/449	50/10654	5.55043661011529e-06	0.00438705708570328	DCTN1/SRPRA/ARFGAP1/EXTL3/KLHDC3/LMNA/CUL7/MYDGF/ZBTB17/ACADVL/SYVN1	11
R-HSA-381070	IRE1alpha activates chaperones	11/449	52/10654	8.31669589706783e-06	0.00438705708570328	DCTN1/SRPRA/ARFGAP1/EXTL3/KLHDC3/LMNA/CUL7/MYDGF/ZBTB17/ACADVL/SYVN1	11
R-HSA-1474290	Collagen formation	11/449	90/10654	0.0013572429466974	0.0795495171536531	COL4A2/COL4A6/COLGALT1/COL4A1/PLOD1/BMP1/P4HB/COL6A1/PLEC/COL13A1/COL24A1	11
R-HSA-4086400	PCP/CE pathway	11/449	92/10654	0.0016263359868799	0.0816385055348928	PSMD2/PSMD8/PSMD7/DVL2/PSMB5/AP2S1/PSMB6/PSMC3/AP2A1/SCRIB/CLTB	11
R-HSA-1650814	Collagen biosynthesis and modifying enzymes	10/449	67/10654	0.000458389889204639	0.0657176530479523	COL4A2/COL4A6/COLGALT1/COL4A1/PLOD1/BMP1/P4HB/COL6A1/COL13A1/COL24A1	10
R-HSA-174824	Plasma lipoprotein assembly, remodeling, and clearance	10/449	69/10654	0.000583044790014296	0.0657176530479523	AP2S1/CES3/BMP1/NR1H3/P4HB/AP2A1/LDLR/LMF2/LCAT/NR1H2	10
R-HSA-195253	Degradation of beta-catenin by the destruction complex	10/449	82/10654	0.00225479692967815	0.0902448913301405	PSMD2/PSMD8/PSMD7/PSMB5/FRAT2/PSMB6/PSMC3/AXIN1/HDAC1/TLE5	10
R-HSA-69002	DNA Replication Pre-Initiation	10/449	85/10654	0.00294889220618659	0.0942751902280863	MCM3/PSMD2/PSMD8/PSMD7/PSMB5/POLE/PSMB6/PSMC3/CDT1/E2F1	10
R-HSA-5358346	Hedgehog ligand biogenesis	9/449	65/10654	0.00151649902703256	0.0816385055348928	OS9/PSMD2/PSMD8/PSMD7/PSMB5/PSMB6/PSMC3/P4HB/SYVN1	9
R-HSA-68867	Assembly of the pre-replicative complex	9/449	68/10654	0.00209178475700612	0.0902448913301405	MCM3/PSMD2/PSMD8/PSMD7/PSMB5/PSMB6/PSMC3/CDT1/E2F1	9
R-HSA-5362768	Hh mutants that don't undergo autocatalytic processing are degraded by ERAD	8/449	56/10654	0.00224119671340071	0.0902448913301405	OS9/PSMD2/PSMD8/PSMD7/PSMB5/PSMB6/PSMC3/SYVN1	8
R-HSA-3000171	Non-integrin membrane-ECM interactions	8/449	59/10654	0.0031346034217776	0.0944859031421535	COL4A2/COL4A6/LAMA4/COL4A1/DAG1/TRAPPC4/AGRN/NTN4	8
R-HSA-5387390	Hh mutants abrogate ligand secretion	8/449	59/10654	0.0031346034217776	0.0944859031421535	OS9/PSMD2/PSMD8/PSMD7/PSMB5/PSMB6/PSMC3/SYVN1	8
R-HSA-6804758	Regulation of TP53 Activity through Acetylation	7/449	30/10654	0.00019723259887459	0.0657176530479523	PIP4K2B/ING5/AKT2/CHD3/PIN1/BRPF1/HDAC1	7
R-HSA-532668	N-glycan trimming in the ER and Calnexin/Calreticulin cycle	7/449	35/10654	0.000542899102278739	0.0657176530479523	OS9/RNF5/MOGS/PRKCSH/GANAB/ENGASE/SYVN1	7
R-HSA-8964043	Plasma lipoprotein clearance	6/449	33/10654	0.00227602212993849	0.0902448913301405	AP2S1/CES3/NR1H3/AP2A1/LDLR/NR1H2	6
R-HSA-5627123	RHO GTPases activate PAKs	5/449	24/10654	0.00284220227497332	0.0942751902280863	MYL6/CALM3/MYH14/CTTN/MYH9	5
R-HSA-191273	Cholesterol biosynthesis	5/449	25/10654	0.00343170643971192	0.0952750077341072	FDPS/DHCR24/LSS/MVK/MVD	5
R-HSA-5674400	Constitutive Signaling by AKT1 E17K in Cancer	5/449	25/10654	0.00343170643971192	0.0952750077341072	AKT2/FOXO4/PDPK1/TSC2/AKT1S1	5
R-HSA-264870	Caspase-mediated cleavage of cytoskeletal proteins	4/449	12/10654	0.00117604764165211	0.0772508258363515	DBNL/MAPT/PLEC/CASP7	4
R-HSA-8866427	VLDLR internalisation and degradation	4/449	12/10654	0.00117604764165211	0.0772508258363515	AP2S1/NR1H3/AP2A1/NR1H2	4
R-HSA-2564830	Cytosolic iron-sulfur cluster assembly	4/449	13/10654	0.00164258864288198	0.0816385055348928	NDOR1/POLD1/CIAO3/NUBP2	4
R-HSA-2214320	Anchoring fibril formation	4/449	15/10654	0.00293242684081608	0.0942751902280863	COL4A2/COL4A6/COL4A1/BMP1	4
R-HSA-5099900	WNT5A-dependent internalization of FZD4	4/449	15/10654	0.00293242684081608	0.0942751902280863	DVL2/AP2S1/AP2A1/CLTB	4

## Sheet: ReactomePA Down-reg results
ID	Description	GeneRatio	BgRatio	pvalue	p.adjust	geneID	Count
R-HSA-5663205	Infectious disease	29/342	383/10654	1.54383863183824e-05	0.00760340526180335	RPL29/SYT1/MAP2K4/NUP37/POLR2K/TAF9B/BTRC/RPL34/PSMC1/GTF2A1/CD9/AP1S2/GTF2F2/NUP58/CBLL1/KPNA3/NPM1/RPL5/MET/RPL11/CTNNB1/PSIP1/RPL12/RPL22/EIF2AK2/GRSF1/KPNA2/IPO5/KPNB1	29
R-HSA-8868773	rRNA processing in the nucleus and cytosol	18/342	195/10654	5.49244793889895e-05	0.0135251530495387	RPL29/ERI1/RIOK3/RPL34/NIP7/PNO1/UTP3/WDR36/GAR1/RPL5/RPL11/DDX52/DDX21/RPL12/RPL22/WDR12/WDR43/TSR1	18
R-HSA-72312	rRNA processing	18/342	205/10654	0.000105129112155368	0.0147931679247196	RPL29/ERI1/RIOK3/RPL34/NIP7/PNO1/UTP3/WDR36/GAR1/RPL5/RPL11/DDX52/DDX21/RPL12/RPL22/WDR12/WDR43/TSR1	18
R-HSA-6791226	Major pathway of rRNA processing in the nucleolus and cytosol	17/342	185/10654	9.33344558853969e-05	0.0147931679247196	RPL29/ERI1/RIOK3/RPL34/NIP7/PNO1/UTP3/WDR36/RPL5/RPL11/DDX52/DDX21/RPL12/RPL22/WDR12/WDR43/TSR1	17
R-HSA-168254	Influenza Infection	16/342	155/10654	3.70116631629625e-05	0.012152162738506	RPL29/NUP37/POLR2K/RPL34/GTF2F2/NUP58/KPNA3/RPL5/RPL11/RPL12/RPL22/EIF2AK2/GRSF1/KPNA2/IPO5/KPNB1	16
R-HSA-168255	Influenza Life Cycle	13/342	144/10654	0.000728710321963386	0.0540146544198217	RPL29/NUP37/POLR2K/RPL34/GTF2F2/NUP58/RPL5/RPL11/RPL12/RPL22/GRSF1/IPO5/KPNB1	13
R-HSA-168273	Influenza Viral RNA Transcription and Replication	12/342	134/10654	0.00123995142274514	0.0718442442002333	RPL29/NUP37/POLR2K/RPL34/GTF2F2/NUP58/RPL5/RPL11/RPL12/RPL22/GRSF1/IPO5	12
R-HSA-1169408	ISG15 antiviral mechanism	10/342	72/10654	9.298413460248e-05	0.0147931679247196	NUP37/EIF4G2/NUP58/UBE2N/TRIM25/KPNA3/UBE2E1/EIF2AK2/KPNA2/KPNB1	10
R-HSA-1169410	Antiviral mechanism by IFN-stimulated genes	10/342	80/10654	0.00022750710170887	0.0224113892092812	NUP37/EIF4G2/NUP58/UBE2N/TRIM25/KPNA3/UBE2E1/EIF2AK2/KPNA2/KPNB1	10
R-HSA-4086398	Ca2+ pathway	9/342	62/10654	0.000147195076281821	0.0181233937671992	GNB4/GNG12/GNG4/FZD3/KRAS/MAP3K7/TNRC6C/CTNNB1/AGO2	9
R-HSA-9009391	Extra-nuclear estrogen signaling	9/342	77/10654	0.000767720976525385	0.0540146544198217	GNB4/FOXO3/UHMK1/PIK3CA/CCND1/GNG12/GNG4/GNAI1/KRAS	9
R-HSA-1483255	PI Metabolism	9/342	84/10654	0.00143991938120706	0.0787955883604974	TNFAIP8L1/ARF3/PIK3CA/TNFAIP8/MTMR9/PIP4K2A/PTPN13/OCRL/MTMR1	9
R-HSA-75153	Apoptotic execution phase	8/342	52/10654	0.000227526794002855	0.0224113892092812	DSG2/OCLN/TJP1/CTNNB1/STK26/DSP/KPNB1/HMGB1	8
R-HSA-6814122	Cooperation of PDCL (PhLP1) and TRiC/CCT in G-protein beta folding	7/342	42/10654	0.000338183849861966	0.0302828265558215	GNB4/GNG12/GNG4/GNAI1/RGS9/PDCL/CCT2	7
R-HSA-111465	Apoptotic cleavage of cellular proteins	6/342	38/10654	0.00121246561410746	0.0718442442002333	DSG2/OCLN/TJP1/CTNNB1/STK26/DSP	6
R-HSA-168276	NS1 Mediated Effects on Host Pathways	6/342	40/10654	0.00159741077003662	0.0828131372887405	NUP37/NUP58/KPNA3/EIF2AK2/KPNA2/KPNB1	6
R-HSA-351906	Apoptotic cleavage of cell adhesion proteins	5/342	11/10654	1.30420043947766e-05	0.00760340526180335	DSG2/OCLN/TJP1/CTNNB1/DSP	5
R-HSA-73817	Purine ribonucleoside monophosphate biosynthesis	4/342	12/10654	0.000420949033590242	0.0345528998405324	PPAT/PAICS/ADSS2/GMPS	4
R-HSA-8956320	Nucleobase biosynthesis	4/342	15/10654	0.00107538949002464	0.0706172431782845	PPAT/PAICS/ADSS2/GMPS	4
