# Supplementary material for: Knockdown of the Ribosomal Protein eL29 in Mammalian Cells Leads to Significant Changes in Gene Expression at the Transcription Level
Source: Cells. 2020 May 15;9(5):1228. doi: 10.3390/cells9051228 (PMC7291024; doi:10.3390/cells9051228)
Supplement: Supplementary file 1 [file cells-09-01228-s001.zip › Table S8.xlsx]

## Sheet: Лист1
hgnc_symbol	ensembl	description	baseMean	log2FoldChange	lfcSE	stat	pvalue	padj	norma_rep1_normalized_counts	norma_rep2_normalized_counts	norma_rep3_normalized_counts	L29_knockdown_rep1_normalized_counts	L29_knockdown_rep2_normalized_counts	L29_knockdown_rep3_normalized_counts
CATSPERG	ENSG00000099338	cation channel sperm associated auxiliary subunit gamma [Source:HGNC Symbol;Acc:HGNC:25243]	108.825	0.972623	0.231596	-4.19965	2.67328e-05	0.000570379	55.2818	78.5717	84.396	91.9177	161.488	181.294
SLC12A4	ENSG00000124067	solute carrier family 12 member 4 [Source:HGNC Symbol;Acc:HGNC:10913]	494.624	0.936354	0.151586	-6.17705	6.53114e-10	7.91509e-08	285.435	386.891	333.748	445.752	733.059	782.862
TNFRSF10D	ENSG00000173530	TNF receptor superfamily member 10d [Source:HGNC Symbol;Acc:HGNC:11907]	423.467	0.922668	0.144272	-6.39534	1.60186e-10	2.31106e-08	311.383	281.466	281.959	643.424	494.252	528.318
PHPT1	ENSG00000054148	phosphohistidine phosphatase 1 [Source:HGNC Symbol;Acc:HGNC:30033]	740.197	0.914538	0.180303	-5.07223	3.93187e-07	1.81872e-05	749.125	405.788	423.898	880.631	1027.65	954.085
SCRIB	ENSG00000180900	scribble planar cell polarity protein [Source:HGNC Symbol;Acc:HGNC:30377]	1839.19	0.898895	0.140962	-6.37687	1.80738e-10	2.5769e-08	1483.58	1125.86	1246.76	2074.57	2467.34	2637.01
CHST14	ENSG00000169105	carbohydrate sulfotransferase 14 [Source:HGNC Symbol;Acc:HGNC:24464]	101.971	0.870787	0.244398	-3.56299	0.000366655	0.00443021	76.7177	83.5446	55.6246	151.219	117.446	127.272
BAX	ENSG00000087088	BCL2 associated X, apoptosis regulator [Source:HGNC Symbol;Acc:HGNC:959]	815.55	0.844807	0.145766	-5.79563	6.8065e-09	5.72833e-07	901.432	444.577	450.751	1281.91	835.824	978.807
PIDD1	ENSG00000177595	p53-induced death domain protein 1 [Source:HGNC Symbol;Acc:HGNC:16491]	368.588	0.805914	0.179299	-4.49479	6.96377e-06	0.000194905	250.461	270.525	267.574	301.451	523.613	597.905
PHLDA3	ENSG00000174307	pleckstrin homology like domain family A member 3 [Source:HGNC Symbol;Acc:HGNC:8934]	587.115	0.771528	0.186254	-4.14234	3.43786e-05	0.00069555	605.844	370.978	347.174	634.529	771.229	792.934
TMEM8B	ENSG00000137103	transmembrane protein 8B [Source:HGNC Symbol;Acc:HGNC:21427]	158.003	0.684911	0.198537	-3.44979	0.000561033	0.00617449	104.923	140.236	118.922	178.894	189.871	215.173
FDXR	ENSG00000161513	ferredoxin reductase [Source:HGNC Symbol;Acc:HGNC:3642]	384.408	0.645105	0.146988	-4.38883	1.13963e-05	0.000290762	317.024	292.406	290.591	447.728	483.486	475.211
TRIP6	ENSG00000087077	thyroid hormone receptor interactor 6 [Source:HGNC Symbol;Acc:HGNC:12311]	545.872	0.61536	0.145664	-4.2245	2.39468e-05	0.000522903	458.05	435.625	398.004	572.262	700.761	710.528
PLXNB2	ENSG00000196576	plexin B2 [Source:HGNC Symbol;Acc:HGNC:9104]	1549.49	0.609888	0.11825	-5.15764	2.50088e-07	1.23707e-05	1181.23	1252.17	1238.13	1619.93	1897.73	2107.78
LRPAP1	ENSG00000163956	LDL receptor related protein associated protein 1 [Source:HGNC Symbol;Acc:HGNC:6701]	1012.24	0.60535	0.137965	-4.38772	1.14547e-05	0.000291638	962.355	738.972	719.284	1149.47	1222.42	1280.96
FAM98C	ENSG00000130244	family with sequence similarity 98 member C [Source:HGNC Symbol;Acc:HGNC:27119]	406.486	0.603476	0.171012	-3.52885	0.000417366	0.00488702	357.64	326.222	281	392.38	530.464	551.208
LMNA	ENSG00000160789	lamin A/C [Source:HGNC Symbol;Acc:HGNC:6636]	1014.28	0.580557	0.132068	-4.39591	1.10309e-05	0.000283436	874.356	765.826	796.008	1067.43	1278.2	1303.85
MKNK2	ENSG00000099875	MAPK interacting serine/threonine kinase 2 [Source:HGNC Symbol;Acc:HGNC:7111]	773.403	0.571038	0.132253	-4.31777	1.57615e-05	0.000371198	713.023	605.698	553.369	955.747	846.59	965.988
ISYNA1	ENSG00000105655	inositol-3-phosphate synthase 1 [Source:HGNC Symbol;Acc:HGNC:29821]	1614.73	0.557186	0.158234	-3.52128	0.000429464	0.00499489	1198.15	1318.81	1306.22	1192.95	2184.5	2487.76
XPC	ENSG00000154767	XPC complex subunit, DNA damage recognition and repair factor [Source:HGNC Symbol;Acc:HGNC:12816]	618.877	0.552725	0.132869	-4.15993	3.18344e-05	0.000656125	489.639	499.279	514.048	808.481	695.868	705.949
CES2	ENSG00000172831	carboxylesterase 2 [Source:HGNC Symbol;Acc:HGNC:1864]	562.298	0.493097	0.138235	-3.5671	0.000360956	0.0043657	520.101	442.588	441.161	633.541	646.932	689.468
NADSYN1	ENSG00000172890	NAD synthetase 1 [Source:HGNC Symbol;Acc:HGNC:29832]	571.337	0.493088	0.139814	-3.52674	0.000420712	0.00490722	419.691	469.441	529.393	532.728	693.91	782.862
NDUFAF8	ENSG00000224877	NADH:ubiquinone oxidoreductase complex assembly factor 8 [Source:HGNC Symbol;Acc:HGNC:33551]	901.433	0.436204	0.127048	-3.43337	0.000596127	0.00642016	998.458	703.167	610.912	1233.48	940.547	922.038
AMOTL1	ENSG00000166025	angiomotin like 1 [Source:HGNC Symbol;Acc:HGNC:17811]	678.071	0.416247	0.12716	-3.27342	0.00106255	0.00989308	552.818	619.623	570.632	754.121	795.697	775.537
ZMAT3	ENSG00000172667	zinc finger matrin-type 3 [Source:HGNC Symbol;Acc:HGNC:29983]	342.287	-0.512474	0.154961	3.30711	0.00094264	0.00903072	416.306	373.962	414.308	328.136	270.126	250.882
HSPA4L	ENSG00000164070	heat shock protein family A (Hsp70) member 4 like [Source:HGNC Symbol;Acc:HGNC:17041]	629.573	-0.517929	0.152229	3.4023	0.000668225	0.00695638	743.484	683.276	780.663	673.075	462.933	434.008
CCNG1	ENSG00000113328	cyclin G1 [Source:HGNC Symbol;Acc:HGNC:1592]	1653.48	-0.67648	0.120816	5.59923	2.153e-08	1.62064e-06	2242.86	1955.34	1880.69	1583.36	1203.82	1054.8
TNFAIP8	ENSG00000145779	TNF alpha induced protein 8 [Source:HGNC Symbol;Acc:HGNC:17260]	208.111	-0.711842	0.183625	3.87662	0.000105918	0.0016499	241.435	276.493	257.024	169.01	167.361	137.344
GNAI1	ENSG00000127955	G protein subunit alpha i1 [Source:HGNC Symbol;Acc:HGNC:4384]	314.353	-0.723742	0.161588	4.47894	7.50138e-06	0.000208225	476.101	340.146	348.133	339.997	197.701	184.041
NLRP1	ENSG00000091592	NLR family pyrin domain containing 1 [Source:HGNC Symbol;Acc:HGNC:14374]	84.4399	-1.04052	0.275062	3.78285	0.000155041	0.00225022	178.256	83.5446	85.355	56.3367	51.872	51.2752
