# Supplementary material for: Knockdown of the Ribosomal Protein eL29 in Mammalian Cells Leads to Significant Changes in Gene Expression at the Transcription Level
Source: Cells. 2020 May 15;9(5):1228. doi: 10.3390/cells9051228 (PMC7291024; doi:10.3390/cells9051228)
Supplement: Supplementary file 1 [file cells-09-01228-s001.zip › Table S9.xlsx]

## Sheet: Лист1
hgnc_symbol	ensembl	description	baseMean	log2FoldChange	lfcSE	stat	pvalue	padj	norma_rep1_normalized_counts	norma_rep2_normalized_counts	norma_rep3_normalized_counts	L29_knockdown_rep1_normalized_counts	L29_knockdown_rep2_normalized_counts	L29_knockdown_rep3_normalized_counts
NOLC1	ENSG00000166197	nucleolar and coiled-body phosphoprotein 1 [Source:HGNC Symbol;Acc:HGNC:15608]	2145.74	1.00118	0.11033	-9.0744	1.14303e-19	1.15436e-16	1304.2	1485.9	1503.78	2837.59	2843.17	2899.79
ACO2	ENSG00000100412	aconitase 2 [Source:HGNC Symbol;Acc:HGNC:118]	606.105	0.93951	0.132853	-7.07179	1.52946e-12	3.78276e-10	417.434	410.761	417.185	728.423	810.377	852.45
ADAM15	ENSG00000143537	ADAM metallopeptidase domain 15 [Source:HGNC Symbol;Acc:HGNC:193]	726.405	0.820533	0.130171	-6.3035	2.90999e-10	3.83328e-08	439.998	556.964	578.304	770.923	932.717	1079.53
ILVBL	ENSG00000105135	ilvB acetolactate synthase like [Source:HGNC Symbol;Acc:HGNC:6041]	511.426	0.772112	0.14169	-5.4493	5.05673e-08	3.32034e-06	368.922	371.972	389.372	550.518	662.591	725.178
ACADVL	ENSG00000072778	acyl-CoA dehydrogenase very long chain [Source:HGNC Symbol;Acc:HGNC:92]	1827.3	0.764882	0.118297	-6.46576	1.00788e-10	1.56596e-08	1229.74	1352.63	1481.73	2140.79	2193.3	2565.59
ENSA	ENSG00000143420	endosulfine alpha [Source:HGNC Symbol;Acc:HGNC:3360]	1617.46	0.710771	0.11781	-6.03321	1.60734e-09	1.67925e-07	1208.3	1254.16	1216.07	2122.01	2087.6	1816.61
MYH9	ENSG00000100345	myosin heavy chain 9 [Source:HGNC Symbol;Acc:HGNC:7579]	3045.94	0.709512	0.126465	-5.61032	2.01947e-08	1.52962e-06	2249.63	2216.92	2412	2939.39	4190.86	4266.83
MVK	ENSG00000110921	mevalonate kinase [Source:HGNC Symbol;Acc:HGNC:7530]	184.417	0.709112	0.182734	-3.88058	0.000104209	0.00162972	138.769	140.236	140.98	221.393	227.062	238.063
TUBGCP6	ENSG00000128159	tubulin gamma complex associated protein 6 [Source:HGNC Symbol;Acc:HGNC:18127]	1223.51	0.690085	0.135505	-5.09269	3.53018e-07	1.65823e-05	812.305	958.774	996.448	1030.86	1705.9	1836.75
PEX6	ENSG00000124587	peroxisomal biogenesis factor 6 [Source:HGNC Symbol;Acc:HGNC:8859]	353.371	0.680991	0.158756	-4.28954	1.79044e-05	0.000407098	283.178	292.406	238.802	399.299	441.401	465.139
CREB3	ENSG00000107175	cAMP responsive element binding protein 3 [Source:HGNC Symbol;Acc:HGNC:2347]	174.688	0.678296	0.196474	-3.45235	0.000555732	0.00612265	188.41	104.431	116.044	246.102	189.871	203.269
WBP4	ENSG00000120688	WW domain binding protein 4 [Source:HGNC Symbol;Acc:HGNC:12739]	184.376	0.673935	0.187833	-3.58794	0.000333296	0.00409656	126.358	155.154	144.816	238.195	219.233	222.498
ABT1	ENSG00000146109	activator of basal transcription 1 [Source:HGNC Symbol;Acc:HGNC:17369]	931.327	0.664958	0.170955	-3.88966	0.000100385	0.00158407	859.689	589.785	711.612	919.177	1360.42	1147.28
PDCL3	ENSG00000115539	phosducin like 3 [Source:HGNC Symbol;Acc:HGNC:28860]	312.165	0.659833	0.168654	-3.91235	9.14034e-05	0.00147893	314.768	215.824	202.359	411.159	398.338	330.542
ARHGDIA	ENSG00000141522	Rho GDP dissociation inhibitor alpha [Source:HGNC Symbol;Acc:HGNC:678]	3945.51	0.652057	0.155183	-4.20186	2.64729e-05	0.000567158	4024.29	2700.28	2583.67	4231.18	4864.22	5269.44
CCM2	ENSG00000136280	CCM2 scaffold protein [Source:HGNC Symbol;Acc:HGNC:21708]	455.818	0.628447	0.146348	-4.2942	1.75322e-05	0.00040165	376.819	364.016	332.789	497.146	588.209	575.93
POLD1	ENSG00000062822	DNA polymerase delta 1, catalytic subunit [Source:HGNC Symbol;Acc:HGNC:9175]	1010.84	0.623396	0.149661	-4.16538	3.10836e-05	0.000642837	815.689	753.891	796.008	924.119	1307.57	1467.75
TRAPPC4	ENSG00000196655	trafficking protein particle complex 4 [Source:HGNC Symbol;Acc:HGNC:19943]	379.566	0.615753	0.165869	-3.71229	0.000205396	0.0027937	354.255	271.52	276.205	408.194	502.082	465.139
CUL7	ENSG00000044090	cullin 7 [Source:HGNC Symbol;Acc:HGNC:21024]	439.253	0.611492	0.158453	-3.85914	0.000113786	0.00173456	320.409	344.124	365.396	373.601	603.868	628.121
COQ4	ENSG00000167113	coenzyme Q4 [Source:HGNC Symbol;Acc:HGNC:19693]	456.241	0.609855	0.142242	-4.28745	1.8074e-05	0.000409418	379.075	358.048	347.174	549.53	515.784	587.833
DHX38	ENSG00000140829	DEAH-box helicase 38 [Source:HGNC Symbol;Acc:HGNC:17211]	1548.9	0.609393	0.130107	-4.68377	2.81649e-06	9.56108e-05	1167.69	1143.77	1347.46	1504.29	1971.14	2159.05
AHSA1	ENSG00000100591	activator of HSP90 ATPase activity 1 [Source:HGNC Symbol;Acc:HGNC:1189]	1343.96	0.606924	0.117582	-5.16171	2.44698e-07	1.22541e-05	1299.69	982.644	922.602	1880.85	1567.9	1410.07
NFS1	ENSG00000244005	NFS1 cysteine desulfurase [Source:HGNC Symbol;Acc:HGNC:15910]	201.216	0.599464	0.183155	-3.27298	0.0010642	0.00989308	169.23	169.078	140.98	273.776	214.339	239.895
DNAJB12	ENSG00000148719	DnaJ heat shock protein family (Hsp40) member B12 [Source:HGNC Symbol;Acc:HGNC:14891]	327.653	0.595939	0.159375	-3.73923	0.000184583	0.00256074	307.999	262.569	214.826	424.996	385.614	369.914
HOXD9	ENSG00000128709	homeobox D9 [Source:HGNC Symbol;Acc:HGNC:5140]	513.351	0.593967	0.147646	-4.02291	5.74837e-05	0.00105075	367.793	401.81	458.424	649.354	561.783	640.94
AP4B1	ENSG00000134262	adaptor related protein complex 4 subunit beta 1 [Source:HGNC Symbol;Acc:HGNC:572]	216.161	0.593272	0.173667	-3.41615	0.000635139	0.00671552	159.076	170.073	187.973	250.056	264.253	265.532
GSTZ1	ENSG00000100577	glutathione S-transferase zeta 1 [Source:HGNC Symbol;Acc:HGNC:4643]	236.251	0.587214	0.17104	-3.4332	0.000596509	0.00642016	179.384	192.948	192.768	238.195	295.572	318.639
RBM10	ENSG00000182872	RNA binding motif protein 10 [Source:HGNC Symbol;Acc:HGNC:9896]	916.903	0.586324	0.129656	-4.52214	6.12169e-06	0.000175975	757.023	746.929	692.431	976.502	1123.57	1204.97
ATP6V1F	ENSG00000128524	ATPase H+ transporting V1 subunit F [Source:HGNC Symbol;Acc:HGNC:16832]	1275.09	0.586239	0.179119	-3.2729	0.00106449	0.00989308	1189.12	872.246	972.472	1093.13	1892.84	1630.73
ALDOA	ENSG00000149925	aldolase, fructose-bisphosphate A [Source:HGNC Symbol;Acc:HGNC:414]	854.119	0.585291	0.135958	-4.30494	1.67028e-05	0.000387798	747.997	652.444	649.274	918.189	1030.59	1126.22
LMNA	ENSG00000160789	lamin A/C [Source:HGNC Symbol;Acc:HGNC:6636]	1014.28	0.580557	0.132068	-4.39591	1.10309e-05	0.000283436	874.356	765.826	796.008	1067.43	1278.2	1303.85
DAG1	ENSG00000173402	dystroglycan 1 [Source:HGNC Symbol;Acc:HGNC:2666]	585.575	0.562845	0.136809	-4.11408	3.88724e-05	0.000767255	508.819	443.582	460.342	831.213	674.336	595.158
ARFRP1	ENSG00000101246	ADP ribosylation factor related protein 1 [Source:HGNC Symbol;Acc:HGNC:662]	278.065	0.560612	0.162529	-3.4493	0.000562034	0.00617449	261.743	213.834	200.44	355.811	301.445	335.12
APEH	ENSG00000164062	acylaminoacyl-peptide hydrolase [Source:HGNC Symbol;Acc:HGNC:586]	530.606	0.558061	0.162263	-3.43923	0.000583364	0.00631224	513.331	378.935	398.963	543.599	683.144	665.662
COASY	ENSG00000068120	Coenzyme A synthase [Source:HGNC Symbol;Acc:HGNC:29932]	1285.07	0.551989	0.120861	-4.56713	4.94454e-06	0.000148324	1015.38	1054.25	1048.24	1307.6	1585.52	1699.41
TIMM8B	ENSG00000150779	translocase of inner mitochondrial membrane 8 homolog B [Source:HGNC Symbol;Acc:HGNC:11818]	1190.56	0.540965	0.145278	-3.72365	0.000196367	0.00269815	1310.97	785.717	855.468	1441.03	1457.31	1292.87
MT2A	ENSG00000125148	metallothionein 2A [Source:HGNC Symbol;Acc:HGNC:7406]	398.159	0.539166	0.152654	-3.53195	0.000412505	0.00484585	419.691	310.309	243.598	612.785	405.189	397.383
WDR13	ENSG00000101940	WD repeat domain 13 [Source:HGNC Symbol;Acc:HGNC:14352]	476.22	0.529978	0.158942	-3.3344	0.000854825	0.00840439	347.486	359.043	449.792	399.299	634.208	667.493
CDCA3	ENSG00000111665	cell division cycle associated 3 [Source:HGNC Symbol;Acc:HGNC:14624]	388.221	0.527817	0.143596	-3.6757	0.000237198	0.00312117	287.691	335.173	330.871	410.171	488.38	477.042
RPS5	ENSG00000083845	ribosomal protein S5 [Source:HGNC Symbol;Acc:HGNC:10426]	6140.1	0.5222	0.138543	-3.76923	0.000163752	0.00234592	5836.18	4445.77	4852.77	6231.63	8197.73	7276.5
NEDD8	ENSG00000129559	NEDD8 ubiquitin like modifier [Source:HGNC Symbol;Acc:HGNC:7732]	783.66	0.517864	0.129959	-3.98483	6.75273e-05	0.0011809	749.125	564.921	625.298	963.654	933.696	865.269
NDUFA3	ENSG00000170906	NADH:ubiquinone oxidoreductase subunit A3 [Source:HGNC Symbol;Acc:HGNC:7686]	839.315	0.496339	0.148274	-3.34744	0.000815611	0.00810861	962.355	563.926	595.567	1051.62	1009.06	853.366
BCS1L	ENSG00000074582	BCS1 homolog, ubiquinol-cytochrome c reductase complex chaperone [Source:HGNC Symbol;Acc:HGNC:1020]	598.782	0.489419	0.136958	-3.57349	0.000352256	0.00428614	535.895	460.49	498.704	651.331	732.08	714.19
PPP1R10	ENSG00000204569	protein phosphatase 1 regulatory subunit 10 [Source:HGNC Symbol;Acc:HGNC:9284]	668.024	0.487556	0.13381	-3.64363	0.000268815	0.00345835	698.356	448.555	506.376	1086.21	618.549	650.096
DDX23	ENSG00000174243	DEAD-box helicase 23 [Source:HGNC Symbol;Acc:HGNC:17347]	1787.31	0.474621	0.115938	-4.09375	4.24461e-05	0.000829684	1583.99	1388.43	1517.21	2008.35	2034.75	2191.1
DHCR24	ENSG00000116133	24-dehydrocholesterol reductase [Source:HGNC Symbol;Acc:HGNC:2859]	1837.49	0.473354	0.110058	-4.30096	1.70057e-05	0.000391899	1731.79	1481.92	1397.33	2473.87	1919.26	2020.79
U2AF1	ENSG00000160201	U2 small nuclear RNA auxiliary factor 1 [Source:HGNC Symbol;Acc:HGNC:12453]	4293.01	0.47208	0.109839	-4.29792	1.72412e-05	0.00039573	4277.01	3237.35	3322.13	5228.44	4905.33	4787.82
RNF5	ENSG00000204308	ring finger protein 5 [Source:HGNC Symbol;Acc:HGNC:10068]	967.112	0.469464	0.143422	-3.2733	0.00106299	0.00989308	957.843	752.896	731.752	1047.66	1258.63	1053.89
SF3B5	ENSG00000169976	splicing factor 3b subunit 5 [Source:HGNC Symbol;Acc:HGNC:21083]	941.013	0.469277	0.130067	-3.60796	0.000308611	0.00386369	938.663	757.869	681.881	1117.84	1106.93	1042.9
RPLP1	ENSG00000137818	ribosomal protein lateral stalk subunit P1 [Source:HGNC Symbol;Acc:HGNC:10372]	15443.1	0.46818	0.106428	-4.39902	1.0874e-05	0.000280985	11308	13266.7	14384.7	16983	19170.1	17546.2
POLG	ENSG00000140521	DNA polymerase gamma, catalytic subunit [Source:HGNC Symbol;Acc:HGNC:9179]	1505.34	0.463809	0.113772	-4.07666	4.5688e-05	0.000877484	1042.46	1322.79	1423.22	1378.77	1874.24	1990.58
ATP6AP1	ENSG00000071553	ATPase H+ transporting accessory protein 1 [Source:HGNC Symbol;Acc:HGNC:868]	1275.38	0.453171	0.134225	-3.37619	0.000734961	0.00746807	1206.05	1047.29	980.144	1339.23	1439.69	1639.89
PSMD7	ENSG00000103035	proteasome 26S subunit, non-ATPase 7 [Source:HGNC Symbol;Acc:HGNC:9565]	1184.47	0.436091	0.118641	-3.67573	0.000237174	0.00312117	1164.3	872.246	985.899	1546.79	1298.76	1238.85
RPS21	ENSG00000171858	ribosomal protein S21 [Source:HGNC Symbol;Acc:HGNC:10409]	6488.41	0.431934	0.130895	-3.29986	0.00096734	0.0092236	6201.72	5374.7	5001.42	6598.31	8494.28	7260.02
PSMD8	ENSG00000099341	proteasome 26S subunit, non-ATPase 8 [Source:HGNC Symbol;Acc:HGNC:9566]	2530.52	0.425814	0.108576	-3.92179	8.78938e-05	0.00143822	2415.48	2015.02	2060.03	2983.87	2894.06	2814.64
UBL5	ENSG00000198258	ubiquitin like 5 [Source:HGNC Symbol;Acc:HGNC:13736]	2089.42	0.417285	0.122466	-3.40735	0.000655967	0.00687215	2331.99	1521.71	1566.12	2605.32	2345	2166.38
MCM3	ENSG00000112118	minichromosome maintenance complex component 3 [Source:HGNC Symbol;Acc:HGNC:6945]	4009.65	0.394421	0.101886	-3.87119	0.000108304	0.00168058	3377.83	3454.17	3562.85	4450.6	4663.58	4548.84
KPNB1	ENSG00000108424	karyopherin subunit beta 1 [Source:HGNC Symbol;Acc:HGNC:6400]	8121.3	-0.363459	0.103504	3.51154	0.000445518	0.00513235	8947.76	9073.54	9390.01	7430.51	7194.55	6691.41
RAB11A	ENSG00000103769	RAB11A, member RAS oncogene family [Source:HGNC Symbol;Acc:HGNC:9760]	1283.22	-0.397183	0.119423	3.32585	0.000881488	0.00859433	1643.79	1368.54	1356.09	1316.5	1079.52	934.856
PLP2	ENSG00000102007	proteolipid protein 2 [Source:HGNC Symbol;Acc:HGNC:9087]	890.953	-0.405188	0.121829	3.32586	0.000881464	0.00859433	975.894	1084.09	985.899	743.249	795.697	760.887
PLS3	ENSG00000102024	plastin 3 [Source:HGNC Symbol;Acc:HGNC:9091]	3243.91	-0.408624	0.121579	3.36099	0.000776646	0.00780446	4002.86	3391.51	3646.29	3507.7	2642.53	2272.59
SLC38A1	ENSG00000111371	solute carrier family 38 member 1 [Source:HGNC Symbol;Acc:HGNC:13447]	2509.26	-0.409502	0.124469	3.29001	0.00100184	0.00945589	2417.73	3132.92	3058.4	2248.53	2156.11	2041.85
EIF5	ENSG00000100664	eukaryotic translation initiation factor 5 [Source:HGNC Symbol;Acc:HGNC:3299]	2121.05	-0.425929	0.117358	3.6293	0.000284189	0.00362918	2681.73	2280.57	2288.28	2329.57	1563.01	1583.12
OPA1	ENSG00000198836	OPA1 mitochondrial dynamin like GTPase [Source:HGNC Symbol;Acc:HGNC:8140]	703.926	-0.430739	0.128943	3.34054	0.000836147	0.0082653	821.33	769.804	833.41	582.146	639.102	577.761
BCLAF1	ENSG00000029363	BCL2 associated transcription factor 1 [Source:HGNC Symbol;Acc:HGNC:16863]	3512.59	-0.430874	0.121053	3.55938	0.000371735	0.00446487	4002.86	3958.42	4087.45	3623.34	2747.26	2656.24
GSR	ENSG00000104687	glutathione-disulfide reductase [Source:HGNC Symbol;Acc:HGNC:4623]	613.325	-0.432368	0.132167	3.27137	0.00107029	0.00993933	812.305	682.281	614.748	637.494	456.082	477.042
GMPS	ENSG00000163655	guanine monophosphate synthase [Source:HGNC Symbol;Acc:HGNC:4378]	775.225	-0.437173	0.128566	3.40038	0.000672916	0.00698208	912.715	861.305	894.789	766.969	604.847	610.724
DDX1	ENSG00000079785	DEAD-box helicase 1 [Source:HGNC Symbol;Acc:HGNC:2734]	2073.05	-0.437684	0.113731	3.84842	0.00011888	0.00180314	2457.22	2312.4	2375.56	1978.7	1745.05	1569.39
WDR12	ENSG00000138442	WD repeat domain 12 [Source:HGNC Symbol;Acc:HGNC:14098]	654.616	-0.442679	0.128601	3.44226	0.000576877	0.00627573	859.689	700.183	699.144	666.156	481.529	520.992
RPL12	ENSG00000197958	ribosomal protein L12 [Source:HGNC Symbol;Acc:HGNC:10302]	5875.14	-0.451696	0.125667	3.59439	0.000325155	0.00402098	7068.18	6424.98	6806.34	4108.62	5651.11	5191.61
CLK1	ENSG00000013441	CDC like kinase 1 [Source:HGNC Symbol;Acc:HGNC:2068]	740.503	-0.45957	0.138079	3.32832	0.000873719	0.00855309	701.741	944.85	934.11	617.727	586.251	658.337
SKP2	ENSG00000145604	S-phase kinase associated protein 2 [Source:HGNC Symbol;Acc:HGNC:10901]	565.55	-0.465978	0.138533	3.36367	0.000769142	0.00774832	786.356	594.758	573.509	647.378	414.976	376.323
DDX21	ENSG00000165732	DExD-box helicase 21 [Source:HGNC Symbol;Acc:HGNC:2744]	4894.71	-0.474721	0.113931	4.16673	3.08999e-05	0.000641226	5252.9	5816.3	6006.5	4443.68	3964.78	3884.1
ACAA2	ENSG00000167315	acetyl-CoA acyltransferase 2 [Source:HGNC Symbol;Acc:HGNC:83]	602.411	-0.484892	0.135061	3.59016	0.000330475	0.00407015	884.509	607.688	625.298	557.437	484.465	455.067
FBXO5	ENSG00000112029	F-box protein 5 [Source:HGNC Symbol;Acc:HGNC:13584]	505.481	-0.507538	0.142567	3.56	0.000370857	0.00445874	553.947	568.899	657.905	409.182	449.231	393.72
VPS35	ENSG00000069329	VPS35 retromer complex component [Source:HGNC Symbol;Acc:HGNC:13487]	1140.92	-0.50802	0.137311	3.69977	0.000215791	0.0028955	1486.97	1219.35	1271.69	1296.73	845.611	725.178
TXNIP	ENSG00000265972	thioredoxin interacting protein [Source:HGNC Symbol;Acc:HGNC:16952]	326.765	-0.517571	0.152708	3.38928	0.000700758	0.00721867	406.152	389.875	358.683	274.765	256.424	274.688
HSPA4L	ENSG00000164070	heat shock protein family A (Hsp70) member 4 like [Source:HGNC Symbol;Acc:HGNC:17041]	629.573	-0.517929	0.152229	3.4023	0.000668225	0.00695638	743.484	683.276	780.663	673.075	462.933	434.008
ME2	ENSG00000082212	malic enzyme 2 [Source:HGNC Symbol;Acc:HGNC:6984]	938.027	-0.520553	0.119603	4.35233	1.34698e-05	0.000326333	1192.51	1056.24	1063.58	878.654	733.059	704.118
EXO1	ENSG00000174371	exonuclease 1 [Source:HGNC Symbol;Acc:HGNC:3511]	749.608	-0.533149	0.124018	4.29898	1.71583e-05	0.000394577	741.228	943.855	977.267	534.704	659.655	640.94
RNF14	ENSG00000013561	ring finger protein 14 [Source:HGNC Symbol;Acc:HGNC:10058]	356.788	-0.546404	0.149271	3.66048	0.000251738	0.00327341	461.434	391.864	415.267	338.02	275.019	259.123
RPL5	ENSG00000122406	ribosomal protein L5 [Source:HGNC Symbol;Acc:HGNC:10360]	12344.3	-0.550039	0.118049	4.6594	3.17129e-06	0.000104154	14827.9	15067.9	13909	12299.2	9016.92	8944.77
CBLL1	ENSG00000105879	Cbl proto-oncogene like 1 [Source:HGNC Symbol;Acc:HGNC:21225]	371.221	-0.577614	0.172589	3.34676	0.000817606	0.00812177	428.716	459.495	433.489	399.299	255.445	250.882
TMPO	ENSG00000120802	thymopoietin [Source:HGNC Symbol;Acc:HGNC:11875]	2487.65	-0.587877	0.136596	4.30378	1.67909e-05	0.000388337	3048.4	2911.13	2919.33	2660.67	1795.94	1590.45
SDCBP	ENSG00000137575	syndecan binding protein [Source:HGNC Symbol;Acc:HGNC:10662]	597.769	-0.599939	0.144007	4.16603	3.09944e-05	0.000642088	812.305	669.352	657.905	661.215	401.274	384.564
GPHN	ENSG00000171723	gephyrin [Source:HGNC Symbol;Acc:HGNC:15465]	214.712	-0.60624	0.177048	3.42416	0.000616701	0.00656749	276.409	260.58	238.802	200.638	164.424	147.416
PAICS	ENSG00000128050	phosphoribosylaminoimidazole carboxylase and phosphoribosylaminoimidazolesuccinocarboxamide synthase [Source:HGNC Symbol;Acc:HGNC:8587]	1827.56	-0.607478	0.117409	5.17402	2.29111e-07	1.16176e-05	2512.5	2074.69	2018.79	1756.32	1405.44	1197.64
LNPEP	ENSG00000113441	leucyl and cystinyl aminopeptidase [Source:HGNC Symbol;Acc:HGNC:6656]	577.433	-0.612405	0.187272	3.27015	0.00107492	0.00996708	530.254	864.289	706.816	522.844	480.55	359.842
WASL	ENSG00000106299	WASP like actin nucleation promoting factor [Source:HGNC Symbol;Acc:HGNC:12735]	341.92	-0.61457	0.175129	3.50924	0.000449387	0.005172	421.947	396.837	408.553	374.589	241.743	207.848
PLAGL2	ENSG00000126003	PLAG1 like zinc finger 2 [Source:HGNC Symbol;Acc:HGNC:9047]	252.643	-0.632281	0.166432	3.79904	0.000145257	0.00212861	379.075	274.504	270.451	224.358	175.19	192.282
BAG4	ENSG00000156735	BAG cochaperone 4 [Source:HGNC Symbol;Acc:HGNC:940]	214.231	-0.636781	0.186912	3.40686	0.000657153	0.00687741	312.512	236.71	227.294	232.265	157.573	119.032
SMAP1	ENSG00000112305	small ArfGAP 1 [Source:HGNC Symbol;Acc:HGNC:19651]	376.645	-0.659764	0.151098	4.36645	1.2628e-05	0.000312963	469.332	451.539	459.383	344.939	269.147	265.532
CFL2	ENSG00000165410	cofilin 2 [Source:HGNC Symbol;Acc:HGNC:1875]	581.877	-0.677653	0.164197	4.12707	3.67414e-05	0.000736836	835.997	632.552	627.216	736.33	339.615	319.554
IFNAR1	ENSG00000142166	interferon alpha and beta receptor subunit 1 [Source:HGNC Symbol;Acc:HGNC:5432]	467.713	-0.69444	0.150525	4.61345	3.96046e-06	0.000125646	710.767	481.376	522.68	528.774	291.658	271.026
PPP2CA	ENSG00000113575	protein phosphatase 2 catalytic subunit alpha [Source:HGNC Symbol;Acc:HGNC:9299]	1118.46	-0.710395	0.119191	5.96016	2.51992e-09	2.46181e-07	1595.28	1235.27	1329.24	1015.05	801.569	734.334
LIN7C	ENSG00000148943	lin-7 homolog C, crumbs cell polarity complex component [Source:HGNC Symbol;Acc:HGNC:17789]	279.418	-0.733125	0.174053	4.21208	2.53026e-05	0.000547576	328.306	368.989	346.215	253.021	198.679	181.294
TOP1	ENSG00000198900	DNA topoisomerase I [Source:HGNC Symbol;Acc:HGNC:11986]	1314.05	-0.733737	0.125481	5.84741	4.99274e-09	4.35303e-07	1552.4	1669.9	1695.59	1108.94	960.121	897.316
LAPTM4B	ENSG00000104341	lysosomal protein transmembrane 4 beta [Source:HGNC Symbol;Acc:HGNC:13646]	886.57	-0.756382	0.126933	5.95891	2.53921e-09	2.46181e-07	1386.56	979.66	987.817	723.482	643.996	597.905
RAB11FIP2	ENSG00000107560	RAB11 family interacting protein 2 [Source:HGNC Symbol;Acc:HGNC:29152]	415.004	-0.79996	0.163939	4.87962	1.06292e-06	4.37778e-05	503.178	548.013	522.68	381.508	282.849	251.798
BTRC	ENSG00000166167	beta-transducin repeat containing E3 ubiquitin protein ligase [Source:HGNC Symbol;Acc:HGNC:1144]	328.905	-0.814108	0.154293	5.27639	1.31756e-07	7.28534e-06	443.383	379.929	434.448	254.998	229.02	231.654
LDHA	ENSG00000134333	lactate dehydrogenase A [Source:HGNC Symbol;Acc:HGNC:6535]	4876.47	-0.823899	0.125253	6.57786	4.77263e-11	8.26279e-09	6039.26	6323.53	6290.38	2966.08	4269.16	3370.43
SOX4	ENSG00000124766	SRY-box transcription factor 4 [Source:HGNC Symbol;Acc:HGNC:11200]	3725.36	-0.833586	0.138275	6.02849	1.65502e-09	1.71429e-07	5045.31	4807.79	4406.81	2104.22	3107.43	2880.57
TNPO1	ENSG00000083312	transportin 1 [Source:HGNC Symbol;Acc:HGNC:6401]	2700.91	-0.837248	0.128172	6.53223	6.4796e-11	1.06906e-08	3325.94	3606.34	3423.79	2337.48	1825.31	1686.59
FABP5	ENSG00000164687	fatty acid binding protein 5 [Source:HGNC Symbol;Acc:HGNC:3560]	807.044	-0.851124	0.126217	6.74332	1.54805e-11	3.07555e-09	1068.41	1057.24	989.735	558.425	612.677	555.786
CALU	ENSG00000128595	calumenin [Source:HGNC Symbol;Acc:HGNC:1458]	1446.12	-0.87066	0.120483	7.22642	4.95908e-13	1.43493e-10	1920.2	1784.27	1902.75	948.828	1123.57	997.119
ARPC1B	ENSG00000130429	actin related protein 2/3 complex subunit 1B [Source:HGNC Symbol;Acc:HGNC:704]	99.0214	-0.893571	0.242853	3.67947	0.000233718	0.00309218	166.974	108.409	113.167	69.1854	70.4676	65.9252
S100A10	ENSG00000197747	S100 calcium binding protein A10 [Source:HGNC Symbol;Acc:HGNC:10487]	456.018	-0.895978	0.145278	6.16732	6.94577e-10	8.17241e-08	701.741	555.97	526.516	328.136	301.445	322.301
PPAT	ENSG00000128059	phosphoribosyl pyrophosphate amidotransferase [Source:HGNC Symbol;Acc:HGNC:9238]	530.906	-0.89905	0.153521	5.85621	4.73554e-09	4.21986e-07	780.715	662.389	631.052	408.194	410.082	293.001
CORO1C	ENSG00000110880	coronin 1C [Source:HGNC Symbol;Acc:HGNC:2254]	1051.32	-0.988409	0.135621	7.28803	3.14509e-13	9.77316e-11	1499.38	1276.04	1416.51	623.657	792.76	699.54
ITGA2	ENSG00000164171	integrin subunit alpha 2 [Source:HGNC Symbol;Acc:HGNC:6137]	188.616	-1.01916	0.192522	5.29375	1.1983e-07	6.7861e-06	252.717	261.574	240.72	155.173	112.552	108.96
ARF3	ENSG00000134287	ADP ribosylation factor 3 [Source:HGNC Symbol;Acc:HGNC:654]	791.979	-1.01964	0.136133	7.49	6.88717e-14	2.52926e-11	1242.15	974.687	972.472	501.1	529.486	531.98
QRSL1	ENSG00000130348	glutaminyl-tRNA amidotransferase subunit QRSL1 [Source:HGNC Symbol;Acc:HGNC:21020]	226.424	-1.05863	0.174524	6.06583	1.31271e-09	1.43322e-07	313.64	292.406	310.731	166.045	143.871	131.85
